# Supplementary material for: A genome-wide positioning systems network algorithm for in silico drug repurposing
Source: Nat Commun. 2019 Aug 2;10:3476. doi: 10.1038/s41467-019-10744-6 (PMC6677722; doi:10.1038/s41467-019-10744-6)
Supplement: Supplementary file 3 — Supplementary Data 1 [file 41467_2019_10744_MOESM3_ESM.xlsx]

## Sheet: Supplementary Data 1
Supplementary Data 1: Known cancer driver genes (named significantly mutated genes collected from TCGA projects)
Cancer Type	Gene Symbol	Gene Entrez ID	Gene name	map_location
BLCA	ACTB	60	actin, beta	7p22
BLCA	ACTG1	71	actin, gamma 1	17q25
BLCA	ADAM10	102	ADAM metallopeptidase domain 10	15q22
BLCA	AHR	196	aryl hydrocarbon receptor	7p15
BLCA	ANK3	288	ankyrin 3, node of Ranvier (ankyrin G)	10q21
BLCA	APC	324	adenomatous polyposis coli	5q21-q22
BLCA	RHOA	387	ras homolog family member A	3p21.3
BLCA	RHOB	388	ras homolog family member B	2p24
BLCA	ATR	545	ataxia telangiectasia and Rad3 related	3q23
BLCA	BLM	641	Bloom syndrome, RecQ helicase-like	15q26.1
BLCA	BMPR2	659	bone morphogenetic protein receptor, type II (serine/threonine kinase)	2q33-q34
BLCA	BRCA1	672	breast cancer 1, early onset	17q21
BLCA	BRAF	673	v-raf murine sarcoma viral oncogene homolog B1	7q34
BLCA	ZFP36L1	677	ZFP36 ring finger protein-like 1	14q22-q24
BLCA	ZFP36L2	678	ZFP36 ring finger protein-like 2	2p22.3-p21
BLCA	KLF5	688	Kruppel-like factor 5 (intestinal)	13q22.1
BLCA	CAD	790	carbamoyl-phosphate synthetase 2, aspartate transcarbamylase, and dihydroorotase	2p22-p21
BLCA	CAST	831	calpastatin	5q15
BLCA	CASP8	841	caspase 8, apoptosis-related cysteine peptidase	2q33-q34
BLCA	CAT	847	catalase	11p13
BLCA	CCND3	896	cyclin D3	6p21
BLCA	CDH1	999	cadherin 1, type 1, E-cadherin (epithelial)	16q22.1
BLCA	CDKN1A	1026	cyclin-dependent kinase inhibitor 1A (p21, Cip1)	6p21.2
BLCA	CDKN1B	1027	cyclin-dependent kinase inhibitor 1B (p27, Kip1)	12p13.1-p12
BLCA	CDKN2A	1029	cyclin-dependent kinase inhibitor 2A	9p21
BLCA	CHD3	1107	chromodomain helicase DNA binding protein 3	17p13.1
BLCA	CLTC	1213	clathrin, heavy chain (Hc)	17q11-qter
BLCA	KLF6	1316	Kruppel-like factor 6	10p15
BLCA	CREBBP	1387	CREB binding protein	16p13.3
BLCA	CTNNB1	1499	catenin (cadherin-associated protein), beta 1, 88kDa	3p21
BLCA	DDX3X	1654	DEAD (Asp-Glu-Ala-Asp) box polypeptide 3, X-linked	Xp11.3-p11.23
BLCA	DDX5	1655	DEAD (Asp-Glu-Ala-Asp) box helicase 5	17q21
BLCA	DLG1	1739	discs, large homolog 1 (Drosophila)	3q29
BLCA	EEF1B2	1933	eukaryotic translation elongation factor 1 beta 2	2q33.3
BLCA	EIF4A2	1974	eukaryotic translation initiation factor 4A2	3q28
BLCA	EIF4G1	1981	eukaryotic translation initiation factor 4 gamma, 1	3q27-qter
BLCA	ELF1	1997	E74-like factor 1 (ets domain transcription factor)	13q13
BLCA	ELF3	1999	E74-like factor 3 (ets domain transcription factor, epithelial-specific )	1q32.2
BLCA	EP300	2033	E1A binding protein p300	22q13.2
BLCA	ERBB3	2065	v-erb-b2 erythroblastic leukemia viral oncogene homolog 3 (avian)	12q13
BLCA	ERCC2	2068	excision repair cross-complementing rodent repair deficiency, complementation group 2	19q13.3
BLCA	MECOM	2122	MDS1 and EVI1 complex locus	3q26.2
BLCA	FAT1	2195	FAT atypical cadherin 1	4q35
BLCA	FGFR3	2261	fibroblast growth factor receptor 3	4p16.3
BLCA	GPC5	2262	glypican 5	13q32
BLCA	FGFR2	2263	fibroblast growth factor receptor 2	10q26
BLCA	FKBP5	2289	FK506 binding protein 5	6p21.31
BLCA	FLT3	2322	fms-related tyrosine kinase 3	13q12
BLCA	FN1	2335	fibronectin 1	2q34
BLCA	MTOR	2475	mechanistic target of rapamycin (serine/threonine kinase)	1p36.2
BLCA	FUS	2521	fused in sarcoma	16p11.2
BLCA	GNAS	2778	GNAS complex locus	20q13.3
BLCA	GPS2	2874	G protein pathway suppressor 2	17p13
BLCA	ARHGAP35	2909	Rho GTPase activating protein 35	19q13.3
BLCA	HLA-A	3105	major histocompatibility complex, class I, A	6p21.3
BLCA	FOXA1	3169	forkhead box A1	14q12-q13
BLCA	HRAS	3265	v-Ha-ras Harvey rat sarcoma viral oncogene homolog	11p15.5
BLCA	HSPA8	3312	heat shock 70kDa protein 8	11q24.1
BLCA	HSP90AA1	3320	heat shock protein 90kDa alpha (cytosolic), class A member 1	14q32.33
BLCA	HSP90AB1	3326	heat shock protein 90kDa alpha (cytosolic), class B member 1	6p12
BLCA	IDH1	3417	isocitrate dehydrogenase 1 (NADP+), soluble	2q33.3
BLCA	IREB2	3658	iron-responsive element binding protein 2	15q25.1
BLCA	TNPO1	3842	transportin 1	5q13.2
BLCA	SMAD4	4089	SMAD family member 4	18q21.1
BLCA	MAP3K1	4214	mitogen-activated protein kinase kinase kinase 1, E3 ubiquitin protein ligase	5q11.2
BLCA	MAP3K4	4216	mitogen-activated protein kinase kinase kinase 4	6q26
BLCA	MET	4233	met proto-oncogene (hepatocyte growth factor receptor)	7q31
BLCA	MLH1	4292	mutL homolog 1, colon cancer, nonpolyposis type 2 (E. coli)	3p21.3
BLCA	MYH10	4628	myosin, heavy chain 10, non-muscle	17p13
BLCA	MYH11	4629	myosin, heavy chain 11, smooth muscle	16p13.11
BLCA	NAP1L1	4673	nucleosome assembly protein 1-like 1	12q21.2
BLCA	NCF2	4688	neutrophil cytosolic factor 2	1q25
BLCA	NFE2L2	4780	nuclear factor (erythroid-derived 2)-like 2	2q31
BLCA	NOTCH1	4851	notch 1	9q34.3
BLCA	NRAS	4893	neuroblastoma RAS viral (v-ras) oncogene homolog	1p13.2
BLCA	NUP98	4928	nucleoporin 98kDa	11p15.5
BLCA	PCSK6	5046	proprotein convertase subtilisin/kexin type 6	15q26.3
BLCA	PIK3CA	5290	phosphatidylinositol-4,5-bisphosphate 3-kinase, catalytic subunit alpha	3q26.3
BLCA	PIK3CB	5291	phosphatidylinositol-4,5-bisphosphate 3-kinase, catalytic subunit beta	3q22.3
BLCA	PTEN	5728	phosphatase and tensin homolog	10q23.3
BLCA	RAD21	5885	RAD21 homolog (S. pombe)	8q24
BLCA	RASA1	5921	RAS p21 protein activator (GTPase activating protein) 1	5q13.3
BLCA	RB1	5925	retinoblastoma 1	13q14.2
BLCA	RXRA	6256	retinoid X receptor, alpha	9q34.3
BLCA	SFPQ	6421	splicing factor proline/glutamine-rich	1p34.3
BLCA	SOS1	6654	son of sevenless homolog 1 (Drosophila)	2p21
BLCA	SOS2	6655	son of sevenless homolog 2 (Drosophila)	14q21
BLCA	STK4	6789	serine/threonine kinase 4	20q11.2-q13.2
BLCA	TAF1	6872	TAF1 RNA polymerase II, TATA box binding protein (TBP)-associated factor, 250kDa	Xq13.1
BLCA	TBX3	6926	T-box 3	12q24.1
BLCA	TGFBR2	7048	transforming growth factor, beta receptor II (70/80kDa)	3p22
BLCA	TP53	7157	tumor protein p53	17p13.1
BLCA	TP53BP1	7158	tumor protein p53 binding protein 1	15q15-q21
BLCA	TRIO	7204	trio Rho guanine nucleotide exchange factor	5p15.2
BLCA	TSC1	7248	tuberous sclerosis 1	9q34
BLCA	KDM6A	7403	lysine (K)-specific demethylase 6A	Xp11.2
BLCA	EZR	7430	ezrin	6q25.3
BLCA	ZMYM2	7750	zinc finger, MYM-type 2	13q11-q12
BLCA	CSDE1	7812	cold shock domain containing E1, RNA-binding	1p22
BLCA	BTG2	7832	BTG family, member 2	1q32
BLCA	SMC1A	8243	structural maintenance of chromosomes 1A	Xp11.22-p11.21
BLCA	ARID1A	8289	AT rich interactive domain 1A (SWI-like)	1p35.3
BLCA	BAP1	8314	BRCA1 associated protein-1 (ubiquitin carboxy-terminal hydrolase)	3p21.31-p21.2
BLCA	PIP5K1A	8394	phosphatidylinositol-4-phosphate 5-kinase, type I, alpha	1q21.3
BLCA	CUL2	8453	cullin 2	10p11.21
BLCA	MAP4K3	8491	mitogen-activated protein kinase kinase kinase kinase 3	2p22.1
BLCA	IRS2	8660	insulin receptor substrate 2	13q34
BLCA	COPS2	9318	COP9 signalosome subunit 2	15q21.2
BLCA	TAOK2	9344	TAO kinase 2	16p11.2
BLCA	EIF2AK3	9451	eukaryotic translation initiation factor 2-alpha kinase 3	2p12
BLCA	NCOR2	9612	nuclear receptor corepressor 2	12q24
BLCA	AQR	9716	aquarius homolog (mouse)	15q14
BLCA	KMT2B	9757	lysine (K)-specific methyltransferase 2B	19q13.1
BLCA	BCLAF1	9774	BCL2-associated transcription factor 1	6q22-q23
BLCA	KEAP1	9817	kelch-like ECH-associated protein 1	19p13.2
BLCA	MED24	9862	mediator complex subunit 24	17q21.1
BLCA	SETDB1	9869	SET domain, bifurcated 1	1q21
BLCA	G3BP2	9908	GTPase activating protein (SH3 domain) binding protein 2	4q21.1
BLCA	GOLGA5	9950	golgin A5	14q32.12
BLCA	THRAP3	9967	thyroid hormone receptor associated protein 3	1p34.3
BLCA	MED12	9968	mediator complex subunit 12	Xq13
BLCA	HNRNPDL	9987	heterogeneous nuclear ribonucleoprotein D-like	4q21.22
BLCA	PTPRU	10076	protein tyrosine phosphatase, receptor type, U	1p35.3
BLCA	RBM5	10181	RNA binding motif protein 5	3p21.3
BLCA	STAG1	10274	stromal antigen 1	3q22.3
BLCA	NDRG1	10397	N-myc downstream regulated 1	8q24.3
BLCA	CARM1	10498	coactivator-associated arginine methyltransferase 1	19p13.2
BLCA	ARFGEF2	10564	ADP-ribosylation factor guanine nucleotide-exchange factor 2 (brefeldin A-inhibited)	20q13.13
BLCA	PAIP1	10605	poly(A) binding protein interacting protein 1	5p12
BLCA	TXNIP	10628	thioredoxin interacting protein	1q21.1
BLCA	CTCF	10664	CCCTC-binding factor (zinc finger protein)	16q21-q22.3
BLCA	STAG2	10735	stromal antigen 2	Xq25
BLCA	SF3A3	10946	splicing factor 3a, subunit 3, 60kDa	1p34.3
BLCA	CHEK2	11200	checkpoint kinase 2	22q12.1
BLCA	DIS3	22894	DIS3 mitotic control homolog (S. cerevisiae)	13q22.1
BLCA	CCT5	22948	chaperonin containing TCP1, subunit 5 (epsilon)	5p15.2
BLCA	CNOT1	23019	CCR4-NOT transcription complex, subunit 1	16q21
BLCA	ARHGAP26	23092	Rho GTPase activating protein 26	5q31
BLCA	CLASP2	23122	cytoplasmic linker associated protein 2	3p22.3
BLCA	CIC	23152	capicua transcriptional repressor	19q13.2
BLCA	ZFR2	23217	zinc finger RNA binding protein 2	19p13.3
BLCA	TBC1D12	23232	TBC1 domain family, member 12	10q23.33
BLCA	MGA	23269	MGA, MAX dimerization protein	15q14
BLCA	ACSL6	23305	acyl-CoA synthetase long-chain family member 6	5q31
BLCA	DICER1	23405	dicer 1, ribonuclease type III	14q32.13
BLCA	SF3B1	23451	splicing factor 3b, subunit 1, 155kDa	2q33.1
BLCA	SUZ12	23512	SUZ12 polycomb repressive complex 2 subunit	17q11.2
BLCA	AFF4	27125	AF4/FMR2 family, member 4	5q31
BLCA	SETD2	29072	SET domain containing 2	3p21.31
BLCA	LIMA1	51474	LIM domain and actin binding 1	12q13
BLCA	CDK12	51755	cyclin-dependent kinase 12	17q12
BLCA	PCDH18	54510	protocadherin 18	4q31
BLCA	BCOR	54880	BCL6 corepressor	Xp11.4
BLCA	FBXW7	55294	F-box and WD repeat domain containing 7, E3 ubiquitin protein ligase	4q31.3
BLCA	ARFGAP1	55738	ADP-ribosylation factor GTPase activating protein 1	20q13.33
BLCA	CCAR1	55749	cell division cycle and apoptosis regulator 1	10q21.3
BLCA	ERBB2IP	55914	erbb2 interacting protein	5q12.3
BLCA	NUP107	57122	nucleoporin 107kDa	12q15
BLCA	ARID1B	57492	AT rich interactive domain 1B (SWI1-like)	6q25.1
BLCA	TAOK1	57551	TAO kinase 1	17q11.2
BLCA	KMT2C	58508	lysine (K)-specific methyltransferase 2C	7q36.1
BLCA	CLSPN	63967	claspin	1p34.2
BLCA	AHNAK	79026	AHNAK nucleoprotein	11q12.2
BLCA	TBL1XR1	79718	transducin (beta)-like 1 X-linked receptor 1	3q26.32
BLCA	CEP290	80184	centrosomal protein 290kDa	12q21.32
BLCA	CHD9	80205	chromodomain helicase DNA binding protein 9	16q12.2
BLCA	SNX25	83891	sorting nexin 25	4q35.1
BLCA	HORMAD1	84072	HORMA domain containing 1	1q21.3
BLCA	PHF6	84295	PHD finger protein 6	Xq26.3
BLCA	FOXQ1	94234	forkhead box Q1	6p25
BLCA	AMER1	139285	APC membrane recruitment protein 1	Xq11.2
BLCA	C3orf70	285382	chromosome 3 open reading frame 70	3q27.2
BLCA	RPSAP58	388524	ribosomal protein SA pseudogene 58	19p12
BLCA	ZNF814	730051	zinc finger protein 814	19q13.43
BRCA	ACO1	48	aconitase 1, soluble	9p21.1
BRCA	ACTB	60	actin, beta	7p22
BRCA	ACVR1B	91	activin A receptor, type IB	12q13
BRCA	AKT1	207	v-akt murine thymoma viral oncogene homolog 1	14q32.32
BRCA	ANK3	288	ankyrin 3, node of Ranvier (ankyrin G)	10q21
BRCA	APC	324	adenomatous polyposis coli	5q21-q22
BRCA	ARNTL	406	aryl hydrocarbon receptor nuclear translocator-like	11p15
BRCA	ATF1	466	activating transcription factor 1	12q13
BRCA	ATIC	471	5-aminoimidazole-4-carboxamide ribonucleotide formyltransferase/IMP cyclohydrolase	2q35
BRCA	ATM	472	ataxia telangiectasia mutated	11q22-q23
BRCA	ATP2B2	491	ATPase, Ca++ transporting, plasma membrane 2	3p25.3
BRCA	ATR	545	ataxia telangiectasia and Rad3 related	3q23
BRCA	BMPR2	659	bone morphogenetic protein receptor, type II (serine/threonine kinase)	2q33-q34
BRCA	BRCA1	672	breast cancer 1, early onset	17q21
BRCA	BRAF	673	v-raf murine sarcoma viral oncogene homolog B1	7q34
BRCA	BRCA2	675	breast cancer 2, early onset	13q12.3
BRCA	ZFP36L1	677	ZFP36 ring finger protein-like 1	14q22-q24
BRCA	ZFP36L2	678	ZFP36 ring finger protein-like 2	2p22.3-p21
BRCA	CAD	790	carbamoyl-phosphate synthetase 2, aspartate transcarbamylase, and dihydroorotase	2p22-p21
BRCA	CAST	831	calpastatin	5q15
BRCA	CASP8	841	caspase 8, apoptosis-related cysteine peptidase	2q33-q34
BRCA	RUNX1	861	runt-related transcription factor 1	21q22.3
BRCA	CBFB	865	core-binding factor, beta subunit	16q22.1
BRCA	CCND3	896	cyclin D3	6p21
BRCA	CDH1	999	cadherin 1, type 1, E-cadherin (epithelial)	16q22.1
BRCA	CDKN1B	1027	cyclin-dependent kinase inhibitor 1B (p27, Kip1)	12p13.1-p12
BRCA	CHD4	1108	chromodomain helicase DNA binding protein 4	12p13
BRCA	CLTC	1213	clathrin, heavy chain (Hc)	17q11-qter
BRCA	CSNK1G3	1456	casein kinase 1, gamma 3	5q23
BRCA	DGKG	1608	diacylglycerol kinase, gamma 90kDa	3q27.2-q27.3
BRCA	DCTD	1635	dCMP deaminase	4q35.1
BRCA	DDX3X	1654	DEAD (Asp-Glu-Ala-Asp) box polypeptide 3, X-linked	Xp11.3-p11.23
BRCA	DDX5	1655	DEAD (Asp-Glu-Ala-Asp) box helicase 5	17q21
BRCA	DHX15	1665	DEAH (Asp-Glu-Ala-His) box helicase 15	4p15.3
BRCA	ATN1	1822	atrophin 1	12p13.31
BRCA	EGFR	1956	epidermal growth factor receptor	7p12
BRCA	EIF1AX	1964	eukaryotic translation initiation factor 1A, X-linked	Xp22.12
BRCA	EIF4A2	1974	eukaryotic translation initiation factor 4A2	3q28
BRCA	EIF4G1	1981	eukaryotic translation initiation factor 4 gamma, 1	3q27-qter
BRCA	ELF1	1997	E74-like factor 1 (ets domain transcription factor)	13q13
BRCA	EP300	2033	E1A binding protein p300	22q13.2
BRCA	ERBB2	2064	v-erb-b2 erythroblastic leukemia viral oncogene homolog 2, neuro/glioblastoma derived oncogene homolog (avian)	17q12
BRCA	ERCC2	2068	excision repair cross-complementing rodent repair deficiency, complementation group 2	19q13.3
BRCA	MECOM	2122	MDS1 and EVI1 complex locus	3q26.2
BRCA	BPTF	2186	bromodomain PHD finger transcription factor	17q24.3
BRCA	FLT3	2322	fms-related tyrosine kinase 3	13q12
BRCA	FMR1	2332	fragile X mental retardation 1	Xq27.3
BRCA	AFF2	2334	AF4/FMR2 family, member 2	Xq28
BRCA	FN1	2335	fibronectin 1	2q34
BRCA	MTOR	2475	mechanistic target of rapamycin (serine/threonine kinase)	1p36.2
BRCA	FUS	2521	fused in sarcoma	16p11.2
BRCA	GATA3	2625	GATA binding protein 3	10p15
BRCA	GPR32	2854	G protein-coupled receptor 32	19q13.33
BRCA	GPS2	2874	G protein pathway suppressor 2	17p13
BRCA	ARHGAP35	2909	Rho GTPase activating protein 35	19q13.3
BRCA	HIST1H1C	3006	histone cluster 1, H1c	6p21.3
BRCA	HCFC1	3054	host cell factor C1 (VP16-accessory protein)	Xq28
BRCA	HLA-A	3105	major histocompatibility complex, class I, A	6p21.3
BRCA	HLA-DRB1	3123	major histocompatibility complex, class II, DR beta 1	6p21.3
BRCA	HLF	3131	hepatic leukemia factor	17q22
BRCA	FOXA1	3169	forkhead box A1	14q12-q13
BRCA	HSPA8	3312	heat shock 70kDa protein 8	11q24.1
BRCA	IDH1	3417	isocitrate dehydrogenase 1 (NADP+), soluble	2q33.3
BRCA	TNPO1	3842	transportin 1	5q13.2
BRCA	KRAS	3845	v-Ki-ras2 Kirsten rat sarcoma viral oncogene homolog	12p12.1
BRCA	LCP1	3936	lymphocyte cytosolic protein 1 (L-plastin)	13q14.3
BRCA	LRP6	4040	low density lipoprotein receptor-related protein 6	12p13.2
BRCA	SMAD4	4089	SMAD family member 4	18q21.1
BRCA	MAX	4149	MYC associated factor X	14q23
BRCA	MAP3K1	4214	mitogen-activated protein kinase kinase kinase 1, E3 ubiquitin protein ligase	5q11.2
BRCA	MEN1	4221	multiple endocrine neoplasia I	11q13
BRCA	MLH1	4292	mutL homolog 1, colon cancer, nonpolyposis type 2 (E. coli)	3p21.3
BRCA	KMT2A	4297	lysine (K)-specific methyltransferase 2A	11q23
BRCA	MLLT4	4301	myeloid/lymphoid or mixed-lineage leukemia (trithorax homolog, Drosophila); translocated to, 4	6q27
BRCA	MSR1	4481	macrophage scavenger receptor 1	8p22
BRCA	MYB	4602	v-myb myeloblastosis viral oncogene homolog (avian)	6q22-q23
BRCA	MYH9	4627	myosin, heavy chain 9, non-muscle	22q13.1
BRCA	MYH11	4629	myosin, heavy chain 11, smooth muscle	16p13.11
BRCA	NBL1	4681	neuroblastoma 1, DAN family BMP antagonist	1p36.13
BRCA	NF1	4763	neurofibromin 1	17q11.2
BRCA	NF2	4771	neurofibromin 2 (merlin)	22q12.2
BRCA	CNOT3	4849	CCR4-NOT transcription complex, subunit 3	19q13.4
BRCA	NOTCH1	4851	notch 1	9q34.3
BRCA	NOTCH2	4853	notch 2	1p13-p11
BRCA	NRAS	4893	neuroblastoma RAS viral (v-ras) oncogene homolog	1p13.2
BRCA	NUP98	4928	nucleoporin 98kDa	11p15.5
BRCA	NR4A2	4929	nuclear receptor subfamily 4, group A, member 2	2q22-q23
BRCA	PCSK6	5046	proprotein convertase subtilisin/kexin type 6	15q26.3
BRCA	PAX5	5079	paired box 5	9p13
BRCA	PIK3CA	5290	phosphatidylinositol-4,5-bisphosphate 3-kinase, catalytic subunit alpha	3q26.3
BRCA	PIK3CB	5291	phosphatidylinositol-4,5-bisphosphate 3-kinase, catalytic subunit beta	3q22.3
BRCA	PIK3R1	5295	phosphoinositide-3-kinase, regulatory subunit 1 (alpha)	5q13.1
BRCA	POLR2B	5431	polymerase (RNA) II (DNA directed) polypeptide B, 140kDa	4q12
BRCA	PRKAR1A	5573	protein kinase, cAMP-dependent, regulatory, type I, alpha	17q23-q24
BRCA	PRKCZ	5590	protein kinase C, zeta	1p36.33-p36.2
BRCA	PTEN	5728	phosphatase and tensin homolog	10q23.3
BRCA	PTGS1	5742	prostaglandin-endoperoxide synthase 1 (prostaglandin G/H synthase and cyclooxygenase)	9q32-q33.3
BRCA	PTPRD	5789	protein tyrosine phosphatase, receptor type, D	9p23-p24.3
BRCA	RB1	5925	retinoblastoma 1	13q14.2
BRCA	RBBP7	5931	retinoblastoma binding protein 7	Xp22.2
BRCA	RFC4	5984	replication factor C (activator 1) 4, 37kDa	3q27
BRCA	RHEB	6009	Ras homolog enriched in brain	7q36
BRCA	RPGR	6103	retinitis pigmentosa GTPase regulator	Xp21.1
BRCA	RPL5	6125	ribosomal protein L5	1p22.1
BRCA	RYR2	6262	ryanodine receptor 2 (cardiac)	1q43
BRCA	MAP2K4	6416	mitogen-activated protein kinase kinase 4	17p12
BRCA	SFPQ	6421	splicing factor proline/glutamine-rich	1p34.3
BRCA	ITSN1	6453	intersectin 1 (SH3 domain protein)	21q22.1-q22.2
BRCA	SMARCA4	6597	SWI/SNF related, matrix associated, actin dependent regulator of chromatin, subfamily a, member 4	19p13.2
BRCA	SOS1	6654	son of sevenless homolog 1 (Drosophila)	2p21
BRCA	SOS2	6655	son of sevenless homolog 2 (Drosophila)	14q21
BRCA	SPTAN1	6709	spectrin, alpha, non-erythrocytic 1	9q34.11
BRCA	SRPR	6734	signal recognition particle receptor (docking protein)	11q24.2
BRCA	TROVE2	6738	TROVE domain family, member 2	1q31
BRCA	STK4	6789	serine/threonine kinase 4	20q11.2-q13.2
BRCA	STK11	6794	serine/threonine kinase 11	19p13.3
BRCA	TAF1	6872	TAF1 RNA polymerase II, TATA box binding protein (TBP)-associated factor, 250kDa	Xq13.1
BRCA	TBX3	6926	T-box 3	12q24.1
BRCA	TCF7L2	6934	transcription factor 7-like 2 (T-cell specific, HMG-box)	10q25.3
BRCA	TCF12	6938	transcription factor 12	15q21
BRCA	TFDP1	7027	transcription factor Dp-1	13q34
BRCA	TGFBR2	7048	transforming growth factor, beta receptor II (70/80kDa)	3p22
BRCA	TLR4	7099	toll-like receptor 4	9q33.1
BRCA	TP53	7157	tumor protein p53	17p13.1
BRCA	TRIO	7204	trio Rho guanine nucleotide exchange factor	5p15.2
BRCA	USH2A	7399	Usher syndrome 2A (autosomal recessive, mild)	1q41
BRCA	WNT7A	7476	wingless-type MMTV integration site family, member 7A	3p25
BRCA	XBP1	7494	X-box binding protein 1	22q12.1|22q12
BRCA	CSDE1	7812	cold shock domain containing E1, RNA-binding	1p22
BRCA	NCOA3	8202	nuclear receptor coactivator 3	20q12
BRCA	KDM5C	8242	lysine (K)-specific demethylase 5C	Xp11.22-p11.21
BRCA	ARID1A	8289	AT rich interactive domain 1A (SWI-like)	1p35.3
BRCA	BAP1	8314	BRCA1 associated protein-1 (ubiquitin carboxy-terminal hydrolase)	3p21.31-p21.2
BRCA	HIST1H2BC	8347	histone cluster 1, H2bc	6p22.1
BRCA	HIST1H3B	8358	histone cluster 1, H3b	6p22.1
BRCA	PIP5K1A	8394	phosphatidylinositol-4-phosphate 5-kinase, type I, alpha	1q21.3
BRCA	CUL4B	8450	cullin 4B	Xq23
BRCA	CUL1	8454	cullin 1	7q36.1
BRCA	PIK3R3	8503	phosphoinositide-3-kinase, regulatory subunit 3 (gamma)	1p34.1
BRCA	OR6A2	8590	olfactory receptor, family 6, subfamily A, member 2	11p15
BRCA	FUBP1	8880	far upstream element (FUSE) binding protein 1	1p31.1
BRCA	KALRN	8997	kalirin, RhoGEF kinase	3q21.2
BRCA	PIWIL1	9271	piwi-like RNA-mediated gene silencing 1	12q24.33
BRCA	KCNB2	9312	potassium voltage-gated channel, Shab-related subfamily, member 2	8q13.2
BRCA	KLF4	9314	Kruppel-like factor 4 (gut)	9q31
BRCA	MED23	9439	mediator complex subunit 23	6q22.33-q24.1
BRCA	NCOR1	9611	nuclear receptor corepressor 1	17p11.2
BRCA	AQR	9716	aquarius homolog (mouse)	15q14
BRCA	KMT2B	9757	lysine (K)-specific methyltransferase 2B	19q13.1
BRCA	KEAP1	9817	kelch-like ECH-associated protein 1	19p13.2
BRCA	MED24	9862	mediator complex subunit 24	17q21.1
BRCA	SETDB1	9869	SET domain, bifurcated 1	1q21
BRCA	SEC24D	9871	SEC24 family, member D (S. cerevisiae)	4q26
BRCA	G3BP2	9908	GTPase activating protein (SH3 domain) binding protein 2	4q21.1
BRCA	GOLGA5	9950	golgin A5	14q32.12
BRCA	THRAP3	9967	thyroid hormone receptor associated protein 3	1p34.3
BRCA	MED12	9968	mediator complex subunit 12	Xq13
BRCA	HNRNPDL	9987	heterogeneous nuclear ribonucleoprotein D-like	4q21.22
BRCA	TOM1	10043	target of myb1 (chicken)	22q13.1
BRCA	PTPRU	10076	protein tyrosine phosphatase, receptor type, U	1p35.3
BRCA	AKAP9	10142	A kinase (PRKA) anchor protein (yotiao) 9	7q21-q22
BRCA	RBM5	10181	RNA binding motif protein 5	3p21.3
BRCA	STAG1	10274	stromal antigen 1	3q22.3
BRCA	NDRG1	10397	N-myc downstream regulated 1	8q24.3
BRCA	CARM1	10498	coactivator-associated arginine methyltransferase 1	19p13.2
BRCA	ARFGEF2	10564	ADP-ribosylation factor guanine nucleotide-exchange factor 2 (brefeldin A-inhibited)	20q13.13
BRCA	AKAP3	10566	A kinase (PRKA) anchor protein 3	12p13.3
BRCA	CTCF	10664	CCCTC-binding factor (zinc finger protein)	16q21-q22.3
BRCA	STAG2	10735	stromal antigen 2	Xq25
BRCA	STIP1	10963	stress-induced-phosphoprotein 1	11q13
BRCA	CHEK2	11200	checkpoint kinase 2	22q12.1
BRCA	DIS3	22894	DIS3 mitotic control homolog (S. cerevisiae)	13q22.1
BRCA	CCT5	22948	chaperonin containing TCP1, subunit 5 (epsilon)	5p15.2
BRCA	SPEN	23013	spen homolog, transcriptional regulator (Drosophila)	1p36
BRCA	CLASP2	23122	cytoplasmic linker associated protein 2	3p22.3
BRCA	CIC	23152	capicua transcriptional repressor	19q13.2
BRCA	LPHN2	23266	latrophilin 2	1p31.1
BRCA	MGA	23269	MGA, MAX dimerization protein	15q14
BRCA	ACSL6	23305	acyl-CoA synthetase long-chain family member 6	5q31
BRCA	SF3B1	23451	splicing factor 3b, subunit 1, 155kDa	2q33.1
BRCA	MACF1	23499	microtubule-actin crosslinking factor 1	1p32-p31
BRCA	SUZ12	23512	SUZ12 polycomb repressive complex 2 subunit	17q11.2
BRCA	PTPN22	26191	protein tyrosine phosphatase, non-receptor type 22 (lymphoid)	1p13.2
BRCA	OR2L2	26246	olfactory receptor, family 2, subfamily L, member 2	1q44
BRCA	FOXP1	27086	forkhead box P1	3p14.1
BRCA	AFF4	27125	AF4/FMR2 family, member 4	5q31
BRCA	RBMX	27316	RNA binding motif protein, X-linked	Xq26.3
BRCA	SETD2	29072	SET domain containing 2	3p21.31
BRCA	ARID4B	51742	AT rich interactive domain 4B (RBP1-like)	1q42.1-q43
BRCA	CDK12	51755	cyclin-dependent kinase 12	17q12
BRCA	PCDH18	54510	protocadherin 18	4q31
BRCA	BNC2	54796	basonuclin 2	9p22.2
BRCA	BCOR	54880	BCL6 corepressor	Xp11.4
BRCA	PBRM1	55193	polybromo 1	3p21
BRCA	FBXW7	55294	F-box and WD repeat domain containing 7, E3 ubiquitin protein ligase	4q31.3
BRCA	CCAR1	55749	cell division cycle and apoptosis regulator 1	10q21.3
BRCA	ASH1L	55870	ash1 (absent, small, or homeotic)-like (Drosophila)	1q22
BRCA	ERBB2IP	55914	erbb2 interacting protein	5q12.3
BRCA	NUP107	57122	nucleoporin 107kDa	12q15
BRCA	SRGAP1	57522	SLIT-ROBO Rho GTPase activating protein 1	12q14.2
BRCA	MKL1	57591	megakaryoblastic leukemia (translocation) 1	22q13
BRCA	KMT2C	58508	lysine (K)-specific methyltransferase 2C	7q36.1
BRCA	CLSPN	63967	claspin	1p34.2
BRCA	NSD1	64324	nuclear receptor binding SET domain protein 1	5q35
BRCA	NADK	65220	NAD kinase	1p36.33
BRCA	AHNAK	79026	AHNAK nucleoprotein	11q12.2
BRCA	TBL1XR1	79718	transducin (beta)-like 1 X-linked receptor 1	3q26.32
BRCA	MYH14	79784	myosin, heavy chain 14, non-muscle	19q13.33
BRCA	SVEP1	79987	sushi, von Willebrand factor type A, EGF and pentraxin domain containing 1	9q32
BRCA	CEP290	80184	centrosomal protein 290kDa	12q21.32
BRCA	CHD9	80205	chromodomain helicase DNA binding protein 9	16q12.2
BRCA	PNPLA3	80339	patatin-like phospholipase domain containing 3	22q13.31
BRCA	OR2G3	81469	olfactory receptor, family 2, subfamily G, member 3	1q44
BRCA	PHF6	84295	PHD finger protein 6	Xq26.3
BRCA	OR9A2	135924	olfactory receptor, family 9, subfamily A, member 2	7q34
BRCA	DCAF4L2	138009	DDB1 and CUL4 associated factor 4-like 2	8q21.3
BRCA	RAB40A	142684	RAB40A, member RAS oncogene family	Xq22.1
BRCA	AGO3	192669	argonaute RISC catalytic component 3	1p34
BRCA	ARID2	196528	AT rich interactive domain 2 (ARID, RFX-like)	12q12
BRCA	MUC20	200958	mucin 20, cell surface associated	3q29
BRCA	ASPM	259266	asp (abnormal spindle) homolog, microcephaly associated (Drosophila)	1q31
BRCA	TPRX1	284355	tetra-peptide repeat homeobox 1	19q13.33
BRCA	CRIPAK	285464	cysteine-rich PAK1 inhibitor	4p16.3
BRCA	FAM47C	442444	family with sequence similarity 47, member C	Xp21.1
BRCA	TRIM6-TRIM34	445372	TRIM6-TRIM34 readthrough	11p15
BRCA	TRIM53AP	642569	tripartite motif containing 53A, pseudogene	11q14.3
BRCA	CLEC19A	728276	C-type lectin domain family 19, member A	16p12.3
BRCA	FAM157B	100132403	family with sequence similarity 157, member B	9q34.3
BRCA	MICA	100507436	MHC class I polypeptide-related sequence A	6p21.33
COAD	ACO1	48	aconitase 1, soluble	9p21.1
COAD	ACVR1B	91	activin A receptor, type IB	12q13
COAD	APC	324	adenomatous polyposis coli	5q21-q22
COAD	TRIM23	373	tripartite motif containing 23	5q12.3
COAD	ARNTL	406	aryl hydrocarbon receptor nuclear translocator-like	11p15
COAD	ATM	472	ataxia telangiectasia mutated	11q22-q23
COAD	ATRX	546	alpha thalassemia/mental retardation syndrome X-linked	Xq21.1
COAD	B2M	567	beta-2-microglobulin	15q21-q22.2
COAD	BMPR2	659	bone morphogenetic protein receptor, type II (serine/threonine kinase)	2q33-q34
COAD	BRAF	673	v-raf murine sarcoma viral oncogene homolog B1	7q34
COAD	CAD	790	carbamoyl-phosphate synthetase 2, aspartate transcarbamylase, and dihydroorotase	2p22-p21
COAD	CASP8	841	caspase 8, apoptosis-related cysteine peptidase	2q33-q34
COAD	RUNX1	861	runt-related transcription factor 1	21q22.3
COAD	CDC27	996	cell division cycle 27	17q21.32
COAD	CDKN1B	1027	cyclin-dependent kinase inhibitor 1B (p27, Kip1)	12p13.1-p12
COAD	CHD4	1108	chromodomain helicase DNA binding protein 4	12p13
COAD	CREBBP	1387	CREB binding protein	16p13.3
COAD	CTNNB1	1499	catenin (cadherin-associated protein), beta 1, 88kDa	3p21
COAD	DMD	1756	dystrophin	Xp21.2
COAD	DNMT3A	1788	DNA (cytosine-5-)-methyltransferase 3 alpha	2p23
COAD	EDNRB	1910	endothelin receptor type B	13q22
COAD	EGFR	1956	epidermal growth factor receptor	7p12
COAD	ELF3	1999	E74-like factor 3 (ets domain transcription factor, epithelial-specific )	1q32.2
COAD	ERBB3	2065	v-erb-b2 erythroblastic leukemia viral oncogene homolog 3 (avian)	12q13
COAD	MECOM	2122	MDS1 and EVI1 complex locus	3q26.2
COAD	BPTF	2186	bromodomain PHD finger transcription factor	17q24.3
COAD	FN1	2335	fibronectin 1	2q34
COAD	GATA3	2625	GATA binding protein 3	10p15
COAD	GNAS	2778	GNAS complex locus	20q13.3
COAD	GOT1	2805	glutamic-oxaloacetic transaminase 1, soluble	10q24.1-q25.1
COAD	GRIK3	2899	glutamate receptor, ionotropic, kainate 3	1p34.3
COAD	IDH2	3418	isocitrate dehydrogenase 2 (NADP+), mitochondrial	15q26.1
COAD	KRAS	3845	v-Ki-ras2 Kirsten rat sarcoma viral oncogene homolog	12p12.1
COAD	SMAD2	4087	SMAD family member 2	18q21.1
COAD	SMAD4	4089	SMAD family member 4	18q21.1
COAD	MAP3K4	4216	mitogen-activated protein kinase kinase kinase 4	6q26
COAD	MYO1B	4430	myosin IB	2q12-q34
COAD	MSR1	4481	macrophage scavenger receptor 1	8p22
COAD	MYH10	4628	myosin, heavy chain 10, non-muscle	17p13
COAD	NF1	4763	neurofibromin 1	17q11.2
COAD	NRAS	4893	neuroblastoma RAS viral (v-ras) oncogene homolog	1p13.2
COAD	NUP98	4928	nucleoporin 98kDa	11p15.5
COAD	NR4A2	4929	nuclear receptor subfamily 4, group A, member 2	2q22-q23
COAD	PCBP1	5093	poly(rC) binding protein 1	2p13-p12
COAD	PIK3CA	5290	phosphatidylinositol-4,5-bisphosphate 3-kinase, catalytic subunit alpha	3q26.3
COAD	PIK3R1	5295	phosphoinositide-3-kinase, regulatory subunit 1 (alpha)	5q13.1
COAD	POLR2B	5431	polymerase (RNA) II (DNA directed) polypeptide B, 140kDa	4q12
COAD	PPP2R1A	5518	protein phosphatase 2, regulatory subunit A, alpha	19q13.41
COAD	MAP2K1	5604	mitogen-activated protein kinase kinase 1	15q22.1-q22.33
COAD	PTEN	5728	phosphatase and tensin homolog	10q23.3
COAD	PTGS1	5742	prostaglandin-endoperoxide synthase 1 (prostaglandin G/H synthase and cyclooxygenase)	9q32-q33.3
COAD	PTPN11	5781	protein tyrosine phosphatase, non-receptor type 11	12q24
COAD	PTPN12	5782	protein tyrosine phosphatase, non-receptor type 12	7q11.23
COAD	RAD21	5885	RAD21 homolog (S. pombe)	8q24
COAD	ITSN1	6453	intersectin 1 (SH3 domain protein)	21q22.1-q22.2
COAD	SOS2	6655	son of sevenless homolog 2 (Drosophila)	14q21
COAD	SOX9	6662	SRY (sex determining region Y)-box 9	17q23
COAD	TAF1	6872	TAF1 RNA polymerase II, TATA box binding protein (TBP)-associated factor, 250kDa	Xq13.1
COAD	TBX3	6926	T-box 3	12q24.1
COAD	TCF7L2	6934	transcription factor 7-like 2 (T-cell specific, HMG-box)	10q25.3
COAD	TCF12	6938	transcription factor 12	15q21
COAD	NR2F2	7026	nuclear receptor subfamily 2, group F, member 2	15q26
COAD	TGFBR2	7048	transforming growth factor, beta receptor II (70/80kDa)	3p22
COAD	TP53	7157	tumor protein p53	17p13.1
COAD	TP53BP1	7158	tumor protein p53 binding protein 1	15q15-q21
COAD	TRIO	7204	trio Rho guanine nucleotide exchange factor	5p15.2
COAD	TTN	7273	titin	2q31
COAD	WIPF1	7456	WAS/WASL interacting protein family, member 1	2q31.1
COAD	WT1	7490	Wilms tumor 1	11p13
COAD	FZD3	7976	frizzled family receptor 3	8p21
COAD	FXR1	8087	fragile X mental retardation, autosomal homolog 1	3q28
COAD	RBM10	8241	RNA binding motif protein 10	Xp11.23
COAD	SMC1A	8243	structural maintenance of chromosomes 1A	Xp11.22-p11.21
COAD	ARID1A	8289	AT rich interactive domain 1A (SWI-like)	1p35.3
COAD	AXIN2	8313	axin 2	17q23-q24
COAD	CUL1	8454	cullin 1	7q36.1
COAD	MAP7	9053	microtubule-associated protein 7	6q23.3
COAD	KMT2B	9757	lysine (K)-specific methyltransferase 2B	19q13.1
COAD	MED24	9862	mediator complex subunit 24	17q21.1
COAD	ZC3H11A	9877	zinc finger CCCH-type containing 11A	1q32.1
COAD	SRGAP3	9901	SLIT-ROBO Rho GTPase activating protein 3	3p25.3
COAD	GOLGA5	9950	golgin A5	14q32.12
COAD	MED12	9968	mediator complex subunit 12	Xq13
COAD	PTPRU	10076	protein tyrosine phosphatase, receptor type, U	1p35.3
COAD	GPC6	10082	glypican 6	13q32
COAD	AKAP9	10142	A kinase (PRKA) anchor protein (yotiao) 9	7q21-q22
COAD	SYNCRIP	10492	synaptotagmin binding, cytoplasmic RNA interacting protein	6q14-q15
COAD	CTCF	10664	CCCTC-binding factor (zinc finger protein)	16q21-q22.3
COAD	STAG2	10735	stromal antigen 2	Xq25
COAD	TCERG1	10915	transcription elongation regulator 1	5q31
COAD	DIS3	22894	DIS3 mitotic control homolog (S. cerevisiae)	13q22.1
COAD	CNOT1	23019	CCR4-NOT transcription complex, subunit 1	16q21
COAD	LPHN2	23266	latrophilin 2	1p31.1
COAD	MGA	23269	MGA, MAX dimerization protein	15q14
COAD	ACSL6	23305	acyl-CoA synthetase long-chain family member 6	5q31
COAD	SIRT4	23409	sirtuin 4	12q
COAD	SF3B1	23451	splicing factor 3b, subunit 1, 155kDa	2q33.1
COAD	FOXP1	27086	forkhead box P1	3p14.1
COAD	CDK12	51755	cyclin-dependent kinase 12	17q12
COAD	BRWD1	54014	bromodomain and WD repeat domain containing 1	21q22.2
COAD	BCOR	54880	BCL6 corepressor	Xp11.4
COAD	FBXW7	55294	F-box and WD repeat domain containing 7, E3 ubiquitin protein ligase	4q31.3
COAD	NUP107	57122	nucleoporin 107kDa	12q15
COAD	RTN4	57142	reticulon 4	2p16.3
COAD	NTN4	59277	netrin 4	12q22
COAD	CLSPN	63967	claspin	1p34.2
COAD	WBSCR17	64409	Williams-Beuren syndrome chromosome region 17	7q11.23
COAD	CDC73	79577	cell division cycle 73	1q25
COAD	CEP290	80184	centrosomal protein 290kDa	12q21.32
COAD	CHD9	80205	chromodomain helicase DNA binding protein 9	16q12.2
COAD	KIAA1804	84451	mixed lineage kinase 4	1q42
COAD	AMER1	139285	APC membrane recruitment protein 1	Xq11.2
COAD	MIER3	166968	mesoderm induction early response 1, family member 3	5q11.2
COAD	ATP6V0D2	245972	ATPase, H+ transporting, lysosomal 38kDa, V0 subunit d2	-
COAD	ASPM	259266	asp (abnormal spindle) homolog, microcephaly associated (Drosophila)	1q31
COAD	SLC9A9	285195	solute carrier family 9, subfamily A (NHE9, cation proton antiporter 9), member 9	3q24
GBM	ADAM10	102	ADAM metallopeptidase domain 10	15q22
GBM	AFM	173	afamin	4q13.3
GBM	ANK3	288	ankyrin 3, node of Ranvier (ankyrin G)	10q21
GBM	ATRX	546	alpha thalassemia/mental retardation syndrome X-linked	Xq21.1
GBM	AZGP1	563	alpha-2-glycoprotein 1, zinc-binding	7q22.1
GBM	BRCA1	672	breast cancer 1, early onset	17q21
GBM	BRAF	673	v-raf murine sarcoma viral oncogene homolog B1	7q34
GBM	CAD	790	carbamoyl-phosphate synthetase 2, aspartate transcarbamylase, and dihydroorotase	2p22-p21
GBM	CALCR	799	calcitonin receptor	7q21.3
GBM	CASP1	834	caspase 1, apoptosis-related cysteine peptidase	11q23
GBM	CD1D	912	CD1d molecule	1q22-q23
GBM	CDH9	1007	cadherin 9, type 2 (T1-cadherin)	5p14
GBM	CDH18	1016	cadherin 18, type 2	5p14.3
GBM	CDX4	1046	caudal type homeobox 4	Xq13.2
GBM	CLTC	1213	clathrin, heavy chain (Hc)	17q11-qter
GBM	COL1A2	1278	collagen, type I, alpha 2	7q22.1
GBM	DDX5	1655	DEAD (Asp-Glu-Ala-Asp) box helicase 5	17q21
GBM	DYNC1I1	1780	dynein, cytoplasmic 1, intermediate chain 1	7q21.3-q22.1
GBM	SLC26A3	1811	solute carrier family 26, member 3	7q31
GBM	DRD5	1816	dopamine receptor D5	4p16.1
GBM	EGFR	1956	epidermal growth factor receptor	7p12
GBM	EZH2	2146	enhancer of zeste homolog 2 (Drosophila)	7q35-q36
GBM	BPTF	2186	bromodomain PHD finger transcription factor	17q24.3
GBM	FAT1	2195	FAT atypical cadherin 1	4q35
GBM	FGA	2243	fibrinogen alpha chain	4q28
GBM	FN1	2335	fibronectin 1	2q34
GBM	GABRA1	2554	gamma-aminobutyric acid (GABA) A receptor, alpha 1	5q34
GBM	GABRA6	2559	gamma-aminobutyric acid (GABA) A receptor, alpha 6	5q34
GBM	GABRB2	2561	gamma-aminobutyric acid (GABA) A receptor, beta 2	5q34
GBM	GPX5	2880	glutathione peroxidase 5 (epididymal androgen-related protein)	6p22.1
GBM	ARHGAP35	2909	Rho GTPase activating protein 35	19q13.3
GBM	HSP90AB1	3326	heat shock protein 90kDa alpha (cytosolic), class B member 1	6p12
GBM	IDH1	3417	isocitrate dehydrogenase 1 (NADP+), soluble	2q33.3
GBM	KDR	3791	kinase insert domain receptor (a type III receptor tyrosine kinase)	4q11-q12
GBM	KEL	3792	Kell blood group, metallo-endopeptidase	7q33
GBM	KRAS	3845	v-Ki-ras2 Kirsten rat sarcoma viral oncogene homolog	12p12.1
GBM	LRP6	4040	low density lipoprotein receptor-related protein 6	12p13.2
GBM	LUM	4060	lumican	12q21.3-q22
GBM	MAX	4149	MYC associated factor X	14q23
GBM	MAP3K1	4214	mitogen-activated protein kinase kinase kinase 1, E3 ubiquitin protein ligase	5q11.2
GBM	MAP3K4	4216	mitogen-activated protein kinase kinase kinase 4	6q26
GBM	MEN1	4221	multiple endocrine neoplasia I	11q13
GBM	MET	4233	met proto-oncogene (hepatocyte growth factor receptor)	7q31
GBM	KMT2A	4297	lysine (K)-specific methyltransferase 2A	11q23
GBM	MMP13	4322	matrix metallopeptidase 13 (collagenase 3)	11q22.3
GBM	NCF2	4688	neutrophil cytosolic factor 2	1q25
GBM	NF1	4763	neurofibromin 1	17q11.2
GBM	NFATC4	4776	nuclear factor of activated T-cells, cytoplasmic, calcineurin-dependent 4	14q11.2
GBM	PAX5	5079	paired box 5	9p13
GBM	PDGFRA	5156	platelet-derived growth factor receptor, alpha polypeptide	4q12
GBM	ABCB1	5243	ATP-binding cassette, sub-family B (MDR/TAP), member 1	7q21.12
GBM	PIK3CA	5290	phosphatidylinositol-4,5-bisphosphate 3-kinase, catalytic subunit alpha	3q26.3
GBM	PIK3CB	5291	phosphatidylinositol-4,5-bisphosphate 3-kinase, catalytic subunit beta	3q22.3
GBM	PIK3R1	5295	phosphoinositide-3-kinase, regulatory subunit 1 (alpha)	5q13.1
GBM	PTEN	5728	phosphatase and tensin homolog	10q23.3
GBM	PTPN11	5781	protein tyrosine phosphatase, non-receptor type 11	12q24
GBM	RB1	5925	retinoblastoma 1	13q14.2
GBM	RPL5	6125	ribosomal protein L5	1p22.1
GBM	SCN9A	6335	sodium channel, voltage-gated, type IX, alpha subunit	2q24
GBM	SEMG1	6406	semenogelin I	20q12-q13.2
GBM	SOS1	6654	son of sevenless homolog 1 (Drosophila)	2p21
GBM	SOX9	6662	SRY (sex determining region Y)-box 9	17q23
GBM	SPTA1	6708	spectrin, alpha, erythrocytic 1 (elliptocytosis 2)	1q21
GBM	SPTAN1	6709	spectrin, alpha, non-erythrocytic 1	9q34.11
GBM	NR2F2	7026	nuclear receptor subfamily 2, group F, member 2	15q26
GBM	TGFBR2	7048	transforming growth factor, beta receptor II (70/80kDa)	3p22
GBM	TCHH	7062	trichohyalin	1q21.3
GBM	TJP1	7082	tight junction protein 1	15q13
GBM	TP53	7157	tumor protein p53	17p13.1
GBM	TRIO	7204	trio Rho guanine nucleotide exchange factor	5p15.2
GBM	KDM6A	7403	lysine (K)-specific demethylase 6A	Xp11.2
GBM	WNT2	7472	wingless-type MMTV integration site family member 2	7q31.2
GBM	WT1	7490	Wilms tumor 1	11p13
GBM	ZNF99	7652	zinc finger protein 99	19p12
GBM	CSDE1	7812	cold shock domain containing E1, RNA-binding	1p22
GBM	LZTR1	8216	leucine-zipper-like transcription regulator 1	22q11.21|22q11.1-q11.2
GBM	KDM5C	8242	lysine (K)-specific demethylase 5C	Xp11.22-p11.21
GBM	ARID1A	8289	AT rich interactive domain 1A (SWI-like)	1p35.3
GBM	BAP1	8314	BRCA1 associated protein-1 (ubiquitin carboxy-terminal hydrolase)	3p21.31-p21.2
GBM	CUL1	8454	cullin 1	7q36.1
GBM	MAP4K3	8491	mitogen-activated protein kinase kinase kinase kinase 3	2p22.1
GBM	IL18RAP	8807	interleukin 18 receptor accessory protein	2q12
GBM	KALRN	8997	kalirin, RhoGEF kinase	3q21.2
GBM	QKI	9444	QKI, KH domain containing, RNA binding	6q26
GBM	ARHGEF6	9459	Rac/Cdc42 guanine nucleotide exchange factor (GEF) 6	Xq26.3
GBM	CLOCK	9575	clock circadian regulator	4q12
GBM	NCOR1	9611	nuclear receptor corepressor 1	17p11.2
GBM	PLCH2	9651	phospholipase C, eta 2	1p36.32
GBM	AQR	9716	aquarius homolog (mouse)	15q14
GBM	SEMA3E	9723	sema domain, immunoglobulin domain (Ig), short basic domain, secreted, (semaphorin) 3E	7q21.11
GBM	HDAC9	9734	histone deacetylase 9	7p21.1
GBM	ABCC9	10060	ATP-binding cassette, sub-family C (CFTR/MRP), member 9	12p12.1
GBM	AKAP9	10142	A kinase (PRKA) anchor protein (yotiao) 9	7q21-q22
GBM	TMEM147	10430	transmembrane protein 147	19q13.1
GBM	CARM1	10498	coactivator-associated arginine methyltransferase 1	19p13.2
GBM	SEMA3C	10512	sema domain, immunoglobulin domain (Ig), short basic domain, secreted, (semaphorin) 3C	7q21-q31
GBM	ARFGEF2	10564	ADP-ribosylation factor guanine nucleotide-exchange factor 2 (brefeldin A-inhibited)	20q13.13
GBM	PRPF8	10594	pre-mRNA processing factor 8	17p13.3
GBM	STAG2	10735	stromal antigen 2	Xq25
GBM	CD3EAP	10849	CD3e molecule, epsilon associated protein	19q13.3
GBM	ADAM29	11086	ADAM metallopeptidase domain 29	4q34
GBM	DIS3	22894	DIS3 mitotic control homolog (S. cerevisiae)	13q22.1
GBM	CNOT1	23019	CCR4-NOT transcription complex, subunit 1	16q21
GBM	NEDD4L	23327	neural precursor cell expressed, developmentally down-regulated 4-like, E3 ubiquitin protein ligase	18q21
GBM	SF3B1	23451	splicing factor 3b, subunit 1, 155kDa	2q33.1
GBM	SIN3A	25942	SIN3 transcription regulator homolog A (yeast)	15q24.2
GBM	ACAD8	27034	acyl-CoA dehydrogenase family, member 8	11q25
GBM	SIGLEC8	27181	sialic acid binding Ig-like lectin 8	19q13.33-q13.41
GBM	SULT1B1	27284	sulfotransferase family, cytosolic, 1B, member 1	4q13.3
GBM	SETD2	29072	SET domain containing 2	3p21.31
GBM	PCDH18	54510	protocadherin 18	4q31
GBM	PBRM1	55193	polybromo 1	3p21
GBM	TRPV6	55503	transient receptor potential cation channel, subfamily V, member 6	7q34
GBM	NUP107	57122	nucleoporin 107kDa	12q15
GBM	CHD8	57680	chromodomain helicase DNA binding protein 8	14q11.2
GBM	UGT2A3	79799	UDP glucuronosyltransferase 2 family, polypeptide A3	4q13.2
GBM	PODNL1	79883	podocan-like 1	19p13.12
GBM	PARD6B	84612	par-6 partitioning defective 6 homolog beta (C. elegans)	20q13.13
GBM	CARD6	84674	caspase recruitment domain family, member 6	5p13.1
GBM	TRIM51	84767	tripartite motif-containing 51	11q11
GBM	FRMD7	90167	FERM domain containing 7	Xq26.2
GBM	NUP210L	91181	nucleoporin 210kDa-like	1q21.3
GBM	TPTE2	93492	transmembrane phosphoinositide 3-phosphatase and tensin homolog 2	13q12.11
GBM	NLRP5	126206	NLR family, pyrin domain containing 5	19q13.43
GBM	MROH2B	133558	maestro heat-like repeat family member 2B	5p13.1
GBM	FOXR2	139628	forkhead box R2	Xp11.21
GBM	MUC17	140453	mucin 17, cell surface associated	7q22.1
GBM	ODF4	146852	outer dense fiber of sperm tails 4	17p13.1
GBM	GCSAML	148823	germinal center-associated, signaling and motility-like	1q44
GBM	CXorf22	170063	chromosome X open reading frame 22	Xp21.1
GBM	ARID2	196528	AT rich interactive domain 2 (ARID, RFX-like)	12q12
GBM	LCE4A	199834	late cornified envelope 4A	1q21.3
GBM	LRRC55	219527	leucine rich repeat containing 55	11q12.1
GBM	CDHR3	222256	cadherin-related family member 3	7q22.3
GBM	RFX6	222546	regulatory factor X, 6	6q22.1
GBM	ZNF844	284391	zinc finger protein 844	19p13.2
GBM	KRTAP20-2	337976	keratin associated protein 20-2	21q22.1
GBM	DCAF12L2	340578	DDB1 and CUL4 associated factor 12-like 2	Xq25
GBM	ANKRD36	375248	ankyrin repeat domain 36	2q11.2
GBM	RPSAP58	388524	ribosomal protein SA pseudogene 58	19p12
GBM	ZNF814	730051	zinc finger protein 814	19q13.43
HNSC	ACTB	60	actin, beta	7p22
HNSC	ACTG1	71	actin, gamma 1	17q25
HNSC	ACVR2A	92	activin A receptor, type IIA	2q22.3
HNSC	ADAM10	102	ADAM metallopeptidase domain 10	15q22
HNSC	AHR	196	aryl hydrocarbon receptor	7p15
HNSC	AKT1	207	v-akt murine thymoma viral oncogene homolog 1	14q32.32
HNSC	APAF1	317	apoptotic peptidase activating factor 1	12q23
HNSC	APC	324	adenomatous polyposis coli	5q21-q22
HNSC	RHOA	387	ras homolog family member A	3p21.3
HNSC	ATIC	471	5-aminoimidazole-4-carboxamide ribonucleotide formyltransferase/IMP cyclohydrolase	2q35
HNSC	ATM	472	ataxia telangiectasia mutated	11q22-q23
HNSC	ATR	545	ataxia telangiectasia and Rad3 related	3q23
HNSC	ATRX	546	alpha thalassemia/mental retardation syndrome X-linked	Xq21.1
HNSC	B2M	567	beta-2-microglobulin	15q21-q22.2
HNSC	BMPR2	659	bone morphogenetic protein receptor, type II (serine/threonine kinase)	2q33-q34
HNSC	BRCA1	672	breast cancer 1, early onset	17q21
HNSC	BRAF	673	v-raf murine sarcoma viral oncogene homolog B1	7q34
HNSC	CAD	790	carbamoyl-phosphate synthetase 2, aspartate transcarbamylase, and dihydroorotase	2p22-p21
HNSC	CASP1	834	caspase 1, apoptosis-related cysteine peptidase	11q23
HNSC	CASP8	841	caspase 8, apoptosis-related cysteine peptidase	2q33-q34
HNSC	CAT	847	catalase	11p13
HNSC	RUNX1	861	runt-related transcription factor 1	21q22.3
HNSC	CDH1	999	cadherin 1, type 1, E-cadherin (epithelial)	16q22.1
HNSC	CDKN1B	1027	cyclin-dependent kinase inhibitor 1B (p27, Kip1)	12p13.1-p12
HNSC	CDKN2A	1029	cyclin-dependent kinase inhibitor 2A	9p21
HNSC	COL1A1	1277	collagen, type I, alpha 1	17q21.33
HNSC	KLF6	1316	Kruppel-like factor 6	10p15
HNSC	CSNK2A1	1457	casein kinase 2, alpha 1 polypeptide	20p13
HNSC	CTNNB1	1499	catenin (cadherin-associated protein), beta 1, 88kDa	3p21
HNSC	CYLD	1540	cylindromatosis (turban tumor syndrome)	16q12.1
HNSC	DDX3X	1654	DEAD (Asp-Glu-Ala-Asp) box polypeptide 3, X-linked	Xp11.3-p11.23
HNSC	DNMT3A	1788	DNA (cytosine-5-)-methyltransferase 3 alpha	2p23
HNSC	EEF1A1	1915	eukaryotic translation elongation factor 1 alpha 1	6q14.1
HNSC	EGFR	1956	epidermal growth factor receptor	7p12
HNSC	EPHA2	1969	EPH receptor A2	1p36
HNSC	ELF1	1997	E74-like factor 1 (ets domain transcription factor)	13q13
HNSC	ELF4	2000	E74-like factor 4 (ets domain transcription factor)	Xq26
HNSC	EP300	2033	E1A binding protein p300	22q13.2
HNSC	EZH2	2146	enhancer of zeste homolog 2 (Drosophila)	7q35-q36
HNSC	BPTF	2186	bromodomain PHD finger transcription factor	17q24.3
HNSC	FAT1	2195	FAT atypical cadherin 1	4q35
HNSC	FAT2	2196	FAT atypical cadherin 2	5q33.1
HNSC	FGFR2	2263	fibroblast growth factor receptor 2	10q26
HNSC	FLT3	2322	fms-related tyrosine kinase 3	13q12
HNSC	FMR1	2332	fragile X mental retardation 1	Xq27.3
HNSC	FN1	2335	fibronectin 1	2q34
HNSC	MTOR	2475	mechanistic target of rapamycin (serine/threonine kinase)	1p36.2
HNSC	GNAS	2778	GNAS complex locus	20q13.3
HNSC	ARHGAP35	2909	Rho GTPase activating protein 35	19q13.3
HNSC	HLA-A	3105	major histocompatibility complex, class I, A	6p21.3
HNSC	HLA-B	3106	major histocompatibility complex, class I, B	6p21.3
HNSC	HRAS	3265	v-Ha-ras Harvey rat sarcoma viral oncogene homolog	11p15.5
HNSC	HSPA8	3312	heat shock 70kDa protein 8	11q24.1
HNSC	IREB2	3658	iron-responsive element binding protein 2	15q25.1
HNSC	IRF6	3664	interferon regulatory factor 6	1q32.3-q41
HNSC	LAMA2	3908	laminin, alpha 2	6q22-q23
HNSC	SMAD2	4087	SMAD family member 2	18q21.1
HNSC	MEF2C	4208	myocyte enhancer factor 2C	5q14
HNSC	MAP3K1	4214	mitogen-activated protein kinase kinase kinase 1, E3 ubiquitin protein ligase	5q11.2
HNSC	MEN1	4221	multiple endocrine neoplasia I	11q13
HNSC	MGMT	4255	O-6-methylguanine-DNA methyltransferase	10q26
HNSC	CIITA	4261	class II, major histocompatibility complex, transactivator	16p13
HNSC	KMT2A	4297	lysine (K)-specific methyltransferase 2A	11q23
HNSC	MSR1	4481	macrophage scavenger receptor 1	8p22
HNSC	MYH9	4627	myosin, heavy chain 9, non-muscle	22q13.1
HNSC	NCF2	4688	neutrophil cytosolic factor 2	1q25
HNSC	NF1	4763	neurofibromin 1	17q11.2
HNSC	NFATC4	4776	nuclear factor of activated T-cells, cytoplasmic, calcineurin-dependent 4	14q11.2
HNSC	NFE2L2	4780	nuclear factor (erythroid-derived 2)-like 2	2q31
HNSC	CNOT4	4850	CCR4-NOT transcription complex, subunit 4	7q22-qter
HNSC	NOTCH1	4851	notch 1	9q34.3
HNSC	NOTCH2	4853	notch 2	1p13-p11
HNSC	NR4A2	4929	nuclear receptor subfamily 4, group A, member 2	2q22-q23
HNSC	PABPC3	5042	poly(A) binding protein, cytoplasmic 3	13q12-q13
HNSC	PAX5	5079	paired box 5	9p13
HNSC	PIK3CA	5290	phosphatidylinositol-4,5-bisphosphate 3-kinase, catalytic subunit alpha	3q26.3
HNSC	PIK3R1	5295	phosphoinositide-3-kinase, regulatory subunit 1 (alpha)	5q13.1
HNSC	PRRX1	5396	paired related homeobox 1	1q24
HNSC	POLR2B	5431	polymerase (RNA) II (DNA directed) polypeptide B, 140kDa	4q12
HNSC	PPP2R1A	5518	protein phosphatase 2, regulatory subunit A, alpha	19q13.41
HNSC	PPP2R5C	5527	protein phosphatase 2, regulatory subunit B', gamma	14q32.31
HNSC	PTEN	5728	phosphatase and tensin homolog	10q23.3
HNSC	RAC1	5879	ras-related C3 botulinum toxin substrate 1 (rho family, small GTP binding protein Rac1)	7p22
HNSC	RAD21	5885	RAD21 homolog (S. pombe)	8q24
HNSC	RASA1	5921	RAS p21 protein activator (GTPase activating protein) 1	5q13.3
HNSC	RPL22	6146	ribosomal protein L22	1p36.31
HNSC	SMARCA4	6597	SWI/SNF related, matrix associated, actin dependent regulator of chromatin, subfamily a, member 4	19p13.2
HNSC	SOX9	6662	SRY (sex determining region Y)-box 9	17q23
HNSC	SPTAN1	6709	spectrin, alpha, non-erythrocytic 1	9q34.11
HNSC	TCF4	6925	transcription factor 4	18q21.1
HNSC	TBX3	6926	T-box 3	12q24.1
HNSC	TCF12	6938	transcription factor 12	15q21
HNSC	TFDP1	7027	transcription factor Dp-1	13q34
HNSC	TFDP2	7029	transcription factor Dp-2 (E2F dimerization partner 2)	3q23
HNSC	TGFBR2	7048	transforming growth factor, beta receptor II (70/80kDa)	3p22
HNSC	TP53	7157	tumor protein p53	17p13.1
HNSC	TRIO	7204	trio Rho guanine nucleotide exchange factor	5p15.2
HNSC	U2AF1	7307	U2 small nuclear RNA auxiliary factor 1	21q22.3
HNSC	KDM6A	7403	lysine (K)-specific demethylase 6A	Xp11.2
HNSC	WHSC1	7468	Wolf-Hirschhorn syndrome candidate 1	4p16.3
HNSC	KDM5C	8242	lysine (K)-specific demethylase 5C	Xp11.22-p11.21
HNSC	SMC1A	8243	structural maintenance of chromosomes 1A	Xp11.22-p11.21
HNSC	BAP1	8314	BRCA1 associated protein-1 (ubiquitin carboxy-terminal hydrolase)	3p21.31-p21.2
HNSC	SPOP	8405	speckle-type POZ protein	17q21.33
HNSC	CUL3	8452	cullin 3	2q36.2
HNSC	CUL1	8454	cullin 1	7q36.1
HNSC	MAP4K3	8491	mitogen-activated protein kinase kinase kinase kinase 3	2p22.1
HNSC	PIK3R3	8503	phosphoinositide-3-kinase, regulatory subunit 3 (gamma)	1p34.1
HNSC	IRS2	8660	insulin receptor substrate 2	13q34
HNSC	FUBP1	8880	far upstream element (FUSE) binding protein 1	1p31.1
HNSC	KALRN	8997	kalirin, RhoGEF kinase	3q21.2
HNSC	TRIP10	9322	thyroid hormone receptor interactor 10	19p13.3
HNSC	TAOK2	9344	TAO kinase 2	16p11.2
HNSC	TJP2	9414	tight junction protein 2	9q13-q21
HNSC	MED17	9440	mediator complex subunit 17	11q14
HNSC	ARHGEF6	9459	Rac/Cdc42 guanine nucleotide exchange factor (GEF) 6	Xq26.3
HNSC	NCOR1	9611	nuclear receptor corepressor 1	17p11.2
HNSC	KMT2B	9757	lysine (K)-specific methyltransferase 2B	19q13.1
HNSC	SEC24D	9871	SEC24 family, member D (S. cerevisiae)	4q26
HNSC	ZC3H11A	9877	zinc finger CCCH-type containing 11A	1q32.1
HNSC	G3BP2	9908	GTPase activating protein (SH3 domain) binding protein 2	4q21.1
HNSC	THRAP3	9967	thyroid hormone receptor associated protein 3	1p34.3
HNSC	HNRNPDL	9987	heterogeneous nuclear ribonucleoprotein D-like	4q21.22
HNSC	RASGRP1	10125	RAS guanyl releasing protein 1 (calcium and DAG-regulated)	15q14
HNSC	ATP6AP2	10159	ATPase, H+ transporting, lysosomal accessory protein 2	Xp11.4
HNSC	CARM1	10498	coactivator-associated arginine methyltransferase 1	19p13.2
HNSC	IPO7	10527	importin 7	11p15.4
HNSC	ARFGEF2	10564	ADP-ribosylation factor guanine nucleotide-exchange factor 2 (brefeldin A-inhibited)	20q13.13
HNSC	PRPF8	10594	pre-mRNA processing factor 8	17p13.3
HNSC	CTCF	10664	CCCTC-binding factor (zinc finger protein)	16q21-q22.3
HNSC	STAG2	10735	stromal antigen 2	Xq25
HNSC	NCKAP1	10787	NCK-associated protein 1	2q32
HNSC	STIP1	10963	stress-induced-phosphoprotein 1	11q13
HNSC	PSIP1	11168	PC4 and SFRS1 interacting protein 1	9p22.3
HNSC	CCT5	22948	chaperonin containing TCP1, subunit 5 (epsilon)	5p15.2
HNSC	CLASP2	23122	cytoplasmic linker associated protein 2	3p22.3
HNSC	LPHN2	23266	latrophilin 2	1p31.1
HNSC	MGA	23269	MGA, MAX dimerization protein	15q14
HNSC	NEDD4L	23327	neural precursor cell expressed, developmentally down-regulated 4-like, E3 ubiquitin protein ligase	18q21
HNSC	DICER1	23405	dicer 1, ribonuclease type III	14q32.13
HNSC	SF3B1	23451	splicing factor 3b, subunit 1, 155kDa	2q33.1
HNSC	MACF1	23499	microtubule-actin crosslinking factor 1	1p32-p31
HNSC	SIN3A	25942	SIN3 transcription regulator homolog A (yeast)	15q24.2
HNSC	ACAD8	27034	acyl-CoA dehydrogenase family, member 8	11q25
HNSC	FOXP1	27086	forkhead box P1	3p14.1
HNSC	GPSM2	29899	G-protein signaling modulator 2	1p13.3
HNSC	BAZ2B	29994	bromodomain adjacent to zinc finger domain, 2B	2q24.2
HNSC	CDK12	51755	cyclin-dependent kinase 12	17q12
HNSC	BCL11A	53335	B-cell CLL/lymphoma 11A (zinc finger protein)	2p16.1
HNSC	BRWD1	54014	bromodomain and WD repeat domain containing 1	21q22.2
HNSC	PCDH18	54510	protocadherin 18	4q31
HNSC	BNC2	54796	basonuclin 2	9p22.2
HNSC	PBRM1	55193	polybromo 1	3p21
HNSC	FBXW7	55294	F-box and WD repeat domain containing 7, E3 ubiquitin protein ligase	4q31.3
HNSC	ARFGAP1	55738	ADP-ribosylation factor GTPase activating protein 1	20q13.33
HNSC	CCAR1	55749	cell division cycle and apoptosis regulator 1	10q21.3
HNSC	NUP107	57122	nucleoporin 107kDa	12q15
HNSC	ARID1B	57492	AT rich interactive domain 1B (SWI1-like)	6q25.1
HNSC	TAOK1	57551	TAO kinase 1	17q11.2
HNSC	CLSPN	63967	claspin	1p34.2
HNSC	NSD1	64324	nuclear receptor binding SET domain protein 1	5q35
HNSC	TBL1XR1	79718	transducin (beta)-like 1 X-linked receptor 1	3q26.32
HNSC	ZNF750	79755	zinc finger protein 750	17q25.3
HNSC	CEP290	80184	centrosomal protein 290kDa	12q21.32
HNSC	CHD9	80205	chromodomain helicase DNA binding protein 9	16q12.2
HNSC	AJUBA	84962	ajuba LIM protein	14q11.2
HNSC	OTUD7A	161725	OTU domain containing 7A	15q13.3
HNSC	AGO3	192669	argonaute RISC catalytic component 3	1p34
HNSC	ARID2	196528	AT rich interactive domain 2 (ARID, RFX-like)	12q12
HNSC	MUC20	200958	mucin 20, cell surface associated	3q29
HNSC	RPSAP58	388524	ribosomal protein SA pseudogene 58	19p12
KIRC	ACO1	48	aconitase 1, soluble	9p21.1
KIRC	ACTG1	71	actin, gamma 1	17q25
KIRC	AHR	196	aryl hydrocarbon receptor	7p15
KIRC	AKT1	207	v-akt murine thymoma viral oncogene homolog 1	14q32.32
KIRC	ATF1	466	activating transcription factor 1	12q13
KIRC	ATM	472	ataxia telangiectasia mutated	11q22-q23
KIRC	BMPR2	659	bone morphogenetic protein receptor, type II (serine/threonine kinase)	2q33-q34
KIRC	ZFP36L2	678	ZFP36 ring finger protein-like 2	2p22.3-p21
KIRC	CAD	790	carbamoyl-phosphate synthetase 2, aspartate transcarbamylase, and dihydroorotase	2p22-p21
KIRC	CAT	847	catalase	11p13
KIRC	CDH1	999	cadherin 1, type 1, E-cadherin (epithelial)	16q22.1
KIRC	CLTC	1213	clathrin, heavy chain (Hc)	17q11-qter
KIRC	DDX3X	1654	DEAD (Asp-Glu-Ala-Asp) box polypeptide 3, X-linked	Xp11.3-p11.23
KIRC	DDX5	1655	DEAD (Asp-Glu-Ala-Asp) box helicase 5	17q21
KIRC	DHX15	1665	DEAH (Asp-Glu-Ala-His) box helicase 15	4p15.3
KIRC	EEF1A1	1915	eukaryotic translation elongation factor 1 alpha 1	6q14.1
KIRC	EGFR	1956	epidermal growth factor receptor	7p12
KIRC	EIF4A2	1974	eukaryotic translation initiation factor 4A2	3q28
KIRC	EIF4G1	1981	eukaryotic translation initiation factor 4 gamma, 1	3q27-qter
KIRC	ELF1	1997	E74-like factor 1 (ets domain transcription factor)	13q13
KIRC	EZH2	2146	enhancer of zeste homolog 2 (Drosophila)	7q35-q36
KIRC	FLT3	2322	fms-related tyrosine kinase 3	13q12
KIRC	FMR1	2332	fragile X mental retardation 1	Xq27.3
KIRC	MTOR	2475	mechanistic target of rapamycin (serine/threonine kinase)	1p36.2
KIRC	FUS	2521	fused in sarcoma	16p11.2
KIRC	GUSB	2990	glucuronidase, beta	7q21.11
KIRC	HLF	3131	hepatic leukemia factor	17q22
KIRC	HSP90AB1	3326	heat shock protein 90kDa alpha (cytosolic), class B member 1	6p12
KIRC	IDH1	3417	isocitrate dehydrogenase 1 (NADP+), soluble	2q33.3
KIRC	LCP1	3936	lymphocyte cytosolic protein 1 (L-plastin)	13q14.3
KIRC	LRP6	4040	low density lipoprotein receptor-related protein 6	12p13.2
KIRC	SMAD2	4087	SMAD family member 2	18q21.1
KIRC	MAX	4149	MYC associated factor X	14q23
KIRC	MET	4233	met proto-oncogene (hepatocyte growth factor receptor)	7q31
KIRC	MPO	4353	myeloperoxidase	17q23.1
KIRC	MSR1	4481	macrophage scavenger receptor 1	8p22
KIRC	NFE2L2	4780	nuclear factor (erythroid-derived 2)-like 2	2q31
KIRC	CNOT3	4849	CCR4-NOT transcription complex, subunit 3	19q13.4
KIRC	CNOT4	4850	CCR4-NOT transcription complex, subunit 4	7q22-qter
KIRC	NUP98	4928	nucleoporin 98kDa	11p15.5
KIRC	PCSK6	5046	proprotein convertase subtilisin/kexin type 6	15q26.3
KIRC	PIK3CA	5290	phosphatidylinositol-4,5-bisphosphate 3-kinase, catalytic subunit alpha	3q26.3
KIRC	PIK3R1	5295	phosphoinositide-3-kinase, regulatory subunit 1 (alpha)	5q13.1
KIRC	PPP2R1A	5518	protein phosphatase 2, regulatory subunit A, alpha	19q13.41
KIRC	PSMA6	5687	proteasome (prosome, macropain) subunit, alpha type, 6	14q13
KIRC	PTEN	5728	phosphatase and tensin homolog	10q23.3
KIRC	RASA1	5921	RAS p21 protein activator (GTPase activating protein) 1	5q13.3
KIRC	RHEB	6009	Ras homolog enriched in brain	7q36
KIRC	RPL5	6125	ribosomal protein L5	1p22.1
KIRC	RPL22	6146	ribosomal protein L22	1p36.31
KIRC	ITSN1	6453	intersectin 1 (SH3 domain protein)	21q22.1-q22.2
KIRC	SHMT1	6470	serine hydroxymethyltransferase 1 (soluble)	17p11.2
KIRC	SOX9	6662	SRY (sex determining region Y)-box 9	17q23
KIRC	TCEB1	6921	transcription elongation factor B (SIII), polypeptide 1 (15kDa, elongin C)	8q21.11
KIRC	TCF12	6938	transcription factor 12	15q21
KIRC	TJP1	7082	tight junction protein 1	15q13
KIRC	TP53	7157	tumor protein p53	17p13.1
KIRC	TP53BP1	7158	tumor protein p53 binding protein 1	15q15-q21
KIRC	TRIO	7204	trio Rho guanine nucleotide exchange factor	5p15.2
KIRC	KDM6A	7403	lysine (K)-specific demethylase 6A	Xp11.2
KIRC	VHL	7428	von Hippel-Lindau tumor suppressor, E3 ubiquitin protein ligase	3p25.3
KIRC	WT1	7490	Wilms tumor 1	11p13
KIRC	KDM5C	8242	lysine (K)-specific demethylase 5C	Xp11.22-p11.21
KIRC	SMC1A	8243	structural maintenance of chromosomes 1A	Xp11.22-p11.21
KIRC	ARID1A	8289	AT rich interactive domain 1A (SWI-like)	1p35.3
KIRC	BAP1	8314	BRCA1 associated protein-1 (ubiquitin carboxy-terminal hydrolase)	3p21.31-p21.2
KIRC	PIP5K1A	8394	phosphatidylinositol-4-phosphate 5-kinase, type I, alpha	1q21.3
KIRC	CUL1	8454	cullin 1	7q36.1
KIRC	YBX3	8531	Y box binding protein 3	12p13.1
KIRC	CCNB2	9133	cyclin B2	15q22.2
KIRC	COPS2	9318	COP9 signalosome subunit 2	15q21.2
KIRC	TAOK2	9344	TAO kinase 2	16p11.2
KIRC	TJP2	9414	tight junction protein 2	9q13-q21
KIRC	MED17	9440	mediator complex subunit 17	11q14
KIRC	EIF2AK3	9451	eukaryotic translation initiation factor 2-alpha kinase 3	2p12
KIRC	NCOR1	9611	nuclear receptor corepressor 1	17p11.2
KIRC	HDAC9	9734	histone deacetylase 9	7p21.1
KIRC	BCLAF1	9774	BCL2-associated transcription factor 1	6q22-q23
KIRC	KEAP1	9817	kelch-like ECH-associated protein 1	19p13.2
KIRC	MED24	9862	mediator complex subunit 24	17q21.1
KIRC	SEC24D	9871	SEC24 family, member D (S. cerevisiae)	4q26
KIRC	SRGAP3	9901	SLIT-ROBO Rho GTPase activating protein 3	3p25.3
KIRC	G3BP2	9908	GTPase activating protein (SH3 domain) binding protein 2	4q21.1
KIRC	HNRNPDL	9987	heterogeneous nuclear ribonucleoprotein D-like	4q21.22
KIRC	PSME3	10197	proteasome (prosome, macropain) activator subunit 3 (PA28 gamma; Ki)	17q21
KIRC	TXNIP	10628	thioredoxin interacting protein	1q21.1
KIRC	CTCF	10664	CCCTC-binding factor (zinc finger protein)	16q21-q22.3
KIRC	BTNL3	10917	butyrophilin-like 3	5q35.3
KIRC	CHEK2	11200	checkpoint kinase 2	22q12.1
KIRC	DIS3	22894	DIS3 mitotic control homolog (S. cerevisiae)	13q22.1
KIRC	ARHGAP26	23092	Rho GTPase activating protein 26	5q31
KIRC	LPHN2	23266	latrophilin 2	1p31.1
KIRC	MGA	23269	MGA, MAX dimerization protein	15q14
KIRC	DICER1	23405	dicer 1, ribonuclease type III	14q32.13
KIRC	SIN3A	25942	SIN3 transcription regulator homolog A (yeast)	15q24.2
KIRC	PABPC1	26986	poly(A) binding protein, cytoplasmic 1	8q22.2-q23
KIRC	SETD2	29072	SET domain containing 2	3p21.31
KIRC	PCDH18	54510	protocadherin 18	4q31
KIRC	BCOR	54880	BCL6 corepressor	Xp11.4
KIRC	WHSC1L1	54904	Wolf-Hirschhorn syndrome candidate 1-like 1	8p11.2
KIRC	PBRM1	55193	polybromo 1	3p21
KIRC	CCAR1	55749	cell division cycle and apoptosis regulator 1	10q21.3
KIRC	ASH1L	55870	ash1 (absent, small, or homeotic)-like (Drosophila)	1q22
KIRC	ERBB2IP	55914	erbb2 interacting protein	5q12.3
KIRC	ARID1B	57492	AT rich interactive domain 1B (SWI1-like)	6q25.1
KIRC	MKL1	57591	megakaryoblastic leukemia (translocation) 1	22q13
KIRC	KMT2C	58508	lysine (K)-specific methyltransferase 2C	7q36.1
KIRC	NTN4	59277	netrin 4	12q22
KIRC	CDC73	79577	cell division cycle 73	1q25
KIRC	TBL1XR1	79718	transducin (beta)-like 1 X-linked receptor 1	3q26.32
KIRC	SLITRK6	84189	SLIT and NTRK-like family, member 6	13q31.1
KIRC	PHF6	84295	PHD finger protein 6	Xq26.3
KIRC	CCDC120	90060	coiled-coil domain containing 120	Xp11.23
KIRC	AMER1	139285	APC membrane recruitment protein 1	Xq11.2
KIRC	AGO3	192669	argonaute RISC catalytic component 3	1p34
KIRC	ARID2	196528	AT rich interactive domain 2 (ARID, RFX-like)	12q12
KIRC	NPNT	255743	nephronectin	4q24
KIRC	ZNF814	730051	zinc finger protein 814	19q13.43
LAML	RUNX1	861	runt-related transcription factor 1	21q22.3
LAML	CBFB	865	core-binding factor, beta subunit	16q22.1
LAML	CEBPA	1050	CCAAT/enhancer binding protein (C/EBP), alpha	19q13.1
LAML	CHD4	1108	chromodomain helicase DNA binding protein 4	12p13
LAML	DNMT3A	1788	DNA (cytosine-5-)-methyltransferase 3 alpha	2p23
LAML	EGFR	1956	epidermal growth factor receptor	7p12
LAML	EZH2	2146	enhancer of zeste homolog 2 (Drosophila)	7q35-q36
LAML	FLT3	2322	fms-related tyrosine kinase 3	13q12
LAML	HNRNPK	3190	heterogeneous nuclear ribonucleoprotein K	9q21.32-q21.33
LAML	IDH1	3417	isocitrate dehydrogenase 1 (NADP+), soluble	2q33.3
LAML	IDH2	3418	isocitrate dehydrogenase 2 (NADP+), mitochondrial	15q26.1
LAML	KIT	3815	v-kit Hardy-Zuckerman 4 feline sarcoma viral oncogene homolog	4q11-q12
LAML	KRAS	3845	v-Ki-ras2 Kirsten rat sarcoma viral oncogene homolog	12p12.1
LAML	NF1	4763	neurofibromin 1	17q11.2
LAML	NPM1	4869	nucleophosmin (nucleolar phosphoprotein B23, numatrin)	5q35.1
LAML	NRAS	4893	neuroblastoma RAS viral (v-ras) oncogene homolog	1p13.2
LAML	PTPN11	5781	protein tyrosine phosphatase, non-receptor type 11	12q24
LAML	RAD21	5885	RAD21 homolog (S. pombe)	8q24
LAML	TP53	7157	tumor protein p53	17p13.1
LAML	U2AF1	7307	U2 small nuclear RNA auxiliary factor 1	21q22.3
LAML	KDM6A	7403	lysine (K)-specific demethylase 6A	Xp11.2
LAML	WT1	7490	Wilms tumor 1	11p13
LAML	SMC1A	8243	structural maintenance of chromosomes 1A	Xp11.22-p11.21
LAML	CUL1	8454	cullin 1	7q36.1
LAML	SMC3	9126	structural maintenance of chromosomes 3	10q25
LAML	THRAP3	9967	thyroid hormone receptor associated protein 3	1p34.3
LAML	MED12	9968	mediator complex subunit 12	Xq13
LAML	PRPF8	10594	pre-mRNA processing factor 8	17p13.3
LAML	STAG2	10735	stromal antigen 2	Xq25
LAML	DIS3	22894	DIS3 mitotic control homolog (S. cerevisiae)	13q22.1
LAML	SUZ12	23512	SUZ12 polycomb repressive complex 2 subunit	17q11.2
LAML	TET2	54790	tet methylcytosine dioxygenase 2	4q24
LAML	BCOR	54880	BCL6 corepressor	Xp11.4
LAML	PHF6	84295	PHD finger protein 6	Xq26.3
LAML	ASXL1	171023	additional sex combs like 1 (Drosophila)	20q11
LAML	FAM5C	339479	family with sequence similarity 5, member C	1q31.1
LUAD	ACO1	48	aconitase 1, soluble	9p21.1
LUAD	ACTG1	71	actin, gamma 1	17q25
LUAD	ACTG2	72	actin, gamma 2, smooth muscle, enteric	2p13.1
LUAD	ACVR1B	91	activin A receptor, type IB	12q13
LUAD	ACVR2A	92	activin A receptor, type IIA	2q22.3
LUAD	ADAM10	102	ADAM metallopeptidase domain 10	15q22
LUAD	AKT1	207	v-akt murine thymoma viral oncogene homolog 1	14q32.32
LUAD	APC	324	adenomatous polyposis coli	5q21-q22
LUAD	ATIC	471	5-aminoimidazole-4-carboxamide ribonucleotide formyltransferase/IMP cyclohydrolase	2q35
LUAD	ATM	472	ataxia telangiectasia mutated	11q22-q23
LUAD	BLM	641	Bloom syndrome, RecQ helicase-like	15q26.1
LUAD	BMPR2	659	bone morphogenetic protein receptor, type II (serine/threonine kinase)	2q33-q34
LUAD	BRAF	673	v-raf murine sarcoma viral oncogene homolog B1	7q34
LUAD	CASP8	841	caspase 8, apoptosis-related cysteine peptidase	2q33-q34
LUAD	CAT	847	catalase	11p13
LUAD	CDH1	999	cadherin 1, type 1, E-cadherin (epithelial)	16q22.1
LUAD	CDKN1A	1026	cyclin-dependent kinase inhibitor 1A (p21, Cip1)	6p21.2
LUAD	CDKN1B	1027	cyclin-dependent kinase inhibitor 1B (p27, Kip1)	12p13.1-p12
LUAD	CDKN2A	1029	cyclin-dependent kinase inhibitor 2A	9p21
LUAD	COL1A1	1277	collagen, type I, alpha 1	17q21.33
LUAD	KLF6	1316	Kruppel-like factor 6	10p15
LUAD	CREBBP	1387	CREB binding protein	16p13.3
LUAD	CSNK1G3	1456	casein kinase 1, gamma 3	5q23
LUAD	CTNNB1	1499	catenin (cadherin-associated protein), beta 1, 88kDa	3p21
LUAD	CYLD	1540	cylindromatosis (turban tumor syndrome)	16q12.1
LUAD	DACH1	1602	dachshund homolog 1 (Drosophila)	13q22
LUAD	DDX3X	1654	DEAD (Asp-Glu-Ala-Asp) box polypeptide 3, X-linked	Xp11.3-p11.23
LUAD	DDX5	1655	DEAD (Asp-Glu-Ala-Asp) box helicase 5	17q21
LUAD	DHX15	1665	DEAH (Asp-Glu-Ala-His) box helicase 15	4p15.3
LUAD	DNMT3A	1788	DNA (cytosine-5-)-methyltransferase 3 alpha	2p23
LUAD	EEF1B2	1933	eukaryotic translation elongation factor 1 beta 2	2q33.3
LUAD	EGFR	1956	epidermal growth factor receptor	7p12
LUAD	EIF4A2	1974	eukaryotic translation initiation factor 4A2	3q28
LUAD	EIF4G1	1981	eukaryotic translation initiation factor 4 gamma, 1	3q27-qter
LUAD	EP300	2033	E1A binding protein p300	22q13.2
LUAD	EPHA3	2042	EPH receptor A3	3p11.2
LUAD	EPHA4	2043	EPH receptor A4	2q36.1
LUAD	EPHB2	2048	EPH receptor B2	1p36.1-p35
LUAD	STX2	2054	syntaxin 2	12q24.33
LUAD	ERBB2	2064	v-erb-b2 erythroblastic leukemia viral oncogene homolog 2, neuro/glioblastoma derived oncogene homolog (avian)	17q12
LUAD	ERCC2	2068	excision repair cross-complementing rodent repair deficiency, complementation group 2	19q13.3
LUAD	EZH2	2146	enhancer of zeste homolog 2 (Drosophila)	7q35-q36
LUAD	FAT1	2195	FAT atypical cadherin 1	4q35
LUAD	FGFR2	2263	fibroblast growth factor receptor 2	10q26
LUAD	FMR1	2332	fragile X mental retardation 1	Xq27.3
LUAD	FN1	2335	fibronectin 1	2q34
LUAD	GNAI1	2770	guanine nucleotide binding protein (G protein), alpha inhibiting activity polypeptide 1	7q21
LUAD	HLA-A	3105	major histocompatibility complex, class I, A	6p21.3
LUAD	HSPA8	3312	heat shock 70kDa protein 8	11q24.1
LUAD	HSP90AA1	3320	heat shock protein 90kDa alpha (cytosolic), class A member 1	14q32.33
LUAD	HSP90AB1	3326	heat shock protein 90kDa alpha (cytosolic), class B member 1	6p12
LUAD	IDH1	3417	isocitrate dehydrogenase 1 (NADP+), soluble	2q33.3
LUAD	IREB2	3658	iron-responsive element binding protein 2	15q25.1
LUAD	KARS	3735	lysyl-tRNA synthetase	16q23.1
LUAD	KDR	3791	kinase insert domain receptor (a type III receptor tyrosine kinase)	4q11-q12
LUAD	TNPO1	3842	transportin 1	5q13.2
LUAD	KRAS	3845	v-Ki-ras2 Kirsten rat sarcoma viral oncogene homolog	12p12.1
LUAD	LCP1	3936	lymphocyte cytosolic protein 1 (L-plastin)	13q14.3
LUAD	LDHA	3939	lactate dehydrogenase A	11p15.4
LUAD	SMAD2	4087	SMAD family member 2	18q21.1
LUAD	SMAD4	4089	SMAD family member 4	18q21.1
LUAD	MAX	4149	MYC associated factor X	14q23
LUAD	MAP3K1	4214	mitogen-activated protein kinase kinase kinase 1, E3 ubiquitin protein ligase	5q11.2
LUAD	MAP3K4	4216	mitogen-activated protein kinase kinase kinase 4	6q26
LUAD	MEN1	4221	multiple endocrine neoplasia I	11q13
LUAD	MET	4233	met proto-oncogene (hepatocyte growth factor receptor)	7q31
LUAD	MLH1	4292	mutL homolog 1, colon cancer, nonpolyposis type 2 (E. coli)	3p21.3
LUAD	KMT2A	4297	lysine (K)-specific methyltransferase 2A	11q23
LUAD	MMP2	4313	matrix metallopeptidase 2 (gelatinase A, 72kDa gelatinase, 72kDa type IV collagenase)	16q13-q21
LUAD	MSR1	4481	macrophage scavenger receptor 1	8p22
LUAD	MYB	4602	v-myb myeloblastosis viral oncogene homolog (avian)	6q22-q23
LUAD	MYH10	4628	myosin, heavy chain 10, non-muscle	17p13
LUAD	NCK1	4690	NCK adaptor protein 1	3q21
LUAD	NF1	4763	neurofibromin 1	17q11.2
LUAD	NF2	4771	neurofibromin 2 (merlin)	22q12.2
LUAD	NFE2L2	4780	nuclear factor (erythroid-derived 2)-like 2	2q31
LUAD	CNOT3	4849	CCR4-NOT transcription complex, subunit 3	19q13.4
LUAD	CNOT4	4850	CCR4-NOT transcription complex, subunit 4	7q22-qter
LUAD	NPM1	4869	nucleophosmin (nucleolar phosphoprotein B23, numatrin)	5q35.1
LUAD	NRAS	4893	neuroblastoma RAS viral (v-ras) oncogene homolog	1p13.2
LUAD	NTRK2	4915	neurotrophic tyrosine kinase, receptor, type 2	9q22.1
LUAD	NUP98	4928	nucleoporin 98kDa	11p15.5
LUAD	PCSK6	5046	proprotein convertase subtilisin/kexin type 6	15q26.3
LUAD	PAX5	5079	paired box 5	9p13
LUAD	PIK3CA	5290	phosphatidylinositol-4,5-bisphosphate 3-kinase, catalytic subunit alpha	3q26.3
LUAD	PIK3R1	5295	phosphoinositide-3-kinase, regulatory subunit 1 (alpha)	5q13.1
LUAD	PRRX1	5396	paired related homeobox 1	1q24
LUAD	POLR2B	5431	polymerase (RNA) II (DNA directed) polypeptide B, 140kDa	4q12
LUAD	PPP2R1A	5518	protein phosphatase 2, regulatory subunit A, alpha	19q13.41
LUAD	PPP2R5A	5525	protein phosphatase 2, regulatory subunit B', alpha	1q32.2-q32.3
LUAD	PPP3CA	5530	protein phosphatase 3, catalytic subunit, alpha isozyme	4q24
LUAD	MAP2K1	5604	mitogen-activated protein kinase kinase 1	15q22.1-q22.33
LUAD	RELN	5649	reelin	7q22
LUAD	PSMA6	5687	proteasome (prosome, macropain) subunit, alpha type, 6	14q13
LUAD	PSMD11	5717	proteasome (prosome, macropain) 26S subunit, non-ATPase, 11	17q11.2
LUAD	PTEN	5728	phosphatase and tensin homolog	10q23.3
LUAD	PTGS1	5742	prostaglandin-endoperoxide synthase 1 (prostaglandin G/H synthase and cyclooxygenase)	9q32-q33.3
LUAD	PTPN11	5781	protein tyrosine phosphatase, non-receptor type 11	12q24
LUAD	RAD23B	5887	RAD23 homolog B (S. cerevisiae)	9q31.2
LUAD	RAF1	5894	v-raf-1 murine leukemia viral oncogene homolog 1	3p25
LUAD	RASA1	5921	RAS p21 protein activator (GTPase activating protein) 1	5q13.3
LUAD	RB1	5925	retinoblastoma 1	13q14.2
LUAD	RHEB	6009	Ras homolog enriched in brain	7q36
LUAD	RIT1	6016	Ras-like without CAAX 1	1q22
LUAD	MAP2K4	6416	mitogen-activated protein kinase kinase 4	17p12
LUAD	SFPQ	6421	splicing factor proline/glutamine-rich	1p34.3
LUAD	SHMT1	6470	serine hydroxymethyltransferase 1 (soluble)	17p11.2
LUAD	SMARCA4	6597	SWI/SNF related, matrix associated, actin dependent regulator of chromatin, subfamily a, member 4	19p13.2
LUAD	SOX9	6662	SRY (sex determining region Y)-box 9	17q23
LUAD	SPRR3	6707	small proline-rich protein 3	1q21-q22
LUAD	STIM1	6786	stromal interaction molecule 1	11p15.5
LUAD	STK4	6789	serine/threonine kinase 4	20q11.2-q13.2
LUAD	STK11	6794	serine/threonine kinase 11	19p13.3
LUAD	TCF4	6925	transcription factor 4	18q21.1
LUAD	TCF7L2	6934	transcription factor 7-like 2 (T-cell specific, HMG-box)	10q25.3
LUAD	TCF12	6938	transcription factor 12	15q21
LUAD	TFDP1	7027	transcription factor Dp-1	13q34
LUAD	TGFBR2	7048	transforming growth factor, beta receptor II (70/80kDa)	3p22
LUAD	TP53	7157	tumor protein p53	17p13.1
LUAD	TP53BP1	7158	tumor protein p53 binding protein 1	15q15-q21
LUAD	U2AF1	7307	U2 small nuclear RNA auxiliary factor 1	21q22.3
LUAD	KDM6A	7403	lysine (K)-specific demethylase 6A	Xp11.2
LUAD	ZMYM2	7750	zinc finger, MYM-type 2	13q11-q12
LUAD	FXR1	8087	fragile X mental retardation, autosomal homolog 1	3q28
LUAD	RBM10	8241	RNA binding motif protein 10	Xp11.23
LUAD	SMC1A	8243	structural maintenance of chromosomes 1A	Xp11.22-p11.21
LUAD	ARID1A	8289	AT rich interactive domain 1A (SWI-like)	1p35.3
LUAD	BAP1	8314	BRCA1 associated protein-1 (ubiquitin carboxy-terminal hydrolase)	3p21.31-p21.2
LUAD	PIP5K1A	8394	phosphatidylinositol-4-phosphate 5-kinase, type I, alpha	1q21.3
LUAD	CUL3	8452	cullin 3	2q36.2
LUAD	CUL2	8453	cullin 2	10p11.21
LUAD	MAP4K3	8491	mitogen-activated protein kinase kinase kinase kinase 3	2p22.1
LUAD	PIK3R3	8503	phosphoinositide-3-kinase, regulatory subunit 3 (gamma)	1p34.1
LUAD	IRS2	8660	insulin receptor substrate 2	13q34
LUAD	FUBP1	8880	far upstream element (FUSE) binding protein 1	1p31.1
LUAD	COPS2	9318	COP9 signalosome subunit 2	15q21.2
LUAD	EFTUD2	9343	elongation factor Tu GTP binding domain containing 2	17q21.31
LUAD	TAOK2	9344	TAO kinase 2	16p11.2
LUAD	MED17	9440	mediator complex subunit 17	11q14
LUAD	EIF2AK3	9451	eukaryotic translation initiation factor 2-alpha kinase 3	2p12
LUAD	CHD1L	9557	chromodomain helicase DNA binding protein 1-like	1q12
LUAD	KEAP1	9817	kelch-like ECH-associated protein 1	19p13.2
LUAD	MED24	9862	mediator complex subunit 24	17q21.1
LUAD	SETDB1	9869	SET domain, bifurcated 1	1q21
LUAD	G3BP2	9908	GTPase activating protein (SH3 domain) binding protein 2	4q21.1
LUAD	TOM1	10043	target of myb1 (chicken)	22q13.1
LUAD	PTPRU	10076	protein tyrosine phosphatase, receptor type, U	1p35.3
LUAD	G3BP1	10146	GTPase activating protein (SH3 domain) binding protein 1	5q33.1
LUAD	ATP6AP2	10159	ATPase, H+ transporting, lysosomal accessory protein 2	Xp11.4
LUAD	RBM5	10181	RNA binding motif protein 5	3p21.3
LUAD	STAG1	10274	stromal antigen 1	3q22.3
LUAD	SYNCRIP	10492	synaptotagmin binding, cytoplasmic RNA interacting protein	6q14-q15
LUAD	CARM1	10498	coactivator-associated arginine methyltransferase 1	19p13.2
LUAD	PRPF8	10594	pre-mRNA processing factor 8	17p13.3
LUAD	CTCF	10664	CCCTC-binding factor (zinc finger protein)	16q21-q22.3
LUAD	NCKAP1	10787	NCK-associated protein 1	2q32
LUAD	STIP1	10963	stress-induced-phosphoprotein 1	11q13
LUAD	MAP4K1	11184	mitogen-activated protein kinase kinase kinase kinase 1	19q13.1-q13.4
LUAD	CHEK2	11200	checkpoint kinase 2	22q12.1
LUAD	CCT5	22948	chaperonin containing TCP1, subunit 5 (epsilon)	5p15.2
LUAD	ARHGAP26	23092	Rho GTPase activating protein 26	5q31
LUAD	CLASP2	23122	cytoplasmic linker associated protein 2	3p22.3
LUAD	CIC	23152	capicua transcriptional repressor	19q13.2
LUAD	LPHN2	23266	latrophilin 2	1p31.1
LUAD	MGA	23269	MGA, MAX dimerization protein	15q14
LUAD	NEDD4L	23327	neural precursor cell expressed, developmentally down-regulated 4-like, E3 ubiquitin protein ligase	18q21
LUAD	ARHGEF12	23365	Rho guanine nucleotide exchange factor (GEF) 12	11q23.3
LUAD	SF3B1	23451	splicing factor 3b, subunit 1, 155kDa	2q33.1
LUAD	CAPN7	23473	calpain 7	3p24
LUAD	SIN3A	25942	SIN3 transcription regulator homolog A (yeast)	15q24.2
LUAD	ACAD8	27034	acyl-CoA dehydrogenase family, member 8	11q25
LUAD	AFF4	27125	AF4/FMR2 family, member 4	5q31
LUAD	SETD2	29072	SET domain containing 2	3p21.31
LUAD	GPSM2	29899	G-protein signaling modulator 2	1p13.3
LUAD	BAZ2B	29994	bromodomain adjacent to zinc finger domain, 2B	2q24.2
LUAD	KLHL5	51088	kelch-like family member 5	4p14
LUAD	CRNKL1	51340	crooked neck pre-mRNA splicing factor-like 1 (Drosophila)	20p11.2
LUAD	CDK12	51755	cyclin-dependent kinase 12	17q12
LUAD	BRWD1	54014	bromodomain and WD repeat domain containing 1	21q22.2
LUAD	GNG2	54331	guanine nucleotide binding protein (G protein), gamma 2	14q21
LUAD	PBRM1	55193	polybromo 1	3p21
LUAD	FBXW7	55294	F-box and WD repeat domain containing 7, E3 ubiquitin protein ligase	4q31.3
LUAD	NBPF1	55672	neuroblastoma breakpoint family, member 1	1p36.13
LUAD	ATF7IP	55729	activating transcription factor 7 interacting protein	12p13.1
LUAD	ARFGAP1	55738	ADP-ribosylation factor GTPase activating protein 1	20q13.33
LUAD	CCAR1	55749	cell division cycle and apoptosis regulator 1	10q21.3
LUAD	FTSJD1	55783	FtsJ methyltransferase domain containing 1	16q22.2
LUAD	ERBB2IP	55914	erbb2 interacting protein	5q12.3
LUAD	NUP107	57122	nucleoporin 107kDa	12q15
LUAD	RTN4	57142	reticulon 4	2p16.3
LUAD	TAOK1	57551	TAO kinase 1	17q11.2
LUAD	MKL1	57591	megakaryoblastic leukemia (translocation) 1	22q13
LUAD	FANCM	57697	Fanconi anemia, complementation group M	14q21.2
LUAD	SLC4A5	57835	solute carrier family 4, sodium bicarbonate cotransporter, member 5	2p13
LUAD	KMT2C	58508	lysine (K)-specific methyltransferase 2C	7q36.1
LUAD	NTN4	59277	netrin 4	12q22
LUAD	CLSPN	63967	claspin	1p34.2
LUAD	UPF3B	65109	UPF3 regulator of nonsense transcripts homolog B (yeast)	Xq25-q26
LUAD	TBL1XR1	79718	transducin (beta)-like 1 X-linked receptor 1	3q26.32
LUAD	ZFHX4	79776	zinc finger homeobox 4	8q21.11
LUAD	SVEP1	79987	sushi, von Willebrand factor type A, EGF and pentraxin domain containing 1	9q32
LUAD	PHF6	84295	PHD finger protein 6	Xq26.3
LUAD	DOT1L	84444	DOT1-like histone H3K79 methyltransferase	19p13.3
LUAD	AGO3	192669	argonaute RISC catalytic component 3	1p34
LUAD	ARID2	196528	AT rich interactive domain 2 (ARID, RFX-like)	12q12
LUAD	ABCB5	340273	ATP-binding cassette, sub-family B (MDR/TAP), member 5	7p21.1
LUAD	ZNF814	730051	zinc finger protein 814	19q13.43
LUSC	ABL2	27	v-abl Abelson murine leukemia viral oncogene homolog 2	1q25.2
LUSC	ACO1	48	aconitase 1, soluble	9p21.1
LUSC	ACTG2	72	actin, gamma 2, smooth muscle, enteric	2p13.1
LUSC	ACVR1B	91	activin A receptor, type IB	12q13
LUSC	ADAM10	102	ADAM metallopeptidase domain 10	15q22
LUSC	ARNTL	406	aryl hydrocarbon receptor nuclear translocator-like	11p15
LUSC	B2M	567	beta-2-microglobulin	15q21-q22.2
LUSC	BLM	641	Bloom syndrome, RecQ helicase-like	15q26.1
LUSC	ZFP36L2	678	ZFP36 ring finger protein-like 2	2p22.3-p21
LUSC	CAST	831	calpastatin	5q15
LUSC	CASP8	841	caspase 8, apoptosis-related cysteine peptidase	2q33-q34
LUSC	CDH1	999	cadherin 1, type 1, E-cadherin (epithelial)	16q22.1
LUSC	CDKN1A	1026	cyclin-dependent kinase inhibitor 1A (p21, Cip1)	6p21.2
LUSC	CDKN2A	1029	cyclin-dependent kinase inhibitor 2A	9p21
LUSC	CHD3	1107	chromodomain helicase DNA binding protein 3	17p13.1
LUSC	CTNNB1	1499	catenin (cadherin-associated protein), beta 1, 88kDa	3p21
LUSC	DDX3X	1654	DEAD (Asp-Glu-Ala-Asp) box polypeptide 3, X-linked	Xp11.3-p11.23
LUSC	DHX9	1660	DEAH (Asp-Glu-Ala-His) box helicase 9	1q25
LUSC	DHX15	1665	DEAH (Asp-Glu-Ala-His) box helicase 15	4p15.3
LUSC	DLG1	1739	discs, large homolog 1 (Drosophila)	3q29
LUSC	EEF1A1	1915	eukaryotic translation elongation factor 1 alpha 1	6q14.1
LUSC	EGFR	1956	epidermal growth factor receptor	7p12
LUSC	EIF4A2	1974	eukaryotic translation initiation factor 4A2	3q28
LUSC	ELF1	1997	E74-like factor 1 (ets domain transcription factor)	13q13
LUSC	CTTN	2017	cortactin	11q13
LUSC	EZH2	2146	enhancer of zeste homolog 2 (Drosophila)	7q35-q36
LUSC	FAT1	2195	FAT atypical cadherin 1	4q35
LUSC	FGFR3	2261	fibroblast growth factor receptor 3	4p16.3
LUSC	FGFR2	2263	fibroblast growth factor receptor 2	10q26
LUSC	FMR1	2332	fragile X mental retardation 1	Xq27.3
LUSC	FN1	2335	fibronectin 1	2q34
LUSC	GATA3	2625	GATA binding protein 3	10p15
LUSC	GNAI1	2770	guanine nucleotide binding protein (G protein), alpha inhibiting activity polypeptide 1	7q21
LUSC	ARHGAP35	2909	Rho GTPase activating protein 35	19q13.3
LUSC	HLA-A	3105	major histocompatibility complex, class I, A	6p21.3
LUSC	HLF	3131	hepatic leukemia factor	17q22
LUSC	HRAS	3265	v-Ha-ras Harvey rat sarcoma viral oncogene homolog	11p15.5
LUSC	HSPA8	3312	heat shock 70kDa protein 8	11q24.1
LUSC	HSP90AA1	3320	heat shock protein 90kDa alpha (cytosolic), class A member 1	14q32.33
LUSC	HSP90AB1	3326	heat shock protein 90kDa alpha (cytosolic), class B member 1	6p12
LUSC	IDH1	3417	isocitrate dehydrogenase 1 (NADP+), soluble	2q33.3
LUSC	IREB2	3658	iron-responsive element binding protein 2	15q25.1
LUSC	IRF6	3664	interferon regulatory factor 6	1q32.3-q41
LUSC	TNPO1	3842	transportin 1	5q13.2
LUSC	KRAS	3845	v-Ki-ras2 Kirsten rat sarcoma viral oncogene homolog	12p12.1
LUSC	SMAD2	4087	SMAD family member 2	18q21.1
LUSC	SMAD4	4089	SMAD family member 4	18q21.1
LUSC	MAP3K1	4214	mitogen-activated protein kinase kinase kinase 1, E3 ubiquitin protein ligase	5q11.2
LUSC	MAP3K4	4216	mitogen-activated protein kinase kinase kinase 4	6q26
LUSC	MEN1	4221	multiple endocrine neoplasia I	11q13
LUSC	MET	4233	met proto-oncogene (hepatocyte growth factor receptor)	7q31
LUSC	MLH1	4292	mutL homolog 1, colon cancer, nonpolyposis type 2 (E. coli)	3p21.3
LUSC	KMT2A	4297	lysine (K)-specific methyltransferase 2A	11q23
LUSC	MYB	4602	v-myb myeloblastosis viral oncogene homolog (avian)	6q22-q23
LUSC	NCF2	4688	neutrophil cytosolic factor 2	1q25
LUSC	NCK1	4690	NCK adaptor protein 1	3q21
LUSC	NF1	4763	neurofibromin 1	17q11.2
LUSC	NFATC4	4776	nuclear factor of activated T-cells, cytoplasmic, calcineurin-dependent 4	14q11.2
LUSC	NFE2L2	4780	nuclear factor (erythroid-derived 2)-like 2	2q31
LUSC	CNOT3	4849	CCR4-NOT transcription complex, subunit 3	19q13.4
LUSC	CNOT4	4850	CCR4-NOT transcription complex, subunit 4	7q22-qter
LUSC	NOTCH1	4851	notch 1	9q34.3
LUSC	NUP98	4928	nucleoporin 98kDa	11p15.5
LUSC	NR4A2	4929	nuclear receptor subfamily 4, group A, member 2	2q22-q23
LUSC	PCSK6	5046	proprotein convertase subtilisin/kexin type 6	15q26.3
LUSC	PAX5	5079	paired box 5	9p13
LUSC	PIK3CA	5290	phosphatidylinositol-4,5-bisphosphate 3-kinase, catalytic subunit alpha	3q26.3
LUSC	PIK3CB	5291	phosphatidylinositol-4,5-bisphosphate 3-kinase, catalytic subunit beta	3q22.3
LUSC	PPP2R5C	5527	protein phosphatase 2, regulatory subunit B', gamma	14q32.31
LUSC	MAP2K1	5604	mitogen-activated protein kinase kinase 1	15q22.1-q22.33
LUSC	PTEN	5728	phosphatase and tensin homolog	10q23.3
LUSC	PTPN11	5781	protein tyrosine phosphatase, non-receptor type 11	12q24
LUSC	RAD21	5885	RAD21 homolog (S. pombe)	8q24
LUSC	RASA1	5921	RAS p21 protein activator (GTPase activating protein) 1	5q13.3
LUSC	RB1	5925	retinoblastoma 1	13q14.2
LUSC	RGS3	5998	regulator of G-protein signaling 3	9q32
LUSC	RPL5	6125	ribosomal protein L5	1p22.1
LUSC	ITSN1	6453	intersectin 1 (SH3 domain protein)	21q22.1-q22.2
LUSC	SPTAN1	6709	spectrin, alpha, non-erythrocytic 1	9q34.11
LUSC	STK4	6789	serine/threonine kinase 4	20q11.2-q13.2
LUSC	STK11	6794	serine/threonine kinase 11	19p13.3
LUSC	TBX3	6926	T-box 3	12q24.1
LUSC	TFDP1	7027	transcription factor Dp-1	13q34
LUSC	TFDP2	7029	transcription factor Dp-2 (E2F dimerization partner 2)	3q23
LUSC	TGFBR2	7048	transforming growth factor, beta receptor II (70/80kDa)	3p22
LUSC	TP53	7157	tumor protein p53	17p13.1
LUSC	KDM6A	7403	lysine (K)-specific demethylase 6A	Xp11.2
LUSC	WIPF1	7456	WAS/WASL interacting protein family, member 1	2q31.1
LUSC	WT1	7490	Wilms tumor 1	11p13
LUSC	CSDE1	7812	cold shock domain containing E1, RNA-binding	1p22
LUSC	KMT2D	8085	lysine (K)-specific methyltransferase 2D	12q13.12
LUSC	FXR1	8087	fragile X mental retardation, autosomal homolog 1	3q28
LUSC	RBM10	8241	RNA binding motif protein 10	Xp11.23
LUSC	KDM5C	8242	lysine (K)-specific demethylase 5C	Xp11.22-p11.21
LUSC	ARID1A	8289	AT rich interactive domain 1A (SWI-like)	1p35.3
LUSC	PIP5K1A	8394	phosphatidylinositol-4-phosphate 5-kinase, type I, alpha	1q21.3
LUSC	CUL3	8452	cullin 3	2q36.2
LUSC	CUL1	8454	cullin 1	7q36.1
LUSC	PIK3R3	8503	phosphoinositide-3-kinase, regulatory subunit 3 (gamma)	1p34.1
LUSC	YBX3	8531	Y box binding protein 3	12p13.1
LUSC	IRS2	8660	insulin receptor substrate 2	13q34
LUSC	FUBP1	8880	far upstream element (FUSE) binding protein 1	1p31.1
LUSC	COPS2	9318	COP9 signalosome subunit 2	15q21.2
LUSC	TAOK2	9344	TAO kinase 2	16p11.2
LUSC	TJP2	9414	tight junction protein 2	9q13-q21
LUSC	MED17	9440	mediator complex subunit 17	11q14
LUSC	ARHGEF6	9459	Rac/Cdc42 guanine nucleotide exchange factor (GEF) 6	Xq26.3
LUSC	CHD1L	9557	chromodomain helicase DNA binding protein 1-like	1q12
LUSC	CLOCK	9575	clock circadian regulator	4q12
LUSC	AQR	9716	aquarius homolog (mouse)	15q14
LUSC	KMT2B	9757	lysine (K)-specific methyltransferase 2B	19q13.1
LUSC	KEAP1	9817	kelch-like ECH-associated protein 1	19p13.2
LUSC	MED24	9862	mediator complex subunit 24	17q21.1
LUSC	SETDB1	9869	SET domain, bifurcated 1	1q21
LUSC	SEC24D	9871	SEC24 family, member D (S. cerevisiae)	4q26
LUSC	ZC3H11A	9877	zinc finger CCCH-type containing 11A	1q32.1
LUSC	SRGAP3	9901	SLIT-ROBO Rho GTPase activating protein 3	3p25.3
LUSC	G3BP2	9908	GTPase activating protein (SH3 domain) binding protein 2	4q21.1
LUSC	GOLGA5	9950	golgin A5	14q32.12
LUSC	THRAP3	9967	thyroid hormone receptor associated protein 3	1p34.3
LUSC	TOM1	10043	target of myb1 (chicken)	22q13.1
LUSC	STAG1	10274	stromal antigen 1	3q22.3
LUSC	NDRG1	10397	N-myc downstream regulated 1	8q24.3
LUSC	SYNCRIP	10492	synaptotagmin binding, cytoplasmic RNA interacting protein	6q14-q15
LUSC	ARFGEF2	10564	ADP-ribosylation factor guanine nucleotide-exchange factor 2 (brefeldin A-inhibited)	20q13.13
LUSC	PRPF8	10594	pre-mRNA processing factor 8	17p13.3
LUSC	SF3A3	10946	splicing factor 3a, subunit 3, 60kDa	1p34.3
LUSC	CHEK2	11200	checkpoint kinase 2	22q12.1
LUSC	CLASP2	23122	cytoplasmic linker associated protein 2	3p22.3
LUSC	CIC	23152	capicua transcriptional repressor	19q13.2
LUSC	PASK	23178	PAS domain containing serine/threonine kinase	2q37.3
LUSC	ACSL6	23305	acyl-CoA synthetase long-chain family member 6	5q31
LUSC	SF3B1	23451	splicing factor 3b, subunit 1, 155kDa	2q33.1
LUSC	SUZ12	23512	SUZ12 polycomb repressive complex 2 subunit	17q11.2
LUSC	SIN3A	25942	SIN3 transcription regulator homolog A (yeast)	15q24.2
LUSC	ACAD8	27034	acyl-CoA dehydrogenase family, member 8	11q25
LUSC	FOXP1	27086	forkhead box P1	3p14.1
LUSC	AFF4	27125	AF4/FMR2 family, member 4	5q31
LUSC	SETD2	29072	SET domain containing 2	3p21.31
LUSC	GPSM2	29899	G-protein signaling modulator 2	1p13.3
LUSC	PCDH18	54510	protocadherin 18	4q31
LUSC	FBXW7	55294	F-box and WD repeat domain containing 7, E3 ubiquitin protein ligase	4q31.3
LUSC	CCAR1	55749	cell division cycle and apoptosis regulator 1	10q21.3
LUSC	ERBB2IP	55914	erbb2 interacting protein	5q12.3
LUSC	NUP107	57122	nucleoporin 107kDa	12q15
LUSC	RTN4	57142	reticulon 4	2p16.3
LUSC	ARID1B	57492	AT rich interactive domain 1B (SWI1-like)	6q25.1
LUSC	MKL1	57591	megakaryoblastic leukemia (translocation) 1	22q13
LUSC	NTN4	59277	netrin 4	12q22
LUSC	NSD1	64324	nuclear receptor binding SET domain protein 1	5q35
LUSC	UPF3B	65109	UPF3 regulator of nonsense transcripts homolog B (yeast)	Xq25-q26
LUSC	CDC73	79577	cell division cycle 73	1q25
LUSC	TBL1XR1	79718	transducin (beta)-like 1 X-linked receptor 1	3q26.32
LUSC	PHF6	84295	PHD finger protein 6	Xq26.3
LUSC	AGO3	192669	argonaute RISC catalytic component 3	1p34
LUSC	MUC20	200958	mucin 20, cell surface associated	3q29
OV	ACO1	48	aconitase 1, soluble	9p21.1
OV	ACTG1	71	actin, gamma 1	17q25
OV	RHOA	387	ras homolog family member A	3p21.3
OV	ATF1	466	activating transcription factor 1	12q13
OV	ATIC	471	5-aminoimidazole-4-carboxamide ribonucleotide formyltransferase/IMP cyclohydrolase	2q35
OV	ATR	545	ataxia telangiectasia and Rad3 related	3q23
OV	ATRX	546	alpha thalassemia/mental retardation syndrome X-linked	Xq21.1
OV	BMPR2	659	bone morphogenetic protein receptor, type II (serine/threonine kinase)	2q33-q34
OV	BRCA1	672	breast cancer 1, early onset	17q21
OV	BRAF	673	v-raf murine sarcoma viral oncogene homolog B1	7q34
OV	BRCA2	675	breast cancer 2, early onset	13q12.3
OV	CASP1	834	caspase 1, apoptosis-related cysteine peptidase	11q23
OV	CHD4	1108	chromodomain helicase DNA binding protein 4	12p13
OV	CTNNB1	1499	catenin (cadherin-associated protein), beta 1, 88kDa	3p21
OV	DDX5	1655	DEAD (Asp-Glu-Ala-Asp) box helicase 5	17q21
OV	DLG1	1739	discs, large homolog 1 (Drosophila)	3q29
OV	DNMT3A	1788	DNA (cytosine-5-)-methyltransferase 3 alpha	2p23
OV	EIF4A2	1974	eukaryotic translation initiation factor 4A2	3q28
OV	MECOM	2122	MDS1 and EVI1 complex locus	3q26.2
OV	F8	2157	coagulation factor VIII, procoagulant component	Xq28
OV	FLT3	2322	fms-related tyrosine kinase 3	13q12
OV	FMR1	2332	fragile X mental retardation 1	Xq27.3
OV	GABRA6	2559	gamma-aminobutyric acid (GABA) A receptor, alpha 6	5q34
OV	GNAS	2778	GNAS complex locus	20q13.3
OV	GPS2	2874	G protein pathway suppressor 2	17p13
OV	HGF	3082	hepatocyte growth factor (hepapoietin A; scatter factor)	7q21.1
OV	HSP90AA1	3320	heat shock protein 90kDa alpha (cytosolic), class A member 1	14q32.33
OV	KRAS	3845	v-Ki-ras2 Kirsten rat sarcoma viral oncogene homolog	12p12.1
OV	MAP3K4	4216	mitogen-activated protein kinase kinase kinase 4	6q26
OV	MLH1	4292	mutL homolog 1, colon cancer, nonpolyposis type 2 (E. coli)	3p21.3
OV	MYH10	4628	myosin, heavy chain 10, non-muscle	17p13
OV	NF1	4763	neurofibromin 1	17q11.2
OV	NOTCH1	4851	notch 1	9q34.3
OV	NRAS	4893	neuroblastoma RAS viral (v-ras) oncogene homolog	1p13.2
OV	YBX1	4904	Y box binding protein 1	1p34
OV	NR4A2	4929	nuclear receptor subfamily 4, group A, member 2	2q22-q23
OV	PIK3CA	5290	phosphatidylinositol-4,5-bisphosphate 3-kinase, catalytic subunit alpha	3q26.3
OV	POLR2B	5431	polymerase (RNA) II (DNA directed) polypeptide B, 140kDa	4q12
OV	PTEN	5728	phosphatase and tensin homolog	10q23.3
OV	RB1	5925	retinoblastoma 1	13q14.2
OV	ITSN1	6453	intersectin 1 (SH3 domain protein)	21q22.1-q22.2
OV	SOS1	6654	son of sevenless homolog 1 (Drosophila)	2p21
OV	TBX3	6926	T-box 3	12q24.1
OV	TCF7L2	6934	transcription factor 7-like 2 (T-cell specific, HMG-box)	10q25.3
OV	TFDP1	7027	transcription factor Dp-1	13q34
OV	TGFBR2	7048	transforming growth factor, beta receptor II (70/80kDa)	3p22
OV	TJP1	7082	tight junction protein 1	15q13
OV	TP53	7157	tumor protein p53	17p13.1
OV	TP53BP1	7158	tumor protein p53 binding protein 1	15q15-q21
OV	TRIO	7204	trio Rho guanine nucleotide exchange factor	5p15.2
OV	CSDE1	7812	cold shock domain containing E1, RNA-binding	1p22
OV	ARID1A	8289	AT rich interactive domain 1A (SWI-like)	1p35.3
OV	BAP1	8314	BRCA1 associated protein-1 (ubiquitin carboxy-terminal hydrolase)	3p21.31-p21.2
OV	CUL2	8453	cullin 2	10p11.21
OV	MAP4K3	8491	mitogen-activated protein kinase kinase kinase kinase 3	2p22.1
OV	HDAC3	8841	histone deacetylase 3	5q31
OV	EIF2AK3	9451	eukaryotic translation initiation factor 2-alpha kinase 3	2p12
OV	CHD1L	9557	chromodomain helicase DNA binding protein 1-like	1q12
OV	KMT2B	9757	lysine (K)-specific methyltransferase 2B	19q13.1
OV	SETDB1	9869	SET domain, bifurcated 1	1q21
OV	GOLGA5	9950	golgin A5	14q32.12
OV	MED12	9968	mediator complex subunit 12	Xq13
OV	TOM1	10043	target of myb1 (chicken)	22q13.1
OV	STAG1	10274	stromal antigen 1	3q22.3
OV	NDRG1	10397	N-myc downstream regulated 1	8q24.3
OV	STAG2	10735	stromal antigen 2	Xq25
OV	NCKAP1	10787	NCK-associated protein 1	2q32
OV	CCT5	22948	chaperonin containing TCP1, subunit 5 (epsilon)	5p15.2
OV	CLASP2	23122	cytoplasmic linker associated protein 2	3p22.3
OV	LPHN2	23266	latrophilin 2	1p31.1
OV	SIN3A	25942	SIN3 transcription regulator homolog A (yeast)	15q24.2
OV	AFF4	27125	AF4/FMR2 family, member 4	5q31
OV	SETD2	29072	SET domain containing 2	3p21.31
OV	BAZ2B	29994	bromodomain adjacent to zinc finger domain, 2B	2q24.2
OV	CDK12	51755	cyclin-dependent kinase 12	17q12
OV	FBXW7	55294	F-box and WD repeat domain containing 7, E3 ubiquitin protein ligase	4q31.3
OV	CCAR1	55749	cell division cycle and apoptosis regulator 1	10q21.3
OV	ASH1L	55870	ash1 (absent, small, or homeotic)-like (Drosophila)	1q22
OV	ERBB2IP	55914	erbb2 interacting protein	5q12.3
OV	MKL1	57591	megakaryoblastic leukemia (translocation) 1	22q13
OV	CLSPN	63967	claspin	1p34.2
OV	NSD1	64324	nuclear receptor binding SET domain protein 1	5q35
OV	CSMD3	114788	CUB and Sushi multiple domains 3	8q23.3
OV	FAT3	120114	FAT atypical cadherin 3	11q14.3
OV	AMER1	139285	APC membrane recruitment protein 1	Xq11.2
OV	ASPM	259266	asp (abnormal spindle) homolog, microcephaly associated (Drosophila)	1q31
PRAD	ADCY1	107	adenylate cyclase 1 (brain)	7p13-p12
PRAD	AKT1	207	v-akt murine thymoma viral oncogene homolog 1	14q32.32
PRAD	APC	324	adenomatous polyposis coli	5q21-q22
PRAD	ZFHX3	463	zinc finger homeobox 3	16q22.3
PRAD	ATIC	471	5-aminoimidazole-4-carboxamide ribonucleotide formyltransferase/IMP cyclohydrolase	2q35
PRAD	ATM	472	ataxia telangiectasia mutated	11q22-q23
PRAD	ATRX	546	alpha thalassemia/mental retardation syndrome X-linked	Xq21.1
PRAD	BRAF	673	v-raf murine sarcoma viral oncogene homolog B1	7q34
PRAD	CASP1	834	caspase 1, apoptosis-related cysteine peptidase	11q23
PRAD	CAT	847	catalase	11p13
PRAD	CD48	962	CD48 molecule	1q21.3-q22
PRAD	CDC27	996	cell division cycle 27	17q21.32
PRAD	CDH1	999	cadherin 1, type 1, E-cadherin (epithelial)	16q22.1
PRAD	CDKN1B	1027	cyclin-dependent kinase inhibitor 1B (p27, Kip1)	12p13.1-p12
PRAD	CHD3	1107	chromodomain helicase DNA binding protein 3	17p13.1
PRAD	CHD4	1108	chromodomain helicase DNA binding protein 4	12p13
PRAD	CTNNB1	1499	catenin (cadherin-associated protein), beta 1, 88kDa	3p21
PRAD	EEF1B2	1933	eukaryotic translation elongation factor 1 beta 2	2q33.3
PRAD	EGFR	1956	epidermal growth factor receptor	7p12
PRAD	EIF4G1	1981	eukaryotic translation initiation factor 4 gamma, 1	3q27-qter
PRAD	EP300	2033	E1A binding protein p300	22q13.2
PRAD	ERCC2	2068	excision repair cross-complementing rodent repair deficiency, complementation group 2	19q13.3
PRAD	MECOM	2122	MDS1 and EVI1 complex locus	3q26.2
PRAD	BPTF	2186	bromodomain PHD finger transcription factor	17q24.3
PRAD	FAT1	2195	FAT atypical cadherin 1	4q35
PRAD	FGFR2	2263	fibroblast growth factor receptor 2	10q26
PRAD	FN1	2335	fibronectin 1	2q34
PRAD	FRG1	2483	FSHD region gene 1	4q35
PRAD	GNAS	2778	GNAS complex locus	20q13.3
PRAD	HGF	3082	hepatocyte growth factor (hepapoietin A; scatter factor)	7q21.1
PRAD	FOXA1	3169	forkhead box A1	14q12-q13
PRAD	HRAS	3265	v-Ha-ras Harvey rat sarcoma viral oncogene homolog	11p15.5
PRAD	HSPA8	3312	heat shock 70kDa protein 8	11q24.1
PRAD	HSP90AB1	3326	heat shock protein 90kDa alpha (cytosolic), class B member 1	6p12
PRAD	IDH1	3417	isocitrate dehydrogenase 1 (NADP+), soluble	2q33.3
PRAD	SMAD4	4089	SMAD family member 4	18q21.1
PRAD	MBD1	4152	methyl-CpG binding domain protein 1	18q21
PRAD	MYH10	4628	myosin, heavy chain 10, non-muscle	17p13
PRAD	NAP1L1	4673	nucleosome assembly protein 1-like 1	12q21.2
PRAD	NKX3-1	4824	NK3 homeobox 1	8p21.2
PRAD	CNOT3	4849	CCR4-NOT transcription complex, subunit 3	19q13.4
PRAD	NOTCH1	4851	notch 1	9q34.3
PRAD	NOTCH2	4853	notch 2	1p13-p11
PRAD	NUP98	4928	nucleoporin 98kDa	11p15.5
PRAD	PIK3CB	5291	phosphatidylinositol-4,5-bisphosphate 3-kinase, catalytic subunit beta	3q22.3
PRAD	PLXNA1	5361	plexin A1	3q21.3
PRAD	PTEN	5728	phosphatase and tensin homolog	10q23.3
PRAD	SMARCA1	6594	SWI/SNF related, matrix associated, actin dependent regulator of chromatin, subfamily a, member 1	Xq25
PRAD	SMARCB1	6598	SWI/SNF related, matrix associated, actin dependent regulator of chromatin, subfamily b, member 1	22q11.23|22q11
PRAD	TBX3	6926	T-box 3	12q24.1
PRAD	HNF1A	6927	HNF1 homeobox A	12q24.2
PRAD	TJP1	7082	tight junction protein 1	15q13
PRAD	TP53	7157	tumor protein p53	17p13.1
PRAD	TP53BP1	7158	tumor protein p53 binding protein 1	15q15-q21
PRAD	TRIO	7204	trio Rho guanine nucleotide exchange factor	5p15.2
PRAD	KDM6A	7403	lysine (K)-specific demethylase 6A	Xp11.2
PRAD	WNT5A	7474	wingless-type MMTV integration site family, member 5A	3p21-p14
PRAD	HIST1H2BG	8339	histone cluster 1, H2bg	6p21.3
PRAD	SPOP	8405	speckle-type POZ protein	17q21.33
PRAD	CUL3	8452	cullin 3	2q36.2
PRAD	CUL2	8453	cullin 2	10p11.21
PRAD	CNTNAP1	8506	contactin associated protein 1	17q21
PRAD	IRS2	8660	insulin receptor substrate 2	13q34
PRAD	ZMYM3	9203	zinc finger, MYM-type 3	Xq13.1
PRAD	TAOK2	9344	TAO kinase 2	16p11.2
PRAD	TJP2	9414	tight junction protein 2	9q13-q21
PRAD	EIF2AK3	9451	eukaryotic translation initiation factor 2-alpha kinase 3	2p12
PRAD	CHD1L	9557	chromodomain helicase DNA binding protein 1-like	1q12
PRAD	AQR	9716	aquarius homolog (mouse)	15q14
PRAD	KMT2B	9757	lysine (K)-specific methyltransferase 2B	19q13.1
PRAD	BCLAF1	9774	BCL2-associated transcription factor 1	6q22-q23
PRAD	KEAP1	9817	kelch-like ECH-associated protein 1	19p13.2
PRAD	SETDB1	9869	SET domain, bifurcated 1	1q21
PRAD	G3BP2	9908	GTPase activating protein (SH3 domain) binding protein 2	4q21.1
PRAD	THRAP3	9967	thyroid hormone receptor associated protein 3	1p34.3
PRAD	MED12	9968	mediator complex subunit 12	Xq13
PRAD	AKAP9	10142	A kinase (PRKA) anchor protein (yotiao) 9	7q21-q22
PRAD	PRPF8	10594	pre-mRNA processing factor 8	17p13.3
PRAD	CHEK2	11200	checkpoint kinase 2	22q12.1
PRAD	CNOT1	23019	CCR4-NOT transcription complex, subunit 1	16q21
PRAD	ARFGAP3	26286	ADP-ribosylation factor GTPase activating protein 3	22q13.2
PRAD	PCDH18	54510	protocadherin 18	4q31
PRAD	BNC2	54796	basonuclin 2	9p22.2
PRAD	BCOR	54880	BCL6 corepressor	Xp11.4
PRAD	WHSC1L1	54904	Wolf-Hirschhorn syndrome candidate 1-like 1	8p11.2
PRAD	ZNF770	54989	zinc finger protein 770	15q14
PRAD	ARID1B	57492	AT rich interactive domain 1B (SWI1-like)	6q25.1
PRAD	KMT2C	58508	lysine (K)-specific methyltransferase 2C	7q36.1
PRAD	AHNAK	79026	AHNAK nucleoprotein	11q12.2
PRAD	TBL1XR1	79718	transducin (beta)-like 1 X-linked receptor 1	3q26.32
PRAD	SVEP1	79987	sushi, von Willebrand factor type A, EGF and pentraxin domain containing 1	9q32
PRAD	CEP290	80184	centrosomal protein 290kDa	12q21.32
PRAD	FIP1L1	81608	factor interacting with PAPOLA and CPSF1	4q12
PRAD	SCAI	286205	suppressor of cancer cell invasion	9q33.3
PRAD	RPSAP58	388524	ribosomal protein SA pseudogene 58	19p12
PRAD	ZNF814	730051	zinc finger protein 814	19q13.43
SKCM	ACO1	48	aconitase 1, soluble	9p21.1
SKCM	ACTG1	71	actin, gamma 1	17q25
SKCM	ACTG2	72	actin, gamma 2, smooth muscle, enteric	2p13.1
SKCM	ACVR1B	91	activin A receptor, type IB	12q13
SKCM	ACVR2A	92	activin A receptor, type IIA	2q22.3
SKCM	AHR	196	aryl hydrocarbon receptor	7p15
SKCM	AKT1	207	v-akt murine thymoma viral oncogene homolog 1	14q32.32
SKCM	ANK3	288	ankyrin 3, node of Ranvier (ankyrin G)	10q21
SKCM	FAS	355	Fas cell surface death receptor	10q24.1
SKCM	RHOA	387	ras homolog family member A	3p21.3
SKCM	ATF1	466	activating transcription factor 1	12q13
SKCM	ATIC	471	5-aminoimidazole-4-carboxamide ribonucleotide formyltransferase/IMP cyclohydrolase	2q35
SKCM	ATRX	546	alpha thalassemia/mental retardation syndrome X-linked	Xq21.1
SKCM	B2M	567	beta-2-microglobulin	15q21-q22.2
SKCM	BLM	641	Bloom syndrome, RecQ helicase-like	15q26.1
SKCM	BMPR2	659	bone morphogenetic protein receptor, type II (serine/threonine kinase)	2q33-q34
SKCM	BRCA1	672	breast cancer 1, early onset	17q21
SKCM	BRAF	673	v-raf murine sarcoma viral oncogene homolog B1	7q34
SKCM	ZFP36L2	678	ZFP36 ring finger protein-like 2	2p22.3-p21
SKCM	CAST	831	calpastatin	5q15
SKCM	CASP1	834	caspase 1, apoptosis-related cysteine peptidase	11q23
SKCM	CASP8	841	caspase 8, apoptosis-related cysteine peptidase	2q33-q34
SKCM	CAT	847	catalase	11p13
SKCM	RUNX1	861	runt-related transcription factor 1	21q22.3
SKCM	CBFB	865	core-binding factor, beta subunit	16q22.1
SKCM	CDH1	999	cadherin 1, type 1, E-cadherin (epithelial)	16q22.1
SKCM	CDK4	1019	cyclin-dependent kinase 4	12q14
SKCM	CDKN1A	1026	cyclin-dependent kinase inhibitor 1A (p21, Cip1)	6p21.2
SKCM	CDKN2A	1029	cyclin-dependent kinase inhibitor 2A	9p21
SKCM	CHD3	1107	chromodomain helicase DNA binding protein 3	17p13.1
SKCM	CLTC	1213	clathrin, heavy chain (Hc)	17q11-qter
SKCM	COL1A1	1277	collagen, type I, alpha 1	17q21.33
SKCM	KLF6	1316	Kruppel-like factor 6	10p15
SKCM	CSNK1G3	1456	casein kinase 1, gamma 3	5q23
SKCM	CTNNB1	1499	catenin (cadherin-associated protein), beta 1, 88kDa	3p21
SKCM	CYLD	1540	cylindromatosis (turban tumor syndrome)	16q12.1
SKCM	DDX3X	1654	DEAD (Asp-Glu-Ala-Asp) box polypeptide 3, X-linked	Xp11.3-p11.23
SKCM	DDX5	1655	DEAD (Asp-Glu-Ala-Asp) box helicase 5	17q21
SKCM	DHX15	1665	DEAH (Asp-Glu-Ala-His) box helicase 15	4p15.3
SKCM	DLG1	1739	discs, large homolog 1 (Drosophila)	3q29
SKCM	DNMT3A	1788	DNA (cytosine-5-)-methyltransferase 3 alpha	2p23
SKCM	EIF1AX	1964	eukaryotic translation initiation factor 1A, X-linked	Xp22.12
SKCM	EIF4A2	1974	eukaryotic translation initiation factor 4A2	3q28
SKCM	EIF4G1	1981	eukaryotic translation initiation factor 4 gamma, 1	3q27-qter
SKCM	ELF1	1997	E74-like factor 1 (ets domain transcription factor)	13q13
SKCM	ELF3	1999	E74-like factor 3 (ets domain transcription factor, epithelial-specific )	1q32.2
SKCM	EP300	2033	E1A binding protein p300	22q13.2
SKCM	ERBB3	2065	v-erb-b2 erythroblastic leukemia viral oncogene homolog 3 (avian)	12q13
SKCM	MECOM	2122	MDS1 and EVI1 complex locus	3q26.2
SKCM	EZH2	2146	enhancer of zeste homolog 2 (Drosophila)	7q35-q36
SKCM	ACSL3	2181	acyl-CoA synthetase long-chain family member 3	2q34-q35
SKCM	BPTF	2186	bromodomain PHD finger transcription factor	17q24.3
SKCM	FGFR3	2261	fibroblast growth factor receptor 3	4p16.3
SKCM	FMR1	2332	fragile X mental retardation 1	Xq27.3
SKCM	FN1	2335	fibronectin 1	2q34
SKCM	GATA3	2625	GATA binding protein 3	10p15
SKCM	ARHGAP35	2909	Rho GTPase activating protein 35	19q13.3
SKCM	HLA-A	3105	major histocompatibility complex, class I, A	6p21.3
SKCM	HLA-B	3106	major histocompatibility complex, class I, B	6p21.3
SKCM	HLF	3131	hepatic leukemia factor	17q22
SKCM	HRAS	3265	v-Ha-ras Harvey rat sarcoma viral oncogene homolog	11p15.5
SKCM	HSPA8	3312	heat shock 70kDa protein 8	11q24.1
SKCM	IDH1	3417	isocitrate dehydrogenase 1 (NADP+), soluble	2q33.3
SKCM	IDH2	3418	isocitrate dehydrogenase 2 (NADP+), mitochondrial	15q26.1
SKCM	IREB2	3658	iron-responsive element binding protein 2	15q25.1
SKCM	IRF7	3665	interferon regulatory factor 7	11p15.5
SKCM	ITGA9	3680	integrin, alpha 9	3p21.3
SKCM	TNPO1	3842	transportin 1	5q13.2
SKCM	KRAS	3845	v-Ki-ras2 Kirsten rat sarcoma viral oncogene homolog	12p12.1
SKCM	LCP1	3936	lymphocyte cytosolic protein 1 (L-plastin)	13q14.3
SKCM	LDHA	3939	lactate dehydrogenase A	11p15.4
SKCM	LNPEP	4012	leucyl/cystinyl aminopeptidase	5q15
SKCM	LRP6	4040	low density lipoprotein receptor-related protein 6	12p13.2
SKCM	SMAD2	4087	SMAD family member 2	18q21.1
SKCM	SMAD4	4089	SMAD family member 4	18q21.1
SKCM	MAT2A	4144	methionine adenosyltransferase II, alpha	2p11.2
SKCM	MCM3	4172	minichromosome maintenance complex component 3	6p12
SKCM	MAP3K1	4214	mitogen-activated protein kinase kinase kinase 1, E3 ubiquitin protein ligase	5q11.2
SKCM	MAP3K4	4216	mitogen-activated protein kinase kinase kinase 4	6q26
SKCM	MEN1	4221	multiple endocrine neoplasia I	11q13
SKCM	MFNG	4242	MFNG O-fucosylpeptide 3-beta-N-acetylglucosaminyltransferase	22q12
SKCM	MLH1	4292	mutL homolog 1, colon cancer, nonpolyposis type 2 (E. coli)	3p21.3
SKCM	MAP3K11	4296	mitogen-activated protein kinase kinase kinase 11	11q13.1-q13.3
SKCM	MSR1	4481	macrophage scavenger receptor 1	8p22
SKCM	NCF2	4688	neutrophil cytosolic factor 2	1q25
SKCM	NF1	4763	neurofibromin 1	17q11.2
SKCM	NF2	4771	neurofibromin 2 (merlin)	22q12.2
SKCM	NFATC4	4776	nuclear factor of activated T-cells, cytoplasmic, calcineurin-dependent 4	14q11.2
SKCM	NFE2L2	4780	nuclear factor (erythroid-derived 2)-like 2	2q31
SKCM	CNOT3	4849	CCR4-NOT transcription complex, subunit 3	19q13.4
SKCM	NOTCH1	4851	notch 1	9q34.3
SKCM	NPM1	4869	nucleophosmin (nucleolar phosphoprotein B23, numatrin)	5q35.1
SKCM	NRAS	4893	neuroblastoma RAS viral (v-ras) oncogene homolog	1p13.2
SKCM	YBX1	4904	Y box binding protein 1	1p34
SKCM	NUP98	4928	nucleoporin 98kDa	11p15.5
SKCM	NR4A2	4929	nuclear receptor subfamily 4, group A, member 2	2q22-q23
SKCM	PAX5	5079	paired box 5	9p13
SKCM	PER1	5187	period circadian clock 1	17p13.1
SKCM	PIK3C2B	5287	phosphatidylinositol-4-phosphate 3-kinase, catalytic subunit type 2 beta	1q32
SKCM	PIK3CA	5290	phosphatidylinositol-4,5-bisphosphate 3-kinase, catalytic subunit alpha	3q26.3
SKCM	PIK3CB	5291	phosphatidylinositol-4,5-bisphosphate 3-kinase, catalytic subunit beta	3q22.3
SKCM	PIK3R1	5295	phosphoinositide-3-kinase, regulatory subunit 1 (alpha)	5q13.1
SKCM	PRRX1	5396	paired related homeobox 1	1q24
SKCM	POLR2B	5431	polymerase (RNA) II (DNA directed) polypeptide B, 140kDa	4q12
SKCM	PPP2R1A	5518	protein phosphatase 2, regulatory subunit A, alpha	19q13.41
SKCM	PPP2R5A	5525	protein phosphatase 2, regulatory subunit B', alpha	1q32.2-q32.3
SKCM	PPP2R5C	5527	protein phosphatase 2, regulatory subunit B', gamma	14q32.31
SKCM	PPP6C	5537	protein phosphatase 6, catalytic subunit	9q33.3
SKCM	MAP2K1	5604	mitogen-activated protein kinase kinase 1	15q22.1-q22.33
SKCM	PSMA6	5687	proteasome (prosome, macropain) subunit, alpha type, 6	14q13
SKCM	PTEN	5728	phosphatase and tensin homolog	10q23.3
SKCM	PTGS1	5742	prostaglandin-endoperoxide synthase 1 (prostaglandin G/H synthase and cyclooxygenase)	9q32-q33.3
SKCM	RAC1	5879	ras-related C3 botulinum toxin substrate 1 (rho family, small GTP binding protein Rac1)	7p22
SKCM	RAD21	5885	RAD21 homolog (S. pombe)	8q24
SKCM	RAD23B	5887	RAD23 homolog B (S. cerevisiae)	9q31.2
SKCM	RASA1	5921	RAS p21 protein activator (GTPase activating protein) 1	5q13.3
SKCM	RASA2	5922	RAS p21 protein activator 2	3q22-q23
SKCM	RB1	5925	retinoblastoma 1	13q14.2
SKCM	RBBP7	5931	retinoblastoma binding protein 7	Xp22.2
SKCM	RGS3	5998	regulator of G-protein signaling 3	9q32
SKCM	RHEB	6009	Ras homolog enriched in brain	7q36
SKCM	RPL5	6125	ribosomal protein L5	1p22.1
SKCM	RPL22	6146	ribosomal protein L22	1p36.31
SKCM	MAP2K4	6416	mitogen-activated protein kinase kinase 4	17p12
SKCM	SFPQ	6421	splicing factor proline/glutamine-rich	1p34.3
SKCM	ITSN1	6453	intersectin 1 (SH3 domain protein)	21q22.1-q22.2
SKCM	SOS1	6654	son of sevenless homolog 1 (Drosophila)	2p21
SKCM	SOS2	6655	son of sevenless homolog 2 (Drosophila)	14q21
SKCM	SOX9	6662	SRY (sex determining region Y)-box 9	17q23
SKCM	STK11	6794	serine/threonine kinase 11	19p13.3
SKCM	SYK	6850	spleen tyrosine kinase	9q22
SKCM	TCF4	6925	transcription factor 4	18q21.1
SKCM	TBX3	6926	T-box 3	12q24.1
SKCM	TCF12	6938	transcription factor 12	15q21
SKCM	NR2F2	7026	nuclear receptor subfamily 2, group F, member 2	15q26
SKCM	TFDP1	7027	transcription factor Dp-1	13q34
SKCM	TFDP2	7029	transcription factor Dp-2 (E2F dimerization partner 2)	3q23
SKCM	TGFBR2	7048	transforming growth factor, beta receptor II (70/80kDa)	3p22
SKCM	TP53	7157	tumor protein p53	17p13.1
SKCM	KDM6A	7403	lysine (K)-specific demethylase 6A	Xp11.2
SKCM	VHL	7428	von Hippel-Lindau tumor suppressor, E3 ubiquitin protein ligase	3p25.3
SKCM	VIM	7431	vimentin	10p13
SKCM	WIPF1	7456	WAS/WASL interacting protein family, member 1	2q31.1
SKCM	WT1	7490	Wilms tumor 1	11p13
SKCM	ZMYM2	7750	zinc finger, MYM-type 2	13q11-q12
SKCM	FXR1	8087	fragile X mental retardation, autosomal homolog 1	3q28
SKCM	KDM5C	8242	lysine (K)-specific demethylase 5C	Xp11.22-p11.21
SKCM	SMC1A	8243	structural maintenance of chromosomes 1A	Xp11.22-p11.21
SKCM	BAP1	8314	BRCA1 associated protein-1 (ubiquitin carboxy-terminal hydrolase)	3p21.31-p21.2
SKCM	PIP5K1A	8394	phosphatidylinositol-4-phosphate 5-kinase, type I, alpha	1q21.3
SKCM	SPOP	8405	speckle-type POZ protein	17q21.33
SKCM	CUL3	8452	cullin 3	2q36.2
SKCM	CUL2	8453	cullin 2	10p11.21
SKCM	CUL1	8454	cullin 1	7q36.1
SKCM	MAP4K3	8491	mitogen-activated protein kinase kinase kinase kinase 3	2p22.1
SKCM	PIK3R3	8503	phosphoinositide-3-kinase, regulatory subunit 3 (gamma)	1p34.1
SKCM	YBX3	8531	Y box binding protein 3	12p13.1
SKCM	EIF4G3	8672	eukaryotic translation initiation factor 4 gamma, 3	1p36.12
SKCM	HDAC3	8841	histone deacetylase 3	5q31
SKCM	FUBP1	8880	far upstream element (FUSE) binding protein 1	1p31.1
SKCM	USP6	9098	ubiquitin specific peptidase 6 (Tre-2 oncogene)	17p13
SKCM	ARHGEF2	9181	Rho/Rac guanine nucleotide exchange factor (GEF) 2	1q21-q22
SKCM	KLF4	9314	Kruppel-like factor 4 (gut)	9q31
SKCM	COPS2	9318	COP9 signalosome subunit 2	15q21.2
SKCM	ARHGAP29	9411	Rho GTPase activating protein 29	1p22.1
SKCM	TJP2	9414	tight junction protein 2	9q13-q21
SKCM	MED17	9440	mediator complex subunit 17	11q14
SKCM	EIF2AK3	9451	eukaryotic translation initiation factor 2-alpha kinase 3	2p12
SKCM	ARHGEF6	9459	Rac/Cdc42 guanine nucleotide exchange factor (GEF) 6	Xq26.3
SKCM	CHD1L	9557	chromodomain helicase DNA binding protein 1-like	1q12
SKCM	CLOCK	9575	clock circadian regulator	4q12
SKCM	NCOR1	9611	nuclear receptor corepressor 1	17p11.2
SKCM	AQR	9716	aquarius homolog (mouse)	15q14
SKCM	HDAC9	9734	histone deacetylase 9	7p21.1
SKCM	BCLAF1	9774	BCL2-associated transcription factor 1	6q22-q23
SKCM	MED24	9862	mediator complex subunit 24	17q21.1
SKCM	MAGI2	9863	membrane associated guanylate kinase, WW and PDZ domain containing 2	7q21
SKCM	SETDB1	9869	SET domain, bifurcated 1	1q21
SKCM	SEC24D	9871	SEC24 family, member D (S. cerevisiae)	4q26
SKCM	ZC3H11A	9877	zinc finger CCCH-type containing 11A	1q32.1
SKCM	POM121	9883	POM121 transmembrane nucleoporin	7q11.23
SKCM	G3BP2	9908	GTPase activating protein (SH3 domain) binding protein 2	4q21.1
SKCM	GOLGA5	9950	golgin A5	14q32.12
SKCM	HNRNPDL	9987	heterogeneous nuclear ribonucleoprotein D-like	4q21.22
SKCM	LRPPRC	10128	leucine-rich pentatricopeptide repeat containing	2p21
SKCM	ATP6AP2	10159	ATPase, H+ transporting, lysosomal accessory protein 2	Xp11.4
SKCM	STAG1	10274	stromal antigen 1	3q22.3
SKCM	NDRG1	10397	N-myc downstream regulated 1	8q24.3
SKCM	SYNCRIP	10492	synaptotagmin binding, cytoplasmic RNA interacting protein	6q14-q15
SKCM	ARFGEF2	10564	ADP-ribosylation factor guanine nucleotide-exchange factor 2 (brefeldin A-inhibited)	20q13.13
SKCM	CTCF	10664	CCCTC-binding factor (zinc finger protein)	16q21-q22.3
SKCM	STAG2	10735	stromal antigen 2	Xq25
SKCM	NCKAP1	10787	NCK-associated protein 1	2q32
SKCM	WASF3	10810	WAS protein family, member 3	13q12
SKCM	SF3A3	10946	splicing factor 3a, subunit 3, 60kDa	1p34.3
SKCM	FAF1	11124	Fas (TNFRSF6) associated factor 1	1p33
SKCM	CHEK2	11200	checkpoint kinase 2	22q12.1
SKCM	DIS3	22894	DIS3 mitotic control homolog (S. cerevisiae)	13q22.1
SKCM	CCT5	22948	chaperonin containing TCP1, subunit 5 (epsilon)	5p15.2
SKCM	ARHGAP26	23092	Rho GTPase activating protein 26	5q31
SKCM	CLASP2	23122	cytoplasmic linker associated protein 2	3p22.3
SKCM	CIC	23152	capicua transcriptional repressor	19q13.2
SKCM	CLCC1	23155	chloride channel CLIC-like 1	1p13.3
SKCM	PLCB1	23236	phospholipase C, beta 1 (phosphoinositide-specific)	20p12
SKCM	DICER1	23405	dicer 1, ribonuclease type III	14q32.13
SKCM	SF3B1	23451	splicing factor 3b, subunit 1, 155kDa	2q33.1
SKCM	SUZ12	23512	SUZ12 polycomb repressive complex 2 subunit	17q11.2
SKCM	AHCTF1	25909	AT hook containing transcription factor 1	1q44
SKCM	FOXP1	27086	forkhead box P1	3p14.1
SKCM	AFF4	27125	AF4/FMR2 family, member 4	5q31
SKCM	CYTH4	27128	cytohesin 4	22q12.3-q13.1
SKCM	ZNF638	27332	zinc finger protein 638	2p13.1
SKCM	BAZ2B	29994	bromodomain adjacent to zinc finger domain, 2B	2q24.2
SKCM	BRWD1	54014	bromodomain and WD repeat domain containing 1	21q22.2
SKCM	GNG2	54331	guanine nucleotide binding protein (G protein), gamma 2	14q21
SKCM	XRN1	54464	5'-3' exoribonuclease 1	3q23
SKCM	PCDH18	54510	protocadherin 18	4q31
SKCM	BNC2	54796	basonuclin 2	9p22.2
SKCM	FANCI	55215	Fanconi anemia, complementation group I	15q26.1
SKCM	RHOT1	55288	ras homolog family member T1	17q11.2
SKCM	FBXW7	55294	F-box and WD repeat domain containing 7, E3 ubiquitin protein ligase	4q31.3
SKCM	ARFGAP1	55738	ADP-ribosylation factor GTPase activating protein 1	20q13.33
SKCM	CCAR1	55749	cell division cycle and apoptosis regulator 1	10q21.3
SKCM	TRERF1	55809	transcriptional regulating factor 1	6p21.1-p12.1
SKCM	ERBB2IP	55914	erbb2 interacting protein	5q12.3
SKCM	NUP107	57122	nucleoporin 107kDa	12q15
SKCM	RTN4	57142	reticulon 4	2p16.3
SKCM	ARID1B	57492	AT rich interactive domain 1B (SWI1-like)	6q25.1
SKCM	TAOK1	57551	TAO kinase 1	17q11.2
SKCM	MKL1	57591	megakaryoblastic leukemia (translocation) 1	22q13
SKCM	KMT2C	58508	lysine (K)-specific methyltransferase 2C	7q36.1
SKCM	NTN4	59277	netrin 4	12q22
SKCM	CLSPN	63967	claspin	1p34.2
SKCM	SMURF2	64750	SMAD specific E3 ubiquitin protein ligase 2	17q22-q23
SKCM	CRTC3	64784	CREB regulated transcription coactivator 3	15q26.1
SKCM	WNK1	65125	WNK lysine deficient protein kinase 1	12p13.3
SKCM	AHNAK	79026	AHNAK nucleoprotein	11q12.2
SKCM	CDC73	79577	cell division cycle 73	1q25
SKCM	SVEP1	79987	sushi, von Willebrand factor type A, EGF and pentraxin domain containing 1	9q32
SKCM	CEP290	80184	centrosomal protein 290kDa	12q21.32
SKCM	CHD9	80205	chromodomain helicase DNA binding protein 9	16q12.2
SKCM	FCRL4	83417	Fc receptor-like 4	1q21
SKCM	CHD6	84181	chromodomain helicase DNA binding protein 6	20q12
SKCM	PHF6	84295	PHD finger protein 6	Xq26.3
SKCM	MCM8	84515	minichromosome maintenance complex component 8	20p12.3
SKCM	JMY	133746	junction mediating and regulatory protein, p53 cofactor	5q14.1
SKCM	ARID2	196528	AT rich interactive domain 2 (ARID, RFX-like)	12q12
SKCM	NUTM1	256646	NUT midline carcinoma, family member 1	15q14
SKCM	ASPM	259266	asp (abnormal spindle) homolog, microcephaly associated (Drosophila)	1q31
SKCM	ZNF814	730051	zinc finger protein 814	19q13.43
STAD	ACTG2	72	actin, gamma 2, smooth muscle, enteric	2p13.1
STAD	ACVR1B	91	activin A receptor, type IB	12q13
STAD	ACVR2A	92	activin A receptor, type IIA	2q22.3
STAD	ADAM10	102	ADAM metallopeptidase domain 10	15q22
STAD	ANK3	288	ankyrin 3, node of Ranvier (ankyrin G)	10q21
STAD	APC	324	adenomatous polyposis coli	5q21-q22
STAD	FAS	355	Fas cell surface death receptor	10q24.1
STAD	RHOA	387	ras homolog family member A	3p21.3
STAD	ATIC	471	5-aminoimidazole-4-carboxamide ribonucleotide formyltransferase/IMP cyclohydrolase	2q35
STAD	ATR	545	ataxia telangiectasia and Rad3 related	3q23
STAD	ATRX	546	alpha thalassemia/mental retardation syndrome X-linked	Xq21.1
STAD	BRCA1	672	breast cancer 1, early onset	17q21
STAD	BRAF	673	v-raf murine sarcoma viral oncogene homolog B1	7q34
STAD	CAD	790	carbamoyl-phosphate synthetase 2, aspartate transcarbamylase, and dihydroorotase	2p22-p21
STAD	CASP8	841	caspase 8, apoptosis-related cysteine peptidase	2q33-q34
STAD	CAT	847	catalase	11p13
STAD	RUNX1	861	runt-related transcription factor 1	21q22.3
STAD	CDH1	999	cadherin 1, type 1, E-cadherin (epithelial)	16q22.1
STAD	CDKN2A	1029	cyclin-dependent kinase inhibitor 2A	9p21
STAD	CHD3	1107	chromodomain helicase DNA binding protein 3	17p13.1
STAD	CLTC	1213	clathrin, heavy chain (Hc)	17q11-qter
STAD	COL1A1	1277	collagen, type I, alpha 1	17q21.33
STAD	KLF6	1316	Kruppel-like factor 6	10p15
STAD	CSNK1G3	1456	casein kinase 1, gamma 3	5q23
STAD	CTNNA2	1496	catenin (cadherin-associated protein), alpha 2	2p12-p11.1
STAD	CTNNB1	1499	catenin (cadherin-associated protein), beta 1, 88kDa	3p21
STAD	CYLD	1540	cylindromatosis (turban tumor syndrome)	16q12.1
STAD	DDX5	1655	DEAD (Asp-Glu-Ala-Asp) box helicase 5	17q21
STAD	DHX15	1665	DEAH (Asp-Glu-Ala-His) box helicase 15	4p15.3
STAD	DLG1	1739	discs, large homolog 1 (Drosophila)	3q29
STAD	DNMT3A	1788	DNA (cytosine-5-)-methyltransferase 3 alpha	2p23
STAD	EEF1A1	1915	eukaryotic translation elongation factor 1 alpha 1	6q14.1
STAD	EGFR	1956	epidermal growth factor receptor	7p12
STAD	EIF4A2	1974	eukaryotic translation initiation factor 4A2	3q28
STAD	EIF4G1	1981	eukaryotic translation initiation factor 4 gamma, 1	3q27-qter
STAD	ELF3	1999	E74-like factor 3 (ets domain transcription factor, epithelial-specific )	1q32.2
STAD	EPHA1	2041	EPH receptor A1	7q34
STAD	ERCC2	2068	excision repair cross-complementing rodent repair deficiency, complementation group 2	19q13.3
STAD	MECOM	2122	MDS1 and EVI1 complex locus	3q26.2
STAD	EZH2	2146	enhancer of zeste homolog 2 (Drosophila)	7q35-q36
STAD	BPTF	2186	bromodomain PHD finger transcription factor	17q24.3
STAD	FGFR2	2263	fibroblast growth factor receptor 2	10q26
STAD	FLT3	2322	fms-related tyrosine kinase 3	13q12
STAD	GATA3	2625	GATA binding protein 3	10p15
STAD	GLI3	2737	GLI family zinc finger 3	7p13
STAD	GNA11	2767	guanine nucleotide binding protein (G protein), alpha 11 (Gq class)	19p13.3
STAD	GNAI1	2770	guanine nucleotide binding protein (G protein), alpha inhibiting activity polypeptide 1	7q21
STAD	ARHGAP35	2909	Rho GTPase activating protein 35	19q13.3
STAD	HLA-A	3105	major histocompatibility complex, class I, A	6p21.3
STAD	HLA-B	3106	major histocompatibility complex, class I, B	6p21.3
STAD	HSP90AB1	3326	heat shock protein 90kDa alpha (cytosolic), class B member 1	6p12
STAD	IREB2	3658	iron-responsive element binding protein 2	15q25.1
STAD	IRF2	3660	interferon regulatory factor 2	4q34.1-q35.1
STAD	TNPO1	3842	transportin 1	5q13.2
STAD	KRAS	3845	v-Ki-ras2 Kirsten rat sarcoma viral oncogene homolog	12p12.1
STAD	LCP1	3936	lymphocyte cytosolic protein 1 (L-plastin)	13q14.3
STAD	SMAD2	4087	SMAD family member 2	18q21.1
STAD	SMAD4	4089	SMAD family member 4	18q21.1
STAD	MAP3K1	4214	mitogen-activated protein kinase kinase kinase 1, E3 ubiquitin protein ligase	5q11.2
STAD	MET	4233	met proto-oncogene (hepatocyte growth factor receptor)	7q31
STAD	MLH1	4292	mutL homolog 1, colon cancer, nonpolyposis type 2 (E. coli)	3p21.3
STAD	MSR1	4481	macrophage scavenger receptor 1	8p22
STAD	MUC6	4588	mucin 6, oligomeric mucus/gel-forming	11p15.5
STAD	MYH9	4627	myosin, heavy chain 9, non-muscle	22q13.1
STAD	MYH11	4629	myosin, heavy chain 11, smooth muscle	16p13.11
STAD	NAP1L1	4673	nucleosome assembly protein 1-like 1	12q21.2
STAD	NCK1	4690	NCK adaptor protein 1	3q21
STAD	NFE2L2	4780	nuclear factor (erythroid-derived 2)-like 2	2q31
STAD	CNOT4	4850	CCR4-NOT transcription complex, subunit 4	7q22-qter
STAD	NUP98	4928	nucleoporin 98kDa	11p15.5
STAD	NR4A2	4929	nuclear receptor subfamily 4, group A, member 2	2q22-q23
STAD	PCSK5	5125	proprotein convertase subtilisin/kexin type 5	9q21.3
STAD	PIK3CA	5290	phosphatidylinositol-4,5-bisphosphate 3-kinase, catalytic subunit alpha	3q26.3
STAD	PIK3CB	5291	phosphatidylinositol-4,5-bisphosphate 3-kinase, catalytic subunit beta	3q22.3
STAD	PIK3R1	5295	phosphoinositide-3-kinase, regulatory subunit 1 (alpha)	5q13.1
STAD	PRRX1	5396	paired related homeobox 1	1q24
STAD	POLR2B	5431	polymerase (RNA) II (DNA directed) polypeptide B, 140kDa	4q12
STAD	PPP2R1A	5518	protein phosphatase 2, regulatory subunit A, alpha	19q13.41
STAD	MAP2K1	5604	mitogen-activated protein kinase kinase 1	15q22.1-q22.33
STAD	PTEN	5728	phosphatase and tensin homolog	10q23.3
STAD	PTGS1	5742	prostaglandin-endoperoxide synthase 1 (prostaglandin G/H synthase and cyclooxygenase)	9q32-q33.3
STAD	PTPN11	5781	protein tyrosine phosphatase, non-receptor type 11	12q24
STAD	PTPRF	5792	protein tyrosine phosphatase, receptor type, F	1p34
STAD	RAD21	5885	RAD21 homolog (S. pombe)	8q24
STAD	RASA1	5921	RAS p21 protein activator (GTPase activating protein) 1	5q13.3
STAD	ARID4A	5926	AT rich interactive domain 4A (RBP1-like)	14q23.1
STAD	RBBP7	5931	retinoblastoma binding protein 7	Xp22.2
STAD	RPL22	6146	ribosomal protein L22	1p36.31
STAD	MAP2K4	6416	mitogen-activated protein kinase kinase 4	17p12
STAD	SMARCA4	6597	SWI/SNF related, matrix associated, actin dependent regulator of chromatin, subfamily a, member 4	19p13.2
STAD	SOS1	6654	son of sevenless homolog 1 (Drosophila)	2p21
STAD	SOS2	6655	son of sevenless homolog 2 (Drosophila)	14q21
STAD	SOX9	6662	SRY (sex determining region Y)-box 9	17q23
STAD	SPTA1	6708	spectrin, alpha, erythrocytic 1 (elliptocytosis 2)	1q21
STAD	STK4	6789	serine/threonine kinase 4	20q11.2-q13.2
STAD	TAF1	6872	TAF1 RNA polymerase II, TATA box binding protein (TBP)-associated factor, 250kDa	Xq13.1
STAD	TCF4	6925	transcription factor 4	18q21.1
STAD	TBX3	6926	T-box 3	12q24.1
STAD	TCF7L2	6934	transcription factor 7-like 2 (T-cell specific, HMG-box)	10q25.3
STAD	NR2F2	7026	nuclear receptor subfamily 2, group F, member 2	15q26
STAD	TFDP1	7027	transcription factor Dp-1	13q34
STAD	TGFBR2	7048	transforming growth factor, beta receptor II (70/80kDa)	3p22
STAD	THBS1	7057	thrombospondin 1	15q15
STAD	TJP1	7082	tight junction protein 1	15q13
STAD	TP53	7157	tumor protein p53	17p13.1
STAD	TP53BP1	7158	tumor protein p53 binding protein 1	15q15-q21
STAD	KDM6A	7403	lysine (K)-specific demethylase 6A	Xp11.2
STAD	WIPF1	7456	WAS/WASL interacting protein family, member 1	2q31.1
STAD	WT1	7490	Wilms tumor 1	11p13
STAD	ZMYM2	7750	zinc finger, MYM-type 2	13q11-q12
STAD	CSDE1	7812	cold shock domain containing E1, RNA-binding	1p22
STAD	SMC1A	8243	structural maintenance of chromosomes 1A	Xp11.22-p11.21
STAD	ARID1A	8289	AT rich interactive domain 1A (SWI-like)	1p35.3
STAD	BAP1	8314	BRCA1 associated protein-1 (ubiquitin carboxy-terminal hydrolase)	3p21.31-p21.2
STAD	PIP5K1A	8394	phosphatidylinositol-4-phosphate 5-kinase, type I, alpha	1q21.3
STAD	SPOP	8405	speckle-type POZ protein	17q21.33
STAD	CUL3	8452	cullin 3	2q36.2
STAD	CUL2	8453	cullin 2	10p11.21
STAD	CUL1	8454	cullin 1	7q36.1
STAD	YBX3	8531	Y box binding protein 3	12p13.1
STAD	IRS2	8660	insulin receptor substrate 2	13q34
STAD	HDAC3	8841	histone deacetylase 3	5q31
STAD	FUBP1	8880	far upstream element (FUSE) binding protein 1	1p31.1
STAD	DCLK1	9201	doublecortin-like kinase 1	13q13
STAD	KLF4	9314	Kruppel-like factor 4 (gut)	9q31
STAD	COPS2	9318	COP9 signalosome subunit 2	15q21.2
STAD	TAOK2	9344	TAO kinase 2	16p11.2
STAD	TJP2	9414	tight junction protein 2	9q13-q21
STAD	MED17	9440	mediator complex subunit 17	11q14
STAD	EIF2AK3	9451	eukaryotic translation initiation factor 2-alpha kinase 3	2p12
STAD	ARHGEF6	9459	Rac/Cdc42 guanine nucleotide exchange factor (GEF) 6	Xq26.3
STAD	CHD1L	9557	chromodomain helicase DNA binding protein 1-like	1q12
STAD	CLOCK	9575	clock circadian regulator	4q12
STAD	RIMS2	9699	regulating synaptic membrane exocytosis 2	8q22.3
STAD	AQR	9716	aquarius homolog (mouse)	15q14
STAD	ZC3H11A	9877	zinc finger CCCH-type containing 11A	1q32.1
STAD	SRGAP3	9901	SLIT-ROBO Rho GTPase activating protein 3	3p25.3
STAD	G3BP2	9908	GTPase activating protein (SH3 domain) binding protein 2	4q21.1
STAD	GOLGA5	9950	golgin A5	14q32.12
STAD	THRAP3	9967	thyroid hormone receptor associated protein 3	1p34.3
STAD	MED12	9968	mediator complex subunit 12	Xq13
STAD	HNRNPDL	9987	heterogeneous nuclear ribonucleoprotein D-like	4q21.22
STAD	PTPRU	10076	protein tyrosine phosphatase, receptor type, U	1p35.3
STAD	AKAP9	10142	A kinase (PRKA) anchor protein (yotiao) 9	7q21-q22
STAD	ATP6AP2	10159	ATPase, H+ transporting, lysosomal accessory protein 2	Xp11.4
STAD	RBM5	10181	RNA binding motif protein 5	3p21.3
STAD	ARFGEF1	10565	ADP-ribosylation factor guanine nucleotide-exchange factor 1 (brefeldin A-inhibited)	8q13
STAD	NCKAP1	10787	NCK-associated protein 1	2q32
STAD	STIP1	10963	stress-induced-phosphoprotein 1	11q13
STAD	CHEK2	11200	checkpoint kinase 2	22q12.1
STAD	DIS3	22894	DIS3 mitotic control homolog (S. cerevisiae)	13q22.1
STAD	CCT5	22948	chaperonin containing TCP1, subunit 5 (epsilon)	5p15.2
STAD	CNOT1	23019	CCR4-NOT transcription complex, subunit 1	16q21
STAD	ARHGAP26	23092	Rho GTPase activating protein 26	5q31
STAD	CLASP2	23122	cytoplasmic linker associated protein 2	3p22.3
STAD	LPHN2	23266	latrophilin 2	1p31.1
STAD	ACSL6	23305	acyl-CoA synthetase long-chain family member 6	5q31
STAD	NEDD4L	23327	neural precursor cell expressed, developmentally down-regulated 4-like, E3 ubiquitin protein ligase	18q21
STAD	SF3B1	23451	splicing factor 3b, subunit 1, 155kDa	2q33.1
STAD	CAPN7	23473	calpain 7	3p24
STAD	MACF1	23499	microtubule-actin crosslinking factor 1	1p32-p31
STAD	SUZ12	23512	SUZ12 polycomb repressive complex 2 subunit	17q11.2
STAD	SIN3A	25942	SIN3 transcription regulator homolog A (yeast)	15q24.2
STAD	ACAD8	27034	acyl-CoA dehydrogenase family, member 8	11q25
STAD	FOXP1	27086	forkhead box P1	3p14.1
STAD	AFF4	27125	AF4/FMR2 family, member 4	5q31
STAD	SETD2	29072	SET domain containing 2	3p21.31
STAD	TNPO2	30000	transportin 2	19p13.2
STAD	BCOR	54880	BCL6 corepressor	Xp11.4
STAD	RNF43	54894	ring finger protein 43	17q22
STAD	CCAR1	55749	cell division cycle and apoptosis regulator 1	10q21.3
STAD	ASH1L	55870	ash1 (absent, small, or homeotic)-like (Drosophila)	1q22
STAD	ERBB2IP	55914	erbb2 interacting protein	5q12.3
STAD	NUP107	57122	nucleoporin 107kDa	12q15
STAD	RTN4	57142	reticulon 4	2p16.3
STAD	ARID1B	57492	AT rich interactive domain 1B (SWI1-like)	6q25.1
STAD	MKL1	57591	megakaryoblastic leukemia (translocation) 1	22q13
STAD	NSD1	64324	nuclear receptor binding SET domain protein 1	5q35
STAD	CDC73	79577	cell division cycle 73	1q25
STAD	TBL1XR1	79718	transducin (beta)-like 1 X-linked receptor 1	3q26.32
STAD	CEP290	80184	centrosomal protein 290kDa	12q21.32
STAD	THSD7B	80731	thrombospondin, type I, domain containing 7B	2q22.1
STAD	ZIC4	84107	Zic family member 4	3q24
STAD	PHF6	84295	PHD finger protein 6	Xq26.3
STAD	STARD13	90627	StAR-related lipid transfer (START) domain containing 13	13q12-q13
STAD	AMER1	139285	APC membrane recruitment protein 1	Xq11.2
THCA	BRAF	673	v-raf murine sarcoma viral oncogene homolog B1	7q34
THCA	CHD3	1107	chromodomain helicase DNA binding protein 3	17p13.1
THCA	CTNNB1	1499	catenin (cadherin-associated protein), beta 1, 88kDa	3p21
THCA	EIF1AX	1964	eukaryotic translation initiation factor 1A, X-linked	Xp22.12
THCA	BPTF	2186	bromodomain PHD finger transcription factor	17q24.3
THCA	GNAS	2778	GNAS complex locus	20q13.3
THCA	HRAS	3265	v-Ha-ras Harvey rat sarcoma viral oncogene homolog	11p15.5
THCA	KRAS	3845	v-Ki-ras2 Kirsten rat sarcoma viral oncogene homolog	12p12.1
THCA	LDHA	3939	lactate dehydrogenase A	11p15.4
THCA	KMT2A	4297	lysine (K)-specific methyltransferase 2A	11q23
THCA	NCK1	4690	NCK adaptor protein 1	3q21
THCA	NRAS	4893	neuroblastoma RAS viral (v-ras) oncogene homolog	1p13.2
THCA	PIK3CA	5290	phosphatidylinositol-4,5-bisphosphate 3-kinase, catalytic subunit alpha	3q26.3
THCA	PPP2R1A	5518	protein phosphatase 2, regulatory subunit A, alpha	19q13.41
THCA	PTEN	5728	phosphatase and tensin homolog	10q23.3
THCA	TJP1	7082	tight junction protein 1	15q13
THCA	TP53	7157	tumor protein p53	17p13.1
THCA	TRIO	7204	trio Rho guanine nucleotide exchange factor	5p15.2
THCA	WIPF1	7456	WAS/WASL interacting protein family, member 1	2q31.1
THCA	PPM1D	8493	protein phosphatase, Mg2+/Mn2+ dependent, 1D	17q23.2
THCA	ZC3H11A	9877	zinc finger CCCH-type containing 11A	1q32.1
THCA	HNRNPDL	9987	heterogeneous nuclear ribonucleoprotein D-like	4q21.22
THCA	AKAP9	10142	A kinase (PRKA) anchor protein (yotiao) 9	7q21-q22
THCA	PRPF8	10594	pre-mRNA processing factor 8	17p13.3
THCA	ARHGAP26	23092	Rho GTPase activating protein 26	5q31
THCA	DICER1	23405	dicer 1, ribonuclease type III	14q32.13
THCA	CDK12	51755	cyclin-dependent kinase 12	17q12
THCA	KMT2C	58508	lysine (K)-specific methyltransferase 2C	7q36.1
THCA	NSD1	64324	nuclear receptor binding SET domain protein 1	5q35
THCA	AHNAK	79026	AHNAK nucleoprotein	11q12.2
THCA	ARID2	196528	AT rich interactive domain 2 (ARID, RFX-like)	12q12
THCA	RPSAP58	388524	ribosomal protein SA pseudogene 58	19p12
[truncated: 208 more rows]
