# Supplementary material for: A genome-wide positioning systems network algorithm for in silico drug repurposing
Source: Nat Commun. 2019 Aug 2;10:3476. doi: 10.1038/s41467-019-10744-6 (PMC6677722; doi:10.1038/s41467-019-10744-6)
Supplement: Supplementary file 4 — Supplementary Data 2 [file 41467_2019_10744_MOESM4_ESM.xlsx]

## Sheet: Supplementary Data 2
Supplementary Data 2: Final cancer type-specific disease module genes across 15 cancer types identified by GPSnet algorithm.
Cancer types	Gene Entrez ID	Gene Symbol	Gene name
BLCA	25	ABL1	c-abl oncogene 1, non-receptor tyrosine kinase
BLCA	60	ACTB	actin, beta
BLCA	86	ACTL6A	actin-like 6A
BLCA	142	PARP1	poly (ADP-ribose) polymerase 1
BLCA	166	AES	amino-terminal enhancer of split
BLCA	324	APC	adenomatous polyposis coli
BLCA	351	APP	amyloid beta (A4) precursor protein
BLCA	367	AR	androgen receptor
BLCA	387	RHOA	ras homolog family member A
BLCA	408	ARRB1	arrestin, beta 1
BLCA	409	ARRB2	arrestin, beta 2
BLCA	472	ATM	ataxia telangiectasia mutated
BLCA	672	BRCA1	breast cancer 1, early onset
BLCA	688	KLF5	Kruppel-like factor 5 (intestinal)
BLCA	801	CALM1	calmodulin 1 (phosphorylase kinase, delta)
BLCA	821	CANX	calnexin
BLCA	834	CASP1	caspase 1, apoptosis-related cysteine peptidase
BLCA	841	CASP8	caspase 8, apoptosis-related cysteine peptidase
BLCA	857	CAV1	caveolin 1, caveolae protein, 22kDa
BLCA	867	CBL	Cbl proto-oncogene, E3 ubiquitin protein ligase
BLCA	896	CCND3	cyclin D3
BLCA	983	CDK1	cyclin-dependent kinase 1
BLCA	999	CDH1	cadherin 1, type 1, E-cadherin (epithelial)
BLCA	1017	CDK2	cyclin-dependent kinase 2
BLCA	1019	CDK4	cyclin-dependent kinase 4
BLCA	1020	CDK5	cyclin-dependent kinase 5
BLCA	1021	CDK6	cyclin-dependent kinase 6
BLCA	1026	CDKN1A	cyclin-dependent kinase inhibitor 1A (p21, Cip1)
BLCA	1027	CDKN1B	cyclin-dependent kinase inhibitor 1B (p27, Kip1)
BLCA	1029	CDKN2A	cyclin-dependent kinase inhibitor 2A
BLCA	1050	CEBPA	CCAAT/enhancer binding protein (C/EBP), alpha
BLCA	1051	CEBPB	CCAAT/enhancer binding protein (C/EBP), beta
BLCA	1058	CENPA	centromere protein A
BLCA	1111	CHEK1	checkpoint kinase 1
BLCA	1147	CHUK	conserved helix-loop-helix ubiquitous kinase
BLCA	1173	AP2M1	adaptor-related protein complex 2, mu 1 subunit
BLCA	1213	CLTC	clathrin, heavy chain (Hc)
BLCA	1230	CCR1	chemokine (C-C motif) receptor 1
BLCA	1337	COX6A1	cytochrome c oxidase subunit VIa polypeptide 1
BLCA	1385	CREB1	cAMP responsive element binding protein 1
BLCA	1387	CREBBP	CREB binding protein
BLCA	1432	MAPK14	mitogen-activated protein kinase 14
BLCA	1457	CSNK2A1	casein kinase 2, alpha 1 polypeptide
BLCA	1460	CSNK2B	casein kinase 2, beta polypeptide
BLCA	1499	CTNNB1	catenin (cadherin-associated protein), beta 1, 88kDa
BLCA	1742	DLG4	discs, large homolog 4 (Drosophila)
BLCA	1869	E2F1	E2F transcription factor 1
BLCA	1915	EEF1A1	eukaryotic translation elongation factor 1 alpha 1
BLCA	1956	EGFR	epidermal growth factor receptor
BLCA	1958	EGR1	early growth response 1
BLCA	1994	ELAVL1	ELAV (embryonic lethal, abnormal vision, Drosophila)-like 1 (Hu antigen R)
BLCA	1999	ELF3	E74-like factor 3 (ets domain transcription factor, epithelial-specific )
BLCA	2023	ENO1	enolase 1, (alpha)
BLCA	2033	EP300	E1A binding protein p300
BLCA	2035	EPB41	erythrocyte membrane protein band 4.1 (elliptocytosis 1, RH-linked)
BLCA	2064	ERBB2	v-erb-b2 erythroblastic leukemia viral oncogene homolog 2, neuro/glioblastoma derived oncogene homolog (avian)
BLCA	2065	ERBB3	v-erb-b2 erythroblastic leukemia viral oncogene homolog 3 (avian)
BLCA	2091	FBL	fibrillarin
BLCA	2113	ETS1	v-ets erythroblastosis virus E26 oncogene homolog 1 (avian)
BLCA	2130	EWSR1	EWS RNA-binding protein 1
BLCA	2268	FGR	Gardner-Rasheed feline sarcoma viral (v-fgr) oncogene homolog
BLCA	2275	FHL3	four and a half LIM domains 3
BLCA	2335	FN1	fibronectin 1
BLCA	2534	FYN	FYN oncogene related to SRC, FGR, YES
BLCA	2547	XRCC6	X-ray repair complementing defective repair in Chinese hamster cells 6
BLCA	2771	GNAI2	guanine nucleotide binding protein (G protein), alpha inhibiting activity polypeptide 2
BLCA	2782	GNB1	guanine nucleotide binding protein (G protein), beta polypeptide 1
BLCA	2785	GNG3	guanine nucleotide binding protein (G protein), gamma 3
BLCA	2786	GNG4	guanine nucleotide binding protein (G protein), gamma 4
BLCA	2801	GOLGA2	golgin A2
BLCA	2810	SFN	stratifin
BLCA	2874	GPS2	G protein pathway suppressor 2
BLCA	2885	GRB2	growth factor receptor-bound protein 2
BLCA	2908	NR3C1	nuclear receptor subfamily 3, group C, member 1 (glucocorticoid receptor)
BLCA	2932	GSK3B	glycogen synthase kinase 3 beta
BLCA	3014	H2AFX	H2A histone family, member X
BLCA	3020	H3F3A	H3 histone, family 3A
BLCA	3065	HDAC1	histone deacetylase 1
BLCA	3066	HDAC2	histone deacetylase 2
BLCA	3068	HDGF	hepatoma-derived growth factor
BLCA	3106	HLA-B	major histocompatibility complex, class I, B
BLCA	3148	HMGB2	high mobility group box 2
BLCA	3172	HNF4A	hepatocyte nuclear factor 4, alpha
BLCA	3175	ONECUT1	one cut homeobox 1
BLCA	3178	HNRNPA1	heterogeneous nuclear ribonucleoprotein A1
BLCA	3190	HNRNPK	heterogeneous nuclear ribonucleoprotein K
BLCA	3265	HRAS	v-Ha-ras Harvey rat sarcoma viral oncogene homolog
BLCA	3309	HSPA5	heat shock 70kDa protein 5 (glucose-regulated protein, 78kDa)
BLCA	3312	HSPA8	heat shock 70kDa protein 8
BLCA	3320	HSP90AA1	heat shock protein 90kDa alpha (cytosolic), class A member 1
BLCA	3326	HSP90AB1	heat shock protein 90kDa alpha (cytosolic), class B member 1
BLCA	3329	HSPD1	heat shock 60kDa protein 1 (chaperonin)
BLCA	3396	ICT1	immature colon carcinoma transcript 1
BLCA	3551	IKBKB	inhibitor of kappa light polypeptide gene enhancer in B-cells, kinase beta
BLCA	3575	IL7R	interleukin 7 receptor
BLCA	3659	IRF1	interferon regulatory factor 1
BLCA	3837	KPNB1	karyopherin (importin) beta 1
BLCA	3921	RPSA	ribosomal protein SA
BLCA	3932	LCK	lymphocyte-specific protein tyrosine kinase
BLCA	4067	LYN	v-yes-1 Yamaguchi sarcoma viral related oncogene homolog
BLCA	4086	SMAD1	SMAD family member 1
BLCA	4087	SMAD2	SMAD family member 2
BLCA	4088	SMAD3	SMAD family member 3
BLCA	4089	SMAD4	SMAD family member 4
BLCA	4163	MCC	mutated in colorectal cancers
BLCA	4176	MCM7	minichromosome maintenance complex component 7
BLCA	4188	MDFI	MyoD family inhibitor
BLCA	4215	MAP3K3	mitogen-activated protein kinase kinase kinase 3
BLCA	4223	MEOX2	mesenchyme homeobox 2
BLCA	4478	MSN	moesin
BLCA	4609	MYC	v-myc myelocytomatosis viral oncogene homolog (avian)
BLCA	4673	NAP1L1	nucleosome assembly protein 1-like 1
BLCA	4690	NCK1	NCK adaptor protein 1
BLCA	4734	NEDD4	neural precursor cell expressed, developmentally down-regulated 4, E3 ubiquitin protein ligase
BLCA	4736	RPL10A	ribosomal protein L10a
BLCA	4738	NEDD8	neural precursor cell expressed, developmentally down-regulated 8
BLCA	4780	NFE2L2	nuclear factor (erythroid-derived 2)-like 2
BLCA	4790	NFKB1	nuclear factor of kappa light polypeptide gene enhancer in B-cells 1
BLCA	4869	NPM1	nucleophosmin (nucleolar phosphoprotein B23, numatrin)
BLCA	5052	PRDX1	peroxiredoxin 1
BLCA	5111	PCNA	proliferating cell nuclear antigen
BLCA	5295	PIK3R1	phosphoinositide-3-kinase, regulatory subunit 1 (alpha)
BLCA	5300	PIN1	peptidylprolyl cis/trans isomerase, NIMA-interacting 1
BLCA	5329	PLAUR	plasminogen activator, urokinase receptor
BLCA	5335	PLCG1	phospholipase C, gamma 1
BLCA	5347	PLK1	polo-like kinase 1
BLCA	5359	PLSCR1	phospholipid scramblase 1
BLCA	5430	POLR2A	polymerase (RNA) II (DNA directed) polypeptide A, 220kDa
BLCA	5468	PPARG	peroxisome proliferator-activated receptor gamma
BLCA	5499	PPP1CA	protein phosphatase 1, catalytic subunit, alpha isozyme
BLCA	5501	PPP1CC	protein phosphatase 1, catalytic subunit, gamma isozyme
BLCA	5518	PPP2R1A	protein phosphatase 2, regulatory subunit A, alpha
BLCA	5566	PRKACA	protein kinase, cAMP-dependent, catalytic, alpha
BLCA	5578	PRKCA	protein kinase C, alpha
BLCA	5580	PRKCD	protein kinase C, delta
BLCA	5590	PRKCZ	protein kinase C, zeta
BLCA	5591	PRKDC	protein kinase, DNA-activated, catalytic polypeptide
BLCA	5594	MAPK1	mitogen-activated protein kinase 1
BLCA	5595	MAPK3	mitogen-activated protein kinase 3
BLCA	5597	MAPK6	mitogen-activated protein kinase 6
BLCA	5599	MAPK8	mitogen-activated protein kinase 8
BLCA	5601	MAPK9	mitogen-activated protein kinase 9
BLCA	5682	PSMA1	proteasome (prosome, macropain) subunit, alpha type, 1
BLCA	5684	PSMA3	proteasome (prosome, macropain) subunit, alpha type, 3
BLCA	5702	PSMC3	proteasome (prosome, macropain) 26S subunit, ATPase, 3
BLCA	5728	PTEN	phosphatase and tensin homolog
BLCA	5747	PTK2	protein tyrosine kinase 2
BLCA	5764	PTN	pleiotrophin
BLCA	5777	PTPN6	protein tyrosine phosphatase, non-receptor type 6
BLCA	5796	PTPRK	protein tyrosine phosphatase, receptor type, K
BLCA	5879	RAC1	ras-related C3 botulinum toxin substrate 1 (rho family, small GTP binding protein Rac1)
BLCA	5885	RAD21	RAD21 homolog (S. pombe)
BLCA	5888	RAD51	RAD51 homolog (S. cerevisiae)
BLCA	5914	RARA	retinoic acid receptor, alpha
BLCA	5916	RARG	retinoic acid receptor, gamma
BLCA	5925	RB1	retinoblastoma 1
BLCA	5970	RELA	v-rel reticuloendotheliosis viral oncogene homolog A (avian)
BLCA	5987	TRIM27	tripartite motif containing 27
BLCA	6119	RPA3	replication protein A3, 14kDa
BLCA	6128	RPL6	ribosomal protein L6
BLCA	6135	RPL11	ribosomal protein L11
BLCA	6137	RPL13	ribosomal protein L13
BLCA	6152	RPL24	ribosomal protein L24
BLCA	6160	RPL31	ribosomal protein L31
BLCA	6187	RPS2	ribosomal protein S2
BLCA	6194	RPS6	ribosomal protein S6
BLCA	6202	RPS8	ribosomal protein S8
BLCA	6222	RPS18	ribosomal protein S18
BLCA	6256	RXRA	retinoid X receptor, alpha
BLCA	6280	S100A9	S100 calcium binding protein A9
BLCA	6310	ATXN1	ataxin 1
BLCA	6426	SRSF1	serine/arginine-rich splicing factor 1
BLCA	6502	SKP2	S-phase kinase-associated protein 2, E3 ubiquitin protein ligase
BLCA	6597	SMARCA4	SWI/SNF related, matrix associated, actin dependent regulator of chromatin, subfamily a, member 4
BLCA	6613	SUMO2	small ubiquitin-like modifier 2
BLCA	6647	SOD1	superoxide dismutase 1, soluble
BLCA	6667	SP1	Sp1 transcription factor
BLCA	6670	SP3	Sp3 transcription factor
BLCA	6688	SPI1	spleen focus forming virus (SFFV) proviral integration oncogene spi1
BLCA	6709	SPTAN1	spectrin, alpha, non-erythrocytic 1
BLCA	6714	SRC	v-src sarcoma (Schmidt-Ruppin A-2) viral oncogene homolog (avian)
BLCA	6772	STAT1	signal transducer and activator of transcription 1, 91kDa
BLCA	6774	STAT3	signal transducer and activator of transcription 3 (acute-phase response factor)
BLCA	6790	AURKA	aurora kinase A
BLCA	6850	SYK	spleen tyrosine kinase
BLCA	6885	MAP3K7	mitogen-activated protein kinase kinase kinase 7
BLCA	6921	TCEB1	transcription elongation factor B (SIII), polypeptide 1 (15kDa, elongin C)
BLCA	6925	TCF4	transcription factor 4
BLCA	6927	HNF1A	HNF1 homeobox A
BLCA	7014	TERF2	telomeric repeat binding factor 2
BLCA	7020	TFAP2A	transcription factor AP-2 alpha (activating enhancer binding protein 2 alpha)
BLCA	7046	TGFBR1	transforming growth factor, beta receptor 1
BLCA	7048	TGFBR2	transforming growth factor, beta receptor II (70/80kDa)
BLCA	7083	TK1	thymidine kinase 1, soluble
BLCA	7157	TP53	tumor protein p53
BLCA	7185	TRAF1	TNF receptor-associated factor 1
BLCA	7186	TRAF2	TNF receptor-associated factor 2
BLCA	7189	TRAF6	TNF receptor-associated factor 6, E3 ubiquitin protein ligase
BLCA	7314	UBB	ubiquitin B
BLCA	7329	UBE2I	ubiquitin-conjugating enzyme E2I
BLCA	7341	SUMO1	small ubiquitin-like modifier 1
BLCA	7415	VCP	valosin containing protein
BLCA	7428	VHL	von Hippel-Lindau tumor suppressor, E3 ubiquitin protein ligase
BLCA	7431	VIM	vimentin
BLCA	7514	XPO1	exportin 1 (CRM1 homolog, yeast)
BLCA	7531	YWHAE	tyrosine 3-monooxygenase/tryptophan 5-monooxygenase activation protein, epsilon polypeptide
BLCA	7532	YWHAG	tyrosine 3-monooxygenase/tryptophan 5-monooxygenase activation protein, gamma polypeptide
BLCA	7534	YWHAZ	tyrosine 3-monooxygenase/tryptophan 5-monooxygenase activation protein, zeta polypeptide
BLCA	7832	BTG2	BTG family, member 2
BLCA	8065	CUL5	cullin 5
BLCA	8289	ARID1A	AT rich interactive domain 1A (SWI-like)
BLCA	8294	HIST1H4I	histone cluster 1, H4i
BLCA	8338	HIST2H2AC	histone cluster 2, H2ac
BLCA	8350	HIST1H3A	histone cluster 1, H3a
BLCA	8450	CUL4B	cullin 4B
BLCA	8451	CUL4A	cullin 4A
BLCA	8452	CUL3	cullin 3
BLCA	8453	CUL2	cullin 2
BLCA	8454	CUL1	cullin 1
BLCA	8517	IKBKG	inhibitor of kappa light polypeptide gene enhancer in B-cells, kinase gamma
BLCA	8607	RUVBL1	RuvB-like 1 (E. coli)
BLCA	8626	TP63	tumor protein p63
BLCA	8655	DYNLL1	dynein, light chain, LC8-type 1
BLCA	8841	HDAC3	histone deacetylase 3
BLCA	8969	HIST1H2AG	histone cluster 1, H2ag
BLCA	9212	AURKB	aurora kinase B
BLCA	9322	TRIP10	thyroid hormone receptor interactor 10
BLCA	9349	RPL23	ribosomal protein L23
BLCA	9611	NCOR1	nuclear receptor corepressor 1
BLCA	9641	IKBKE	inhibitor of kappa light polypeptide gene enhancer in B-cells, kinase epsilon
BLCA	9759	HDAC4	histone deacetylase 4
BLCA	9768	KIAA0101	KIAA0101
BLCA	9775	EIF4A3	eukaryotic translation initiation factor 4A3
BLCA	10014	HDAC5	histone deacetylase 5
BLCA	10273	STUB1	STIP1 homology and U-box containing protein 1, E3 ubiquitin protein ligase
BLCA	10513	APPBP2	amyloid beta precursor protein (cytoplasmic tail) binding protein 2
BLCA	10524	KAT5	K(lysine) acetyltransferase 5
BLCA	10657	KHDRBS1	KH domain containing, RNA binding, signal transduction associated 1
BLCA	10856	RUVBL2	RuvB-like 2 (E. coli)
BLCA	10951	CBX1	chromobox homolog 1
BLCA	10971	YWHAQ	tyrosine 3-monooxygenase/tryptophan 5-monooxygenase activation protein, theta polypeptide
BLCA	10980	COPS6	COP9 signalosome subunit 6
BLCA	10987	COPS5	COP9 signalosome subunit 5
BLCA	23327	NEDD4L	neural precursor cell expressed, developmentally down-regulated 4-like, E3 ubiquitin protein ligase
BLCA	23411	SIRT1	sirtuin 1
BLCA	23468	CBX5	chromobox homolog 5
BLCA	23612	PHLDA3	pleckstrin homology-like domain, family A, member 3
BLCA	25782	RAB3GAP2	RAB3 GTPase activating protein subunit 2 (non-catalytic)
BLCA	25913	POT1	protection of telomeres 1
BLCA	25942	SIN3A	SIN3 transcription regulator homolog A (yeast)
BLCA	29896	TRA2A	transformer 2 alpha homolog (Drosophila)
BLCA	29979	UBQLN1	ubiquilin 1
BLCA	30011	SH3KBP1	SH3-domain kinase binding protein 1
BLCA	50852	TRAT1	T cell receptor associated transmembrane adaptor 1
BLCA	51073	MRPL4	mitochondrial ribosomal protein L4
BLCA	51082	POLR1D	polymerase (RNA) I polypeptide D, 16kDa
BLCA	51377	UCHL5	ubiquitin carboxyl-terminal hydrolase L5
BLCA	51547	SIRT7	sirtuin 7
BLCA	51631	LUC7L2	LUC7-like 2 (S. cerevisiae)
BLCA	54165	DCUN1D1	DCN1, defective in cullin neddylation 1, domain containing 1
BLCA	55692	LUC7L	LUC7-like (S. cerevisiae)
BLCA	56893	UBQLN4	ubiquilin 4
BLCA	56945	MRPS22	mitochondrial ribosomal protein S22
BLCA	60491	NIF3L1	NIF3 NGG1 interacting factor 3-like 1 (S. cerevisiae)
BLCA	84062	DTNBP1	dystrobrevin binding protein 1
BLCA	84078	KBTBD7	kelch repeat and BTB (POZ) domain containing 7
BLCA	84445	LZTS2	leucine zipper, putative tumor suppressor 2
BLCA	84708	LNX1	ligand of numb-protein X 1, E3 ubiquitin protein ligase
BLCA	163183	SYNE4	spectrin repeat containing, nuclear envelope family member 4
BLCA	200186	CRTC2	CREB regulated transcription coactivator 2
BRCA	25	ABL1	c-abl oncogene 1, non-receptor tyrosine kinase
BRCA	60	ACTB	actin, beta
BRCA	207	AKT1	v-akt murine thymoma viral oncogene homolog 1
BRCA	324	APC	adenomatous polyposis coli
BRCA	351	APP	amyloid beta (A4) precursor protein
BRCA	355	FAS	Fas cell surface death receptor
BRCA	367	AR	androgen receptor
BRCA	373	TRIM23	tripartite motif containing 23
BRCA	387	RHOA	ras homolog family member A
BRCA	409	ARRB2	arrestin, beta 2
BRCA	472	ATM	ataxia telangiectasia mutated
BRCA	545	ATR	ataxia telangiectasia and Rad3 related
BRCA	567	B2M	beta-2-microglobulin
BRCA	658	BMPR1B	bone morphogenetic protein receptor, type IB
BRCA	672	BRCA1	breast cancer 1, early onset
BRCA	677	ZFP36L1	ZFP36 ring finger protein-like 1
BRCA	682	BSG	basigin (Ok blood group)
BRCA	801	CALM1	calmodulin 1 (phosphorylase kinase, delta)
BRCA	841	CASP8	caspase 8, apoptosis-related cysteine peptidase
BRCA	857	CAV1	caveolin 1, caveolae protein, 22kDa
BRCA	861	RUNX1	runt-related transcription factor 1
BRCA	865	CBFB	core-binding factor, beta subunit
BRCA	867	CBL	Cbl proto-oncogene, E3 ubiquitin protein ligase
BRCA	983	CDK1	cyclin-dependent kinase 1
BRCA	999	CDH1	cadherin 1, type 1, E-cadherin (epithelial)
BRCA	1017	CDK2	cyclin-dependent kinase 2
BRCA	1019	CDK4	cyclin-dependent kinase 4
BRCA	1020	CDK5	cyclin-dependent kinase 5
BRCA	1027	CDKN1B	cyclin-dependent kinase inhibitor 1B (p27, Kip1)
BRCA	1051	CEBPB	CCAAT/enhancer binding protein (C/EBP), beta
BRCA	1111	CHEK1	checkpoint kinase 1
BRCA	1385	CREB1	cAMP responsive element binding protein 1
BRCA	1387	CREBBP	CREB binding protein
BRCA	1398	CRK	v-crk sarcoma virus CT10 oncogene homolog (avian)
BRCA	1432	MAPK14	mitogen-activated protein kinase 14
BRCA	1457	CSNK2A1	casein kinase 2, alpha 1 polypeptide
BRCA	1459	CSNK2A2	casein kinase 2, alpha prime polypeptide
BRCA	1460	CSNK2B	casein kinase 2, beta polypeptide
BRCA	1499	CTNNB1	catenin (cadherin-associated protein), beta 1, 88kDa
BRCA	1739	DLG1	discs, large homolog 1 (Drosophila)
BRCA	1742	DLG4	discs, large homolog 4 (Drosophila)
BRCA	1869	E2F1	E2F transcription factor 1
BRCA	1915	EEF1A1	eukaryotic translation elongation factor 1 alpha 1
BRCA	1956	EGFR	epidermal growth factor receptor
BRCA	1958	EGR1	early growth response 1
BRCA	1994	ELAVL1	ELAV (embryonic lethal, abnormal vision, Drosophila)-like 1 (Hu antigen R)
BRCA	2033	EP300	E1A binding protein p300
BRCA	2065	ERBB3	v-erb-b2 erythroblastic leukemia viral oncogene homolog 3 (avian)
BRCA	2091	FBL	fibrillarin
BRCA	2099	ESR1	estrogen receptor 1
BRCA	2113	ETS1	v-ets erythroblastosis virus E26 oncogene homolog 1 (avian)
BRCA	2130	EWSR1	EWS RNA-binding protein 1
BRCA	2185	PTK2B	protein tyrosine kinase 2 beta
BRCA	2335	FN1	fibronectin 1
BRCA	2353	FOS	FBJ murine osteosarcoma viral oncogene homolog
BRCA	2475	MTOR	mechanistic target of rapamycin (serine/threonine kinase)
BRCA	2534	FYN	FYN oncogene related to SRC, FGR, YES
BRCA	2547	XRCC6	X-ray repair complementing defective repair in Chinese hamster cells 6
BRCA	2597	GAPDH	glyceraldehyde-3-phosphate dehydrogenase
BRCA	2625	GATA3	GATA binding protein 3
BRCA	2771	GNAI2	guanine nucleotide binding protein (G protein), alpha inhibiting activity polypeptide 2
BRCA	2801	GOLGA2	golgin A2
BRCA	2874	GPS2	G protein pathway suppressor 2
BRCA	2885	GRB2	growth factor receptor-bound protein 2
BRCA	2908	NR3C1	nuclear receptor subfamily 3, group C, member 1 (glucocorticoid receptor)
BRCA	2932	GSK3B	glycogen synthase kinase 3 beta
BRCA	3014	H2AFX	H2A histone family, member X
BRCA	3018	HIST1H2BB	histone cluster 1, H2bb
BRCA	3065	HDAC1	histone deacetylase 1
BRCA	3066	HDAC2	histone deacetylase 2
BRCA	3106	HLA-B	major histocompatibility complex, class I, B
BRCA	3169	FOXA1	forkhead box A1
BRCA	3172	HNF4A	hepatocyte nuclear factor 4, alpha
BRCA	3175	ONECUT1	one cut homeobox 1
BRCA	3178	HNRNPA1	heterogeneous nuclear ribonucleoprotein A1
BRCA	3190	HNRNPK	heterogeneous nuclear ribonucleoprotein K
BRCA	3308	HSPA4	heat shock 70kDa protein 4
BRCA	3312	HSPA8	heat shock 70kDa protein 8
BRCA	3320	HSP90AA1	heat shock protein 90kDa alpha (cytosolic), class A member 1
BRCA	3326	HSP90AB1	heat shock protein 90kDa alpha (cytosolic), class B member 1
BRCA	3396	ICT1	immature colon carcinoma transcript 1
BRCA	3551	IKBKB	inhibitor of kappa light polypeptide gene enhancer in B-cells, kinase beta
BRCA	3572	IL6ST	interleukin 6 signal transducer (gp130, oncostatin M receptor)
BRCA	3608	ILF2	interleukin enhancer binding factor 2
BRCA	3659	IRF1	interferon regulatory factor 1
BRCA	3717	JAK2	Janus kinase 2
BRCA	3725	JUN	jun proto-oncogene
BRCA	3932	LCK	lymphocyte-specific protein tyrosine kinase
BRCA	4067	LYN	v-yes-1 Yamaguchi sarcoma viral related oncogene homolog
BRCA	4086	SMAD1	SMAD family member 1
BRCA	4087	SMAD2	SMAD family member 2
BRCA	4088	SMAD3	SMAD family member 3
BRCA	4089	SMAD4	SMAD family member 4
BRCA	4163	MCC	mutated in colorectal cancers
BRCA	4188	MDFI	MyoD family inhibitor
BRCA	4193	MDM2	MDM2 oncogene, E3 ubiquitin protein ligase
BRCA	4214	MAP3K1	mitogen-activated protein kinase kinase kinase 1, E3 ubiquitin protein ligase
BRCA	4223	MEOX2	mesenchyme homeobox 2
BRCA	4255	MGMT	O-6-methylguanine-DNA methyltransferase
BRCA	4292	MLH1	mutL homolog 1, colon cancer, nonpolyposis type 2 (E. coli)
BRCA	4602	MYB	v-myb myeloblastosis viral oncogene homolog (avian)
BRCA	4609	MYC	v-myc myelocytomatosis viral oncogene homolog (avian)
BRCA	4690	NCK1	NCK adaptor protein 1
BRCA	4734	NEDD4	neural precursor cell expressed, developmentally down-regulated 4, E3 ubiquitin protein ligase
BRCA	4738	NEDD8	neural precursor cell expressed, developmentally down-regulated 8
BRCA	4790	NFKB1	nuclear factor of kappa light polypeptide gene enhancer in B-cells 1
BRCA	4792	NFKBIA	nuclear factor of kappa light polypeptide gene enhancer in B-cells inhibitor, alpha
BRCA	4869	NPM1	nucleophosmin (nucleolar phosphoprotein B23, numatrin)
BRCA	5111	PCNA	proliferating cell nuclear antigen
BRCA	5290	PIK3CA	phosphatidylinositol-4,5-bisphosphate 3-kinase, catalytic subunit alpha
BRCA	5295	PIK3R1	phosphoinositide-3-kinase, regulatory subunit 1 (alpha)
BRCA	5300	PIN1	peptidylprolyl cis/trans isomerase, NIMA-interacting 1
BRCA	5335	PLCG1	phospholipase C, gamma 1
BRCA	5347	PLK1	polo-like kinase 1
BRCA	5430	POLR2A	polymerase (RNA) II (DNA directed) polypeptide A, 220kDa
BRCA	5499	PPP1CA	protein phosphatase 1, catalytic subunit, alpha isozyme
BRCA	5501	PPP1CC	protein phosphatase 1, catalytic subunit, gamma isozyme
BRCA	5515	PPP2CA	protein phosphatase 2, catalytic subunit, alpha isozyme
BRCA	5566	PRKACA	protein kinase, cAMP-dependent, catalytic, alpha
BRCA	5573	PRKAR1A	protein kinase, cAMP-dependent, regulatory, type I, alpha
BRCA	5578	PRKCA	protein kinase C, alpha
BRCA	5580	PRKCD	protein kinase C, delta
BRCA	5590	PRKCZ	protein kinase C, zeta
BRCA	5594	MAPK1	mitogen-activated protein kinase 1
BRCA	5595	MAPK3	mitogen-activated protein kinase 3
BRCA	5597	MAPK6	mitogen-activated protein kinase 6
BRCA	5599	MAPK8	mitogen-activated protein kinase 8
BRCA	5621	PRNP	prion protein
BRCA	5684	PSMA3	proteasome (prosome, macropain) subunit, alpha type, 3
BRCA	5728	PTEN	phosphatase and tensin homolog
BRCA	5777	PTPN6	protein tyrosine phosphatase, non-receptor type 6
BRCA	5781	PTPN11	protein tyrosine phosphatase, non-receptor type 11
BRCA	5824	PEX19	peroxisomal biogenesis factor 19
BRCA	5885	RAD21	RAD21 homolog (S. pombe)
BRCA	5925	RB1	retinoblastoma 1
BRCA	5966	REL	v-rel reticuloendotheliosis viral oncogene homolog (avian)
BRCA	5970	RELA	v-rel reticuloendotheliosis viral oncogene homolog A (avian)
BRCA	5987	TRIM27	tripartite motif containing 27
BRCA	6119	RPA3	replication protein A3, 14kDa
BRCA	6125	RPL5	ribosomal protein L5
BRCA	6171	RPL41	ribosomal protein L41
BRCA	6187	RPS2	ribosomal protein S2
BRCA	6193	RPS5	ribosomal protein S5
BRCA	6256	RXRA	retinoid X receptor, alpha
BRCA	6310	ATXN1	ataxin 1
BRCA	6416	MAP2K4	mitogen-activated protein kinase kinase 4
BRCA	6449	SGTA	small glutamine-rich tetratricopeptide repeat (TPR)-containing, alpha
BRCA	6498	SKIL	SKI-like oncogene
BRCA	6500	SKP1	S-phase kinase-associated protein 1
BRCA	6597	SMARCA4	SWI/SNF related, matrix associated, actin dependent regulator of chromatin, subfamily a, member 4
BRCA	6613	SUMO2	small ubiquitin-like modifier 2
BRCA	6667	SP1	Sp1 transcription factor
BRCA	6670	SP3	Sp3 transcription factor
BRCA	6714	SRC	v-src sarcoma (Schmidt-Ruppin A-2) viral oncogene homolog (avian)
BRCA	6772	STAT1	signal transducer and activator of transcription 1, 91kDa
BRCA	6774	STAT3	signal transducer and activator of transcription 3 (acute-phase response factor)
BRCA	6794	STK11	serine/threonine kinase 11
BRCA	6850	SYK	spleen tyrosine kinase
BRCA	6901	TAZ	tafazzin
BRCA	6921	TCEB1	transcription elongation factor B (SIII), polypeptide 1 (15kDa, elongin C)
BRCA	6925	TCF4	transcription factor 4
BRCA	6927	HNF1A	HNF1 homeobox A
BRCA	7014	TERF2	telomeric repeat binding factor 2
BRCA	7046	TGFBR1	transforming growth factor, beta receptor 1
BRCA	7083	TK1	thymidine kinase 1, soluble
BRCA	7099	TLR4	toll-like receptor 4
BRCA	7124	TNF	tumor necrosis factor
BRCA	7157	TP53	tumor protein p53
BRCA	7185	TRAF1	TNF receptor-associated factor 1
BRCA	7186	TRAF2	TNF receptor-associated factor 2
BRCA	7189	TRAF6	TNF receptor-associated factor 6, E3 ubiquitin protein ligase
BRCA	7205	TRIP6	thyroid hormone receptor interactor 6
BRCA	7322	UBE2D2	ubiquitin-conjugating enzyme E2D 2
BRCA	7329	UBE2I	ubiquitin-conjugating enzyme E2I
BRCA	7341	SUMO1	small ubiquitin-like modifier 1
BRCA	7415	VCP	valosin containing protein
BRCA	7428	VHL	von Hippel-Lindau tumor suppressor, E3 ubiquitin protein ligase
BRCA	7431	VIM	vimentin
BRCA	7529	YWHAB	tyrosine 3-monooxygenase/tryptophan 5-monooxygenase activation protein, beta polypeptide
BRCA	7531	YWHAE	tyrosine 3-monooxygenase/tryptophan 5-monooxygenase activation protein, epsilon polypeptide
BRCA	7532	YWHAG	tyrosine 3-monooxygenase/tryptophan 5-monooxygenase activation protein, gamma polypeptide
BRCA	7534	YWHAZ	tyrosine 3-monooxygenase/tryptophan 5-monooxygenase activation protein, zeta polypeptide
BRCA	7874	USP7	ubiquitin specific peptidase 7 (herpes virus-associated)
BRCA	8065	CUL5	cullin 5
BRCA	8290	HIST3H3	histone cluster 3, H3
BRCA	8347	HIST1H2BC	histone cluster 1, H2bc
BRCA	8349	HIST2H2BE	histone cluster 2, H2be
BRCA	8358	HIST1H3B	histone cluster 1, H3b
BRCA	8440	NCK2	NCK adaptor protein 2
BRCA	8450	CUL4B	cullin 4B
BRCA	8451	CUL4A	cullin 4A
BRCA	8452	CUL3	cullin 3
BRCA	8453	CUL2	cullin 2
BRCA	8454	CUL1	cullin 1
BRCA	8517	IKBKG	inhibitor of kappa light polypeptide gene enhancer in B-cells, kinase gamma
BRCA	8607	RUVBL1	RuvB-like 1 (E. coli)
BRCA	8668	EIF3I	eukaryotic translation initiation factor 3, subunit I
BRCA	8841	HDAC3	histone deacetylase 3
BRCA	8878	SQSTM1	sequestosome 1
BRCA	9146	HGS	hepatocyte growth factor-regulated tyrosine kinase substrate
BRCA	9212	AURKB	aurora kinase B
BRCA	9611	NCOR1	nuclear receptor corepressor 1
BRCA	9641	IKBKE	inhibitor of kappa light polypeptide gene enhancer in B-cells, kinase epsilon
BRCA	9759	HDAC4	histone deacetylase 4
BRCA	9768	KIAA0101	KIAA0101
BRCA	9869	SETDB1	SET domain, bifurcated 1
BRCA	10013	HDAC6	histone deacetylase 6
BRCA	10014	HDAC5	histone deacetylase 5
BRCA	10018	BCL2L11	BCL2-like 11 (apoptosis facilitator)
BRCA	10155	TRIM28	tripartite motif containing 28
BRCA	10273	STUB1	STIP1 homology and U-box containing protein 1, E3 ubiquitin protein ligase
BRCA	10513	APPBP2	amyloid beta precursor protein (cytoplasmic tail) binding protein 2
BRCA	10664	CTCF	CCCTC-binding factor (zinc finger protein)
BRCA	10856	RUVBL2	RuvB-like 2 (E. coli)
BRCA	10971	YWHAQ	tyrosine 3-monooxygenase/tryptophan 5-monooxygenase activation protein, theta polypeptide
BRCA	10980	COPS6	COP9 signalosome subunit 6
BRCA	10987	COPS5	COP9 signalosome subunit 5
BRCA	11140	CDC37	cell division cycle 37
BRCA	23327	NEDD4L	neural precursor cell expressed, developmentally down-regulated 4-like, E3 ubiquitin protein ligase
BRCA	23411	SIRT1	sirtuin 1
BRCA	23468	CBX5	chromobox homolog 5
BRCA	25782	RAB3GAP2	RAB3 GTPase activating protein subunit 2 (non-catalytic)
BRCA	25942	SIN3A	SIN3 transcription regulator homolog A (yeast)
BRCA	27185	DISC1	disrupted in schizophrenia 1
BRCA	29979	UBQLN1	ubiquilin 1
BRCA	30011	SH3KBP1	SH3-domain kinase binding protein 1
BRCA	51082	POLR1D	polymerase (RNA) I polypeptide D, 16kDa
BRCA	51547	SIRT7	sirtuin 7
BRCA	51631	LUC7L2	LUC7-like 2 (S. cerevisiae)
BRCA	54165	DCUN1D1	DCN1, defective in cullin neddylation 1, domain containing 1
BRCA	55832	CAND1	cullin-associated and neddylation-dissociated 1
BRCA	56893	UBQLN4	ubiquilin 4
BRCA	58477	SRPRB	signal recognition particle receptor, B subunit
BRCA	84445	LZTS2	leucine zipper, putative tumor suppressor 2
BRCA	84708	LNX1	ligand of numb-protein X 1, E3 ubiquitin protein ligase
BRCA	203068	TUBB	tubulin, beta class I
COAD	25	ABL1	c-abl oncogene 1, non-receptor tyrosine kinase
COAD	60	ACTB	actin, beta
COAD	207	AKT1	v-akt murine thymoma viral oncogene homolog 1
COAD	324	APC	adenomatous polyposis coli
COAD	367	AR	androgen receptor
COAD	472	ATM	ataxia telangiectasia mutated
COAD	567	B2M	beta-2-microglobulin
COAD	604	BCL6	B-cell CLL/lymphoma 6
COAD	672	BRCA1	breast cancer 1, early onset
COAD	801	CALM1	calmodulin 1 (phosphorylase kinase, delta)
COAD	861	RUNX1	runt-related transcription factor 1
COAD	867	CBL	Cbl proto-oncogene, E3 ubiquitin protein ligase
COAD	983	CDK1	cyclin-dependent kinase 1
COAD	999	CDH1	cadherin 1, type 1, E-cadherin (epithelial)
COAD	1017	CDK2	cyclin-dependent kinase 2
COAD	1019	CDK4	cyclin-dependent kinase 4
COAD	1111	CHEK1	checkpoint kinase 1
COAD	1385	CREB1	cAMP responsive element binding protein 1
COAD	1387	CREBBP	CREB binding protein
COAD	1457	CSNK2A1	casein kinase 2, alpha 1 polypeptide
COAD	1460	CSNK2B	casein kinase 2, beta polypeptide
COAD	1499	CTNNB1	catenin (cadherin-associated protein), beta 1, 88kDa
COAD	1742	DLG4	discs, large homolog 4 (Drosophila)
COAD	1956	EGFR	epidermal growth factor receptor
COAD	1994	ELAVL1	ELAV (embryonic lethal, abnormal vision, Drosophila)-like 1 (Hu antigen R)
COAD	2033	EP300	E1A binding protein p300
COAD	2091	FBL	fibrillarin
COAD	2099	ESR1	estrogen receptor 1
COAD	2113	ETS1	v-ets erythroblastosis virus E26 oncogene homolog 1 (avian)
COAD	2130	EWSR1	EWS RNA-binding protein 1
COAD	2263	FGFR2	fibroblast growth factor receptor 2
COAD	2335	FN1	fibronectin 1
COAD	2534	FYN	FYN oncogene related to SRC, FGR, YES
COAD	2771	GNAI2	guanine nucleotide binding protein (G protein), alpha inhibiting activity polypeptide 2
COAD	2801	GOLGA2	golgin A2
COAD	2810	SFN	stratifin
COAD	2885	GRB2	growth factor receptor-bound protein 2
COAD	2908	NR3C1	nuclear receptor subfamily 3, group C, member 1 (glucocorticoid receptor)
COAD	2932	GSK3B	glycogen synthase kinase 3 beta
COAD	3065	HDAC1	histone deacetylase 1
COAD	3066	HDAC2	histone deacetylase 2
COAD	3068	HDGF	hepatoma-derived growth factor
COAD	3172	HNF4A	hepatocyte nuclear factor 4, alpha
COAD	3178	HNRNPA1	heterogeneous nuclear ribonucleoprotein A1
COAD	3312	HSPA8	heat shock 70kDa protein 8
COAD	3320	HSP90AA1	heat shock protein 90kDa alpha (cytosolic), class A member 1
COAD	3396	ICT1	immature colon carcinoma transcript 1
COAD	3815	KIT	v-kit Hardy-Zuckerman 4 feline sarcoma viral oncogene homolog
COAD	3845	KRAS	v-Ki-ras2 Kirsten rat sarcoma viral oncogene homolog
COAD	3958	LGALS3	lectin, galactoside-binding, soluble, 3
COAD	4087	SMAD2	SMAD family member 2
COAD	4088	SMAD3	SMAD family member 3
COAD	4089	SMAD4	SMAD family member 4
COAD	4163	MCC	mutated in colorectal cancers
COAD	4188	MDFI	MyoD family inhibitor
COAD	4193	MDM2	MDM2 oncogene, E3 ubiquitin protein ligase
COAD	4609	MYC	v-myc myelocytomatosis viral oncogene homolog (avian)
COAD	4738	NEDD8	neural precursor cell expressed, developmentally down-regulated 8
COAD	4790	NFKB1	nuclear factor of kappa light polypeptide gene enhancer in B-cells 1
COAD	4869	NPM1	nucleophosmin (nucleolar phosphoprotein B23, numatrin)
COAD	5111	PCNA	proliferating cell nuclear antigen
COAD	5290	PIK3CA	phosphatidylinositol-4,5-bisphosphate 3-kinase, catalytic subunit alpha
COAD	5295	PIK3R1	phosphoinositide-3-kinase, regulatory subunit 1 (alpha)
COAD	5347	PLK1	polo-like kinase 1
COAD	5430	POLR2A	polymerase (RNA) II (DNA directed) polypeptide A, 220kDa
COAD	5499	PPP1CA	protein phosphatase 1, catalytic subunit, alpha isozyme
COAD	5501	PPP1CC	protein phosphatase 1, catalytic subunit, gamma isozyme
COAD	5566	PRKACA	protein kinase, cAMP-dependent, catalytic, alpha
COAD	5569	PKIA	protein kinase (cAMP-dependent, catalytic) inhibitor alpha
COAD	5578	PRKCA	protein kinase C, alpha
COAD	5594	MAPK1	mitogen-activated protein kinase 1
COAD	5599	MAPK8	mitogen-activated protein kinase 8
COAD	5684	PSMA3	proteasome (prosome, macropain) subunit, alpha type, 3
COAD	5728	PTEN	phosphatase and tensin homolog
COAD	5777	PTPN6	protein tyrosine phosphatase, non-receptor type 6
COAD	5781	PTPN11	protein tyrosine phosphatase, non-receptor type 11
COAD	5879	RAC1	ras-related C3 botulinum toxin substrate 1 (rho family, small GTP binding protein Rac1)
COAD	5925	RB1	retinoblastoma 1
COAD	5966	REL	v-rel reticuloendotheliosis viral oncogene homolog (avian)
COAD	5970	RELA	v-rel reticuloendotheliosis viral oncogene homolog A (avian)
COAD	6146	RPL22	ribosomal protein L22
COAD	6310	ATXN1	ataxin 1
COAD	6335	SCN9A	sodium channel, voltage-gated, type IX, alpha subunit
COAD	6613	SUMO2	small ubiquitin-like modifier 2
COAD	6667	SP1	Sp1 transcription factor
COAD	6714	SRC	v-src sarcoma (Schmidt-Ruppin A-2) viral oncogene homolog (avian)
COAD	6772	STAT1	signal transducer and activator of transcription 1, 91kDa
COAD	6774	STAT3	signal transducer and activator of transcription 3 (acute-phase response factor)
COAD	6794	STK11	serine/threonine kinase 11
COAD	6925	TCF4	transcription factor 4
COAD	6927	HNF1A	HNF1 homeobox A
COAD	7046	TGFBR1	transforming growth factor, beta receptor 1
COAD	7048	TGFBR2	transforming growth factor, beta receptor II (70/80kDa)
COAD	7083	TK1	thymidine kinase 1, soluble
COAD	7157	TP53	tumor protein p53
COAD	7185	TRAF1	TNF receptor-associated factor 1
COAD	7186	TRAF2	TNF receptor-associated factor 2
COAD	7189	TRAF6	TNF receptor-associated factor 6, E3 ubiquitin protein ligase
COAD	7329	UBE2I	ubiquitin-conjugating enzyme E2I
COAD	7341	SUMO1	small ubiquitin-like modifier 1
COAD	7428	VHL	von Hippel-Lindau tumor suppressor, E3 ubiquitin protein ligase
COAD	7431	VIM	vimentin
COAD	7531	YWHAE	tyrosine 3-monooxygenase/tryptophan 5-monooxygenase activation protein, epsilon polypeptide
COAD	7534	YWHAZ	tyrosine 3-monooxygenase/tryptophan 5-monooxygenase activation protein, zeta polypeptide
COAD	8065	CUL5	cullin 5
COAD	8452	CUL3	cullin 3
COAD	8453	CUL2	cullin 2
COAD	8454	CUL1	cullin 1
COAD	8517	IKBKG	inhibitor of kappa light polypeptide gene enhancer in B-cells, kinase gamma
COAD	9212	AURKB	aurora kinase B
COAD	9759	HDAC4	histone deacetylase 4
COAD	9768	KIAA0101	KIAA0101
COAD	10014	HDAC5	histone deacetylase 5
COAD	10971	YWHAQ	tyrosine 3-monooxygenase/tryptophan 5-monooxygenase activation protein, theta polypeptide
COAD	10980	COPS6	COP9 signalosome subunit 6
COAD	10987	COPS5	COP9 signalosome subunit 5
COAD	51547	SIRT7	sirtuin 7
COAD	55832	CAND1	cullin-associated and neddylation-dissociated 1
COAD	84708	LNX1	ligand of numb-protein X 1, E3 ubiquitin protein ligase
GBM	25	ABL1	c-abl oncogene 1, non-receptor tyrosine kinase
GBM	310	ANXA7	annexin A7
GBM	367	AR	androgen receptor
GBM	596	BCL2	B-cell CLL/lymphoma 2
GBM	672	BRCA1	breast cancer 1, early onset
GBM	801	CALM1	calmodulin 1 (phosphorylase kinase, delta)
GBM	841	CASP8	caspase 8, apoptosis-related cysteine peptidase
GBM	867	CBL	Cbl proto-oncogene, E3 ubiquitin protein ligase
GBM	983	CDK1	cyclin-dependent kinase 1
GBM	998	CDC42	cell division cycle 42
GBM	1017	CDK2	cyclin-dependent kinase 2
GBM	1029	CDKN2A	cyclin-dependent kinase inhibitor 2A
GBM	1111	CHEK1	checkpoint kinase 1
GBM	1387	CREBBP	CREB binding protein
GBM	1457	CSNK2A1	casein kinase 2, alpha 1 polypeptide
GBM	1460	CSNK2B	casein kinase 2, beta polypeptide
GBM	1487	CTBP1	C-terminal binding protein 1
GBM	1499	CTNNB1	catenin (cadherin-associated protein), beta 1, 88kDa
GBM	1869	E2F1	E2F transcription factor 1
GBM	1915	EEF1A1	eukaryotic translation elongation factor 1 alpha 1
GBM	1956	EGFR	epidermal growth factor receptor
GBM	1994	ELAVL1	ELAV (embryonic lethal, abnormal vision, Drosophila)-like 1 (Hu antigen R)
GBM	2033	EP300	E1A binding protein p300
GBM	2099	ESR1	estrogen receptor 1
GBM	2130	EWSR1	EWS RNA-binding protein 1
GBM	2534	FYN	FYN oncogene related to SRC, FGR, YES
GBM	2801	GOLGA2	golgin A2
GBM	2885	GRB2	growth factor receptor-bound protein 2
GBM	2932	GSK3B	glycogen synthase kinase 3 beta
GBM	3065	HDAC1	histone deacetylase 1
GBM	3066	HDAC2	histone deacetylase 2
GBM	3172	HNF4A	hepatocyte nuclear factor 4, alpha
GBM	4067	LYN	v-yes-1 Yamaguchi sarcoma viral related oncogene homolog
GBM	4088	SMAD3	SMAD family member 3
GBM	4184	SMCP	sperm mitochondria-associated cysteine-rich protein
GBM	4609	MYC	v-myc myelocytomatosis viral oncogene homolog (avian)
GBM	4690	NCK1	NCK adaptor protein 1
GBM	4738	NEDD8	neural precursor cell expressed, developmentally down-regulated 8
GBM	5290	PIK3CA	phosphatidylinositol-4,5-bisphosphate 3-kinase, catalytic subunit alpha
GBM	5295	PIK3R1	phosphoinositide-3-kinase, regulatory subunit 1 (alpha)
GBM	5359	PLSCR1	phospholipid scramblase 1
GBM	5499	PPP1CA	protein phosphatase 1, catalytic subunit, alpha isozyme
GBM	5501	PPP1CC	protein phosphatase 1, catalytic subunit, gamma isozyme
GBM	5566	PRKACA	protein kinase, cAMP-dependent, catalytic, alpha
GBM	5578	PRKCA	protein kinase C, alpha
GBM	5580	PRKCD	protein kinase C, delta
GBM	5594	MAPK1	mitogen-activated protein kinase 1
GBM	5595	MAPK3	mitogen-activated protein kinase 3
GBM	5728	PTEN	phosphatase and tensin homolog
GBM	5777	PTPN6	protein tyrosine phosphatase, non-receptor type 6
GBM	5781	PTPN11	protein tyrosine phosphatase, non-receptor type 11
GBM	5925	RB1	retinoblastoma 1
GBM	5970	RELA	v-rel reticuloendotheliosis viral oncogene homolog A (avian)
GBM	5987	TRIM27	tripartite motif containing 27
GBM	6125	RPL5	ribosomal protein L5
GBM	6279	S100A8	S100 calcium binding protein A8
GBM	6386	SDCBP	syndecan binding protein (syntenin)
GBM	6597	SMARCA4	SWI/SNF related, matrix associated, actin dependent regulator of chromatin, subfamily a, member 4
GBM	6613	SUMO2	small ubiquitin-like modifier 2
GBM	6667	SP1	Sp1 transcription factor
GBM	6714	SRC	v-src sarcoma (Schmidt-Ruppin A-2) viral oncogene homolog (avian)
GBM	6774	STAT3	signal transducer and activator of transcription 3 (acute-phase response factor)
GBM	6927	HNF1A	HNF1 homeobox A
GBM	7014	TERF2	telomeric repeat binding factor 2
GBM	7039	TGFA	transforming growth factor, alpha
GBM	7048	TGFBR2	transforming growth factor, beta receptor II (70/80kDa)
GBM	7099	TLR4	toll-like receptor 4
GBM	7157	TP53	tumor protein p53
GBM	7291	TWIST1	twist basic helix-loop-helix transcription factor 1
GBM	7311	UBA52	ubiquitin A-52 residue ribosomal protein fusion product 1
GBM	7329	UBE2I	ubiquitin-conjugating enzyme E2I
GBM	7341	SUMO1	small ubiquitin-like modifier 1
GBM	7531	YWHAE	tyrosine 3-monooxygenase/tryptophan 5-monooxygenase activation protein, epsilon polypeptide
GBM	7532	YWHAG	tyrosine 3-monooxygenase/tryptophan 5-monooxygenase activation protein, gamma polypeptide
GBM	7534	YWHAZ	tyrosine 3-monooxygenase/tryptophan 5-monooxygenase activation protein, zeta polypeptide
GBM	8290	HIST3H3	histone cluster 3, H3
GBM	8452	CUL3	cullin 3
GBM	8453	CUL2	cullin 2
GBM	8454	CUL1	cullin 1
GBM	9212	AURKB	aurora kinase B
GBM	9768	KIAA0101	KIAA0101
GBM	10971	YWHAQ	tyrosine 3-monooxygenase/tryptophan 5-monooxygenase activation protein, theta polypeptide
GBM	10987	COPS5	COP9 signalosome subunit 5
GBM	25942	SIN3A	SIN3 transcription regulator homolog A (yeast)
GBM	50852	TRAT1	T cell receptor associated transmembrane adaptor 1
GBM	653240	KRTAP4-11	keratin associated protein 4-11
HNSC	25	ABL1	c-abl oncogene 1, non-receptor tyrosine kinase
HNSC	567	B2M	beta-2-microglobulin
HNSC	801	CALM1	calmodulin 1 (phosphorylase kinase, delta)
HNSC	841	CASP8	caspase 8, apoptosis-related cysteine peptidase
HNSC	1017	CDK2	cyclin-dependent kinase 2
HNSC	1019	CDK4	cyclin-dependent kinase 4
HNSC	1029	CDKN2A	cyclin-dependent kinase inhibitor 2A
HNSC	1387	CREBBP	CREB binding protein
HNSC	1457	CSNK2A1	casein kinase 2, alpha 1 polypeptide
HNSC	1499	CTNNB1	catenin (cadherin-associated protein), beta 1, 88kDa
HNSC	1994	ELAVL1	ELAV (embryonic lethal, abnormal vision, Drosophila)-like 1 (Hu antigen R)
HNSC	2033	EP300	E1A binding protein p300
HNSC	2099	ESR1	estrogen receptor 1
HNSC	2534	FYN	FYN oncogene related to SRC, FGR, YES
HNSC	2810	SFN	stratifin
HNSC	2885	GRB2	growth factor receptor-bound protein 2
HNSC	3172	HNF4A	hepatocyte nuclear factor 4, alpha
HNSC	4087	SMAD2	SMAD family member 2
HNSC	4089	SMAD4	SMAD family member 4
HNSC	4188	MDFI	MyoD family inhibitor
HNSC	4609	MYC	v-myc myelocytomatosis viral oncogene homolog (avian)
HNSC	4738	NEDD8	neural precursor cell expressed, developmentally down-regulated 8
HNSC	5295	PIK3R1	phosphoinositide-3-kinase, regulatory subunit 1 (alpha)
HNSC	5499	PPP1CA	protein phosphatase 1, catalytic subunit, alpha isozyme
HNSC	5566	PRKACA	protein kinase, cAMP-dependent, catalytic, alpha
HNSC	5578	PRKCA	protein kinase C, alpha
HNSC	5594	MAPK1	mitogen-activated protein kinase 1
HNSC	5879	RAC1	ras-related C3 botulinum toxin substrate 1 (rho family, small GTP binding protein Rac1)
HNSC	5987	TRIM27	tripartite motif containing 27
HNSC	6280	S100A9	S100 calcium binding protein A9
HNSC	6310	ATXN1	ataxin 1
HNSC	6613	SUMO2	small ubiquitin-like modifier 2
HNSC	6667	SP1	Sp1 transcription factor
HNSC	6714	SRC	v-src sarcoma (Schmidt-Ruppin A-2) viral oncogene homolog (avian)
HNSC	6925	TCF4	transcription factor 4
HNSC	6927	HNF1A	HNF1 homeobox A
HNSC	7048	TGFBR2	transforming growth factor, beta receptor II (70/80kDa)
HNSC	7157	TP53	tumor protein p53
HNSC	7341	SUMO1	small ubiquitin-like modifier 1
HNSC	7428	VHL	von Hippel-Lindau tumor suppressor, E3 ubiquitin protein ligase
HNSC	7532	YWHAG	tyrosine 3-monooxygenase/tryptophan 5-monooxygenase activation protein, gamma polypeptide
HNSC	7534	YWHAZ	tyrosine 3-monooxygenase/tryptophan 5-monooxygenase activation protein, zeta polypeptide
HNSC	8450	CUL4B	cullin 4B
HNSC	8452	CUL3	cullin 3
HNSC	9768	KIAA0101	KIAA0101
HNSC	10971	YWHAQ	tyrosine 3-monooxygenase/tryptophan 5-monooxygenase activation protein, theta polypeptide
HNSC	10987	COPS5	COP9 signalosome subunit 5
HNSC	51547	SIRT7	sirtuin 7
KIRC	801	CALM1	calmodulin 1 (phosphorylase kinase, delta)
KIRC	1017	CDK2	cyclin-dependent kinase 2
KIRC	1019	CDK4	cyclin-dependent kinase 4
KIRC	1432	MAPK14	mitogen-activated protein kinase 14
KIRC	1457	CSNK2A1	casein kinase 2, alpha 1 polypeptide
KIRC	1499	CTNNB1	catenin (cadherin-associated protein), beta 1, 88kDa
KIRC	1994	ELAVL1	ELAV (embryonic lethal, abnormal vision, Drosophila)-like 1 (Hu antigen R)
KIRC	2033	EP300	E1A binding protein p300
KIRC	2130	EWSR1	EWS RNA-binding protein 1
KIRC	2316	FLNA	filamin A, alpha
KIRC	2801	GOLGA2	golgin A2
KIRC	2885	GRB2	growth factor receptor-bound protein 2
KIRC	2932	GSK3B	glycogen synthase kinase 3 beta
KIRC	3091	HIF1A	hypoxia inducible factor 1, alpha subunit (basic helix-loop-helix transcription factor)
KIRC	3172	HNF4A	hepatocyte nuclear factor 4, alpha
KIRC	3312	HSPA8	heat shock 70kDa protein 8
KIRC	3320	HSP90AA1	heat shock protein 90kDa alpha (cytosolic), class A member 1
KIRC	3396	ICT1	immature colon carcinoma transcript 1
KIRC	4087	SMAD2	SMAD family member 2
KIRC	4089	SMAD4	SMAD family member 4
KIRC	4188	MDFI	MyoD family inhibitor
KIRC	4738	NEDD8	neural precursor cell expressed, developmentally down-regulated 8
KIRC	5499	PPP1CA	protein phosphatase 1, catalytic subunit, alpha isozyme
KIRC	5566	PRKACA	protein kinase, cAMP-dependent, catalytic, alpha
KIRC	5594	MAPK1	mitogen-activated protein kinase 1
KIRC	5684	PSMA3	proteasome (prosome, macropain) subunit, alpha type, 3
KIRC	5693	PSMB5	proteasome (prosome, macropain) subunit, beta type, 5
KIRC	5728	PTEN	phosphatase and tensin homolog
KIRC	5970	RELA	v-rel reticuloendotheliosis viral oncogene homolog A (avian)
KIRC	6613	SUMO2	small ubiquitin-like modifier 2
KIRC	6667	SP1	Sp1 transcription factor
KIRC	6714	SRC	v-src sarcoma (Schmidt-Ruppin A-2) viral oncogene homolog (avian)
KIRC	6921	TCEB1	transcription elongation factor B (SIII), polypeptide 1 (15kDa, elongin C)
KIRC	6927	HNF1A	HNF1 homeobox A
KIRC	7157	TP53	tumor protein p53
KIRC	7189	TRAF6	TNF receptor-associated factor 6, E3 ubiquitin protein ligase
KIRC	7329	UBE2I	ubiquitin-conjugating enzyme E2I
KIRC	7341	SUMO1	small ubiquitin-like modifier 1
KIRC	7428	VHL	von Hippel-Lindau tumor suppressor, E3 ubiquitin protein ligase
KIRC	7532	YWHAG	tyrosine 3-monooxygenase/tryptophan 5-monooxygenase activation protein, gamma polypeptide
KIRC	7534	YWHAZ	tyrosine 3-monooxygenase/tryptophan 5-monooxygenase activation protein, zeta polypeptide
KIRC	8065	CUL5	cullin 5
KIRC	8314	BAP1	BRCA1 associated protein-1 (ubiquitin carboxy-terminal hydrolase)
KIRC	8452	CUL3	cullin 3
KIRC	8453	CUL2	cullin 2
KIRC	8454	CUL1	cullin 1
KIRC	9768	KIAA0101	KIAA0101
KIRC	10971	YWHAQ	tyrosine 3-monooxygenase/tryptophan 5-monooxygenase activation protein, theta polypeptide
KIRC	10980	COPS6	COP9 signalosome subunit 6
KIRC	10987	COPS5	COP9 signalosome subunit 5
KIRC	23468	CBX5	chromobox homolog 5
KIRC	26986	PABPC1	poly(A) binding protein, cytoplasmic 1
KIRC	29979	UBQLN1	ubiquilin 1
KIRC	51547	SIRT7	sirtuin 7
KIRC	55193	PBRM1	polybromo 1
KIRC	55832	CAND1	cullin-associated and neddylation-dissociated 1
KIRC	58477	SRPRB	signal recognition particle receptor, B subunit
LAML	142	PARP1	poly (ADP-ribose) polymerase 1
LAML	811	CALR	calreticulin
LAML	861	RUNX1	runt-related transcription factor 1
LAML	1017	CDK2	cyclin-dependent kinase 2
LAML	1050	CEBPA	CCAAT/enhancer binding protein (C/EBP), alpha
LAML	1051	CEBPB	CCAAT/enhancer binding protein (C/EBP), beta
LAML	1108	CHD4	chromodomain helicase DNA binding protein 4
LAML	1387	CREBBP	CREB binding protein
LAML	1457	CSNK2A1	casein kinase 2, alpha 1 polypeptide
LAML	1788	DNMT3A	DNA (cytosine-5-)-methyltransferase 3 alpha
LAML	1994	ELAVL1	ELAV (embryonic lethal, abnormal vision, Drosophila)-like 1 (Hu antigen R)
LAML	2033	EP300	E1A binding protein p300
LAML	2120	ETV6	ets variant 6
LAML	2146	EZH2	enhancer of zeste homolog 2 (Drosophila)
LAML	2322	FLT3	fms-related tyrosine kinase 3
LAML	2624	GATA2	GATA binding protein 2
LAML	2885	GRB2	growth factor receptor-bound protein 2
LAML	3065	HDAC1	histone deacetylase 1
LAML	3066	HDAC2	histone deacetylase 2
LAML	3815	KIT	v-kit Hardy-Zuckerman 4 feline sarcoma viral oncogene homolog
LAML	3845	KRAS	v-Ki-ras2 Kirsten rat sarcoma viral oncogene homolog
LAML	3958	LGALS3	lectin, galactoside-binding, soluble, 3
LAML	4088	SMAD3	SMAD family member 3
LAML	4089	SMAD4	SMAD family member 4
LAML	4149	MAX	MYC associated factor X
LAML	4609	MYC	v-myc myelocytomatosis viral oncogene homolog (avian)
LAML	4738	NEDD8	neural precursor cell expressed, developmentally down-regulated 8
LAML	4869	NPM1	nucleophosmin (nucleolar phosphoprotein B23, numatrin)
LAML	4893	NRAS	neuroblastoma RAS viral (v-ras) oncogene homolog
LAML	5295	PIK3R1	phosphoinositide-3-kinase, regulatory subunit 1 (alpha)
LAML	5434	POLR2E	polymerase (RNA) II (DNA directed) polypeptide E, 25kDa
LAML	5578	PRKCA	protein kinase C, alpha
LAML	5594	MAPK1	mitogen-activated protein kinase 1
LAML	5595	MAPK3	mitogen-activated protein kinase 3
LAML	5781	PTPN11	protein tyrosine phosphatase, non-receptor type 11
LAML	5894	RAF1	v-raf-1 murine leukemia viral oncogene homolog 1
LAML	5928	RBBP4	retinoblastoma binding protein 4
LAML	6613	SUMO2	small ubiquitin-like modifier 2
LAML	6688	SPI1	spleen focus forming virus (SFFV) proviral integration oncogene spi1
LAML	6772	STAT1	signal transducer and activator of transcription 1, 91kDa
LAML	6929	TCF3	transcription factor 3
LAML	7157	TP53	tumor protein p53
LAML	7341	SUMO1	small ubiquitin-like modifier 1
LAML	7430	EZR	ezrin
LAML	7490	WT1	Wilms tumor 1
LAML	8726	EED	embryonic ectoderm development
LAML	8841	HDAC3	histone deacetylase 3
LAML	9126	SMC3	structural maintenance of chromosomes 3
LAML	9768	KIAA0101	KIAA0101
LAML	10008	KCNE3	potassium voltage-gated channel, Isk-related family, member 3
LAML	23468	CBX5	chromobox homolog 5
LAML	23512	SUZ12	SUZ12 polycomb repressive complex 2 subunit
LAML	25942	SIN3A	SIN3 transcription regulator homolog A (yeast)
LAML	26511	CHIC2	cysteine-rich hydrophobic domain 2
LAML	64426	SUDS3	suppressor of defective silencing 3 homolog (S. cerevisiae)
LAML	84295	PHF6	PHD finger protein 6
LAML	373156	GSTK1	glutathione S-transferase kappa 1
LUAD	25	ABL1	c-abl oncogene 1, non-receptor tyrosine kinase
LUAD	60	ACTB	actin, beta
LUAD	207	AKT1	v-akt murine thymoma viral oncogene homolog 1
LUAD	324	APC	adenomatous polyposis coli
LUAD	351	APP	amyloid beta (A4) precursor protein
LUAD	367	AR	androgen receptor
LUAD	409	ARRB2	arrestin, beta 2
LUAD	567	B2M	beta-2-microglobulin
LUAD	604	BCL6	B-cell CLL/lymphoma 6
LUAD	672	BRCA1	breast cancer 1, early onset
LUAD	801	CALM1	calmodulin 1 (phosphorylase kinase, delta)
LUAD	867	CBL	Cbl proto-oncogene, E3 ubiquitin protein ligase
LUAD	983	CDK1	cyclin-dependent kinase 1
LUAD	1016	CDH18	cadherin 18, type 2
LUAD	1017	CDK2	cyclin-dependent kinase 2
LUAD	1029	CDKN2A	cyclin-dependent kinase inhibitor 2A
LUAD	1111	CHEK1	checkpoint kinase 1
LUAD	1385	CREB1	cAMP responsive element binding protein 1
LUAD	1387	CREBBP	CREB binding protein
LUAD	1432	MAPK14	mitogen-activated protein kinase 14
LUAD	1457	CSNK2A1	casein kinase 2, alpha 1 polypeptide
LUAD	1460	CSNK2B	casein kinase 2, beta polypeptide
LUAD	1499	CTNNB1	catenin (cadherin-associated protein), beta 1, 88kDa
LUAD	1869	E2F1	E2F transcription factor 1
LUAD	1915	EEF1A1	eukaryotic translation elongation factor 1 alpha 1
LUAD	1956	EGFR	epidermal growth factor receptor
LUAD	1994	ELAVL1	ELAV (embryonic lethal, abnormal vision, Drosophila)-like 1 (Hu antigen R)
LUAD	2033	EP300	E1A binding protein p300
LUAD	2091	FBL	fibrillarin
LUAD	2113	ETS1	v-ets erythroblastosis virus E26 oncogene homolog 1 (avian)
LUAD	2130	EWSR1	EWS RNA-binding protein 1
LUAD	2534	FYN	FYN oncogene related to SRC, FGR, YES
LUAD	2547	XRCC6	X-ray repair complementing defective repair in Chinese hamster cells 6
LUAD	2801	GOLGA2	golgin A2
LUAD	2810	SFN	stratifin
LUAD	2885	GRB2	growth factor receptor-bound protein 2
LUAD	2932	GSK3B	glycogen synthase kinase 3 beta
LUAD	3014	H2AFX	H2A histone family, member X
LUAD	3065	HDAC1	histone deacetylase 1
LUAD	3066	HDAC2	histone deacetylase 2
LUAD	3172	HNF4A	hepatocyte nuclear factor 4, alpha
LUAD	3178	HNRNPA1	heterogeneous nuclear ribonucleoprotein A1
LUAD	3308	HSPA4	heat shock 70kDa protein 4
LUAD	3312	HSPA8	heat shock 70kDa protein 8
LUAD	3320	HSP90AA1	heat shock protein 90kDa alpha (cytosolic), class A member 1
LUAD	3326	HSP90AB1	heat shock protein 90kDa alpha (cytosolic), class B member 1
LUAD	3396	ICT1	immature colon carcinoma transcript 1
LUAD	3725	JUN	jun proto-oncogene
LUAD	3932	LCK	lymphocyte-specific protein tyrosine kinase
LUAD	3958	LGALS3	lectin, galactoside-binding, soluble, 3
LUAD	4087	SMAD2	SMAD family member 2
LUAD	4088	SMAD3	SMAD family member 3
LUAD	4089	SMAD4	SMAD family member 4
LUAD	4188	MDFI	MyoD family inhibitor
LUAD	4609	MYC	v-myc myelocytomatosis viral oncogene homolog (avian)
LUAD	4690	NCK1	NCK adaptor protein 1
LUAD	4734	NEDD4	neural precursor cell expressed, developmentally down-regulated 4, E3 ubiquitin protein ligase
LUAD	4738	NEDD8	neural precursor cell expressed, developmentally down-regulated 8
LUAD	4790	NFKB1	nuclear factor of kappa light polypeptide gene enhancer in B-cells 1
LUAD	4869	NPM1	nucleophosmin (nucleolar phosphoprotein B23, numatrin)
LUAD	5295	PIK3R1	phosphoinositide-3-kinase, regulatory subunit 1 (alpha)
LUAD	5347	PLK1	polo-like kinase 1
LUAD	5499	PPP1CA	protein phosphatase 1, catalytic subunit, alpha isozyme
LUAD	5501	PPP1CC	protein phosphatase 1, catalytic subunit, gamma isozyme
LUAD	5566	PRKACA	protein kinase, cAMP-dependent, catalytic, alpha
LUAD	5578	PRKCA	protein kinase C, alpha
LUAD	5594	MAPK1	mitogen-activated protein kinase 1
LUAD	5595	MAPK3	mitogen-activated protein kinase 3
LUAD	5599	MAPK8	mitogen-activated protein kinase 8
LUAD	5621	PRNP	prion protein
LUAD	5684	PSMA3	proteasome (prosome, macropain) subunit, alpha type, 3
LUAD	5777	PTPN6	protein tyrosine phosphatase, non-receptor type 6
LUAD	5781	PTPN11	protein tyrosine phosphatase, non-receptor type 11
LUAD	5829	PXN	paxillin
LUAD	5925	RB1	retinoblastoma 1
LUAD	5966	REL	v-rel reticuloendotheliosis viral oncogene homolog (avian)
LUAD	5970	RELA	v-rel reticuloendotheliosis viral oncogene homolog A (avian)
LUAD	5987	TRIM27	tripartite motif containing 27
LUAD	6280	S100A9	S100 calcium binding protein A9
LUAD	6310	ATXN1	ataxin 1
LUAD	6500	SKP1	S-phase kinase-associated protein 1
LUAD	6613	SUMO2	small ubiquitin-like modifier 2
LUAD	6667	SP1	Sp1 transcription factor
LUAD	6670	SP3	Sp3 transcription factor
LUAD	6714	SRC	v-src sarcoma (Schmidt-Ruppin A-2) viral oncogene homolog (avian)
LUAD	6772	STAT1	signal transducer and activator of transcription 1, 91kDa
LUAD	6774	STAT3	signal transducer and activator of transcription 3 (acute-phase response factor)
LUAD	6794	STK11	serine/threonine kinase 11
LUAD	6850	SYK	spleen tyrosine kinase
LUAD	6925	TCF4	transcription factor 4
LUAD	6927	HNF1A	HNF1 homeobox A
LUAD	7048	TGFBR2	transforming growth factor, beta receptor II (70/80kDa)
LUAD	7099	TLR4	toll-like receptor 4
LUAD	7157	TP53	tumor protein p53
LUAD	7186	TRAF2	TNF receptor-associated factor 2
LUAD	7189	TRAF6	TNF receptor-associated factor 6, E3 ubiquitin protein ligase
LUAD	7323	UBE2D3	ubiquitin-conjugating enzyme E2D 3
LUAD	7329	UBE2I	ubiquitin-conjugating enzyme E2I
LUAD	7341	SUMO1	small ubiquitin-like modifier 1
LUAD	7428	VHL	von Hippel-Lindau tumor suppressor, E3 ubiquitin protein ligase
LUAD	7529	YWHAB	tyrosine 3-monooxygenase/tryptophan 5-monooxygenase activation protein, beta polypeptide
LUAD	7531	YWHAE	tyrosine 3-monooxygenase/tryptophan 5-monooxygenase activation protein, epsilon polypeptide
LUAD	7532	YWHAG	tyrosine 3-monooxygenase/tryptophan 5-monooxygenase activation protein, gamma polypeptide
LUAD	7534	YWHAZ	tyrosine 3-monooxygenase/tryptophan 5-monooxygenase activation protein, zeta polypeptide
LUAD	7874	USP7	ubiquitin specific peptidase 7 (herpes virus-associated)
LUAD	8065	CUL5	cullin 5
LUAD	8338	HIST2H2AC	histone cluster 2, H2ac
LUAD	8452	CUL3	cullin 3
LUAD	8453	CUL2	cullin 2
LUAD	8454	CUL1	cullin 1
LUAD	8517	IKBKG	inhibitor of kappa light polypeptide gene enhancer in B-cells, kinase gamma
LUAD	8945	BTRC	beta-transducin repeat containing E3 ubiquitin protein ligase
LUAD	9212	AURKB	aurora kinase B
LUAD	9768	KIAA0101	KIAA0101
LUAD	9817	KEAP1	kelch-like ECH-associated protein 1
LUAD	10014	HDAC5	histone deacetylase 5
LUAD	10456	HAX1	HCLS1 associated protein X-1
LUAD	10856	RUVBL2	RuvB-like 2 (E. coli)
LUAD	10971	YWHAQ	tyrosine 3-monooxygenase/tryptophan 5-monooxygenase activation protein, theta polypeptide
LUAD	10980	COPS6	COP9 signalosome subunit 6
LUAD	10987	COPS5	COP9 signalosome subunit 5
LUAD	23327	NEDD4L	neural precursor cell expressed, developmentally down-regulated 4-like, E3 ubiquitin protein ligase
LUAD	23411	SIRT1	sirtuin 1
LUAD	23468	CBX5	chromobox homolog 5
LUAD	25782	RAB3GAP2	RAB3 GTPase activating protein subunit 2 (non-catalytic)
LUAD	25913	POT1	protection of telomeres 1
LUAD	26747	NUFIP1	nuclear fragile X mental retardation protein interacting protein 1
LUAD	29979	UBQLN1	ubiquilin 1
LUAD	51377	UCHL5	ubiquitin carboxyl-terminal hydrolase L5
LUAD	51547	SIRT7	sirtuin 7
LUAD	54165	DCUN1D1	DCN1, defective in cullin neddylation 1, domain containing 1
LUAD	55832	CAND1	cullin-associated and neddylation-dissociated 1
LUAD	56893	UBQLN4	ubiquilin 4
LUAD	84708	LNX1	ligand of numb-protein X 1, E3 ubiquitin protein ligase
LUAD	139067	SPANXN3	SPANX family, member N3
LUAD	388677	NOTCH2NL	notch 2 N-terminal like
LUSC	25	ABL1	c-abl oncogene 1, non-receptor tyrosine kinase
LUSC	60	ACTB	actin, beta
LUSC	207	AKT1	v-akt murine thymoma viral oncogene homolog 1
LUSC	408	ARRB1	arrestin, beta 1
LUSC	409	ARRB2	arrestin, beta 2
LUSC	472	ATM	ataxia telangiectasia mutated
LUSC	567	B2M	beta-2-microglobulin
LUSC	604	BCL6	B-cell CLL/lymphoma 6
LUSC	672	BRCA1	breast cancer 1, early onset
LUSC	801	CALM1	calmodulin 1 (phosphorylase kinase, delta)
LUSC	983	CDK1	cyclin-dependent kinase 1
LUSC	998	CDC42	cell division cycle 42
LUSC	1017	CDK2	cyclin-dependent kinase 2
LUSC	1026	CDKN1A	cyclin-dependent kinase inhibitor 1A (p21, Cip1)
LUSC	1029	CDKN2A	cyclin-dependent kinase inhibitor 2A
LUSC	1111	CHEK1	checkpoint kinase 1
LUSC	1385	CREB1	cAMP responsive element binding protein 1
LUSC	1387	CREBBP	CREB binding protein
LUSC	1457	CSNK2A1	casein kinase 2, alpha 1 polypeptide
LUSC	1460	CSNK2B	casein kinase 2, beta polypeptide
LUSC	1499	CTNNB1	catenin (cadherin-associated protein), beta 1, 88kDa
LUSC	1742	DLG4	discs, large homolog 4 (Drosophila)
LUSC	1869	E2F1	E2F transcription factor 1
LUSC	1915	EEF1A1	eukaryotic translation elongation factor 1 alpha 1
LUSC	1956	EGFR	epidermal growth factor receptor
LUSC	1958	EGR1	early growth response 1
LUSC	1994	ELAVL1	ELAV (embryonic lethal, abnormal vision, Drosophila)-like 1 (Hu antigen R)
LUSC	2033	EP300	E1A binding protein p300
LUSC	2091	FBL	fibrillarin
LUSC	2099	ESR1	estrogen receptor 1
LUSC	2113	ETS1	v-ets erythroblastosis virus E26 oncogene homolog 1 (avian)
LUSC	2130	EWSR1	EWS RNA-binding protein 1
LUSC	2335	FN1	fibronectin 1
LUSC	2534	FYN	FYN oncogene related to SRC, FGR, YES
LUSC	2547	XRCC6	X-ray repair complementing defective repair in Chinese hamster cells 6
LUSC	2771	GNAI2	guanine nucleotide binding protein (G protein), alpha inhibiting activity polypeptide 2
LUSC	2801	GOLGA2	golgin A2
LUSC	2810	SFN	stratifin
LUSC	2885	GRB2	growth factor receptor-bound protein 2
LUSC	2932	GSK3B	glycogen synthase kinase 3 beta
LUSC	2959	GTF2B	general transcription factor IIB
LUSC	3014	H2AFX	H2A histone family, member X
LUSC	3065	HDAC1	histone deacetylase 1
LUSC	3066	HDAC2	histone deacetylase 2
LUSC	3106	HLA-B	major histocompatibility complex, class I, B
LUSC	3172	HNF4A	hepatocyte nuclear factor 4, alpha
LUSC	3175	ONECUT1	one cut homeobox 1
LUSC	3178	HNRNPA1	heterogeneous nuclear ribonucleoprotein A1
LUSC	3308	HSPA4	heat shock 70kDa protein 4
LUSC	3312	HSPA8	heat shock 70kDa protein 8
LUSC	3320	HSP90AA1	heat shock protein 90kDa alpha (cytosolic), class A member 1
LUSC	3326	HSP90AB1	heat shock protein 90kDa alpha (cytosolic), class B member 1
LUSC	3396	ICT1	immature colon carcinoma transcript 1
LUSC	3575	IL7R	interleukin 7 receptor
LUSC	3725	JUN	jun proto-oncogene
LUSC	3838	KPNA2	karyopherin alpha 2 (RAG cohort 1, importin alpha 1)
LUSC	3932	LCK	lymphocyte-specific protein tyrosine kinase
LUSC	3958	LGALS3	lectin, galactoside-binding, soluble, 3
LUSC	4035	LRP1	low density lipoprotein receptor-related protein 1
LUSC	4087	SMAD2	SMAD family member 2
LUSC	4088	SMAD3	SMAD family member 3
LUSC	4089	SMAD4	SMAD family member 4
LUSC	4188	MDFI	MyoD family inhibitor
LUSC	4223	MEOX2	mesenchyme homeobox 2
LUSC	4609	MYC	v-myc myelocytomatosis viral oncogene homolog (avian)
LUSC	4690	NCK1	NCK adaptor protein 1
LUSC	4738	NEDD8	neural precursor cell expressed, developmentally down-regulated 8
LUSC	4780	NFE2L2	nuclear factor (erythroid-derived 2)-like 2
LUSC	4790	NFKB1	nuclear factor of kappa light polypeptide gene enhancer in B-cells 1
LUSC	5058	PAK1	p21 protein (Cdc42/Rac)-activated kinase 1
LUSC	5329	PLAUR	plasminogen activator, urokinase receptor
LUSC	5335	PLCG1	phospholipase C, gamma 1
LUSC	5347	PLK1	polo-like kinase 1
LUSC	5499	PPP1CA	protein phosphatase 1, catalytic subunit, alpha isozyme
LUSC	5501	PPP1CC	protein phosphatase 1, catalytic subunit, gamma isozyme
LUSC	5566	PRKACA	protein kinase, cAMP-dependent, catalytic, alpha
LUSC	5578	PRKCA	protein kinase C, alpha
LUSC	5579	PRKCB	protein kinase C, beta
LUSC	5580	PRKCD	protein kinase C, delta
LUSC	5594	MAPK1	mitogen-activated protein kinase 1
LUSC	5595	MAPK3	mitogen-activated protein kinase 3
LUSC	5597	MAPK6	mitogen-activated protein kinase 6
LUSC	5728	PTEN	phosphatase and tensin homolog
LUSC	5777	PTPN6	protein tyrosine phosphatase, non-receptor type 6
LUSC	5796	PTPRK	protein tyrosine phosphatase, receptor type, K
LUSC	5829	PXN	paxillin
LUSC	5879	RAC1	ras-related C3 botulinum toxin substrate 1 (rho family, small GTP binding protein Rac1)
LUSC	5885	RAD21	RAD21 homolog (S. pombe)
LUSC	5966	REL	v-rel reticuloendotheliosis viral oncogene homolog (avian)
LUSC	5970	RELA	v-rel reticuloendotheliosis viral oncogene homolog A (avian)
LUSC	6202	RPS8	ribosomal protein S8
LUSC	6310	ATXN1	ataxin 1
LUSC	6335	SCN9A	sodium channel, voltage-gated, type IX, alpha subunit
LUSC	6500	SKP1	S-phase kinase-associated protein 1
LUSC	6597	SMARCA4	SWI/SNF related, matrix associated, actin dependent regulator of chromatin, subfamily a, member 4
LUSC	6613	SUMO2	small ubiquitin-like modifier 2
LUSC	6667	SP1	Sp1 transcription factor
LUSC	6670	SP3	Sp3 transcription factor
LUSC	6714	SRC	v-src sarcoma (Schmidt-Ruppin A-2) viral oncogene homolog (avian)
LUSC	6772	STAT1	signal transducer and activator of transcription 1, 91kDa
LUSC	6925	TCF4	transcription factor 4
LUSC	6927	HNF1A	HNF1 homeobox A
LUSC	6929	TCF3	transcription factor 3
LUSC	7013	TERF1	telomeric repeat binding factor (NIMA-interacting) 1
LUSC	7157	TP53	tumor protein p53
LUSC	7185	TRAF1	TNF receptor-associated factor 1
LUSC	7186	TRAF2	TNF receptor-associated factor 2
LUSC	7189	TRAF6	TNF receptor-associated factor 6, E3 ubiquitin protein ligase
LUSC	7322	UBE2D2	ubiquitin-conjugating enzyme E2D 2
LUSC	7341	SUMO1	small ubiquitin-like modifier 1
LUSC	7428	VHL	von Hippel-Lindau tumor suppressor, E3 ubiquitin protein ligase
LUSC	7431	VIM	vimentin
LUSC	7531	YWHAE	tyrosine 3-monooxygenase/tryptophan 5-monooxygenase activation protein, epsilon polypeptide
LUSC	7532	YWHAG	tyrosine 3-monooxygenase/tryptophan 5-monooxygenase activation protein, gamma polypeptide
LUSC	7534	YWHAZ	tyrosine 3-monooxygenase/tryptophan 5-monooxygenase activation protein, zeta polypeptide
LUSC	8065	CUL5	cullin 5
LUSC	8450	CUL4B	cullin 4B
LUSC	8452	CUL3	cullin 3
LUSC	8454	CUL1	cullin 1
LUSC	8517	IKBKG	inhibitor of kappa light polypeptide gene enhancer in B-cells, kinase gamma
LUSC	9768	KIAA0101	KIAA0101
LUSC	9817	KEAP1	kelch-like ECH-associated protein 1
LUSC	10014	HDAC5	histone deacetylase 5
LUSC	10971	YWHAQ	tyrosine 3-monooxygenase/tryptophan 5-monooxygenase activation protein, theta polypeptide
LUSC	10980	COPS6	COP9 signalosome subunit 6
LUSC	10987	COPS5	COP9 signalosome subunit 5
LUSC	11030	RBPMS	RNA binding protein with multiple splicing
LUSC	23411	SIRT1	sirtuin 1
LUSC	23468	CBX5	chromobox homolog 5
LUSC	25913	POT1	protection of telomeres 1
LUSC	29979	UBQLN1	ubiquilin 1
LUSC	30011	SH3KBP1	SH3-domain kinase binding protein 1
LUSC	50852	TRAT1	T cell receptor associated transmembrane adaptor 1
LUSC	51547	SIRT7	sirtuin 7
LUSC	55211	DPPA4	developmental pluripotency associated 4
LUSC	81565	NDEL1	nudE nuclear distribution E homolog (A. nidulans)-like 1
OV	25	ABL1	c-abl oncogene 1, non-receptor tyrosine kinase
OV	387	RHOA	ras homolog family member A
OV	567	B2M	beta-2-microglobulin
OV	672	BRCA1	breast cancer 1, early onset
OV	983	CDK1	cyclin-dependent kinase 1
OV	1017	CDK2	cyclin-dependent kinase 2
OV	1387	CREBBP	CREB binding protein
OV	1457	CSNK2A1	casein kinase 2, alpha 1 polypeptide
OV	1742	DLG4	discs, large homolog 4 (Drosophila)
OV	1956	EGFR	epidermal growth factor receptor
OV	1994	ELAVL1	ELAV (embryonic lethal, abnormal vision, Drosophila)-like 1 (Hu antigen R)
OV	2033	EP300	E1A binding protein p300
OV	2099	ESR1	estrogen receptor 1
OV	2534	FYN	FYN oncogene related to SRC, FGR, YES
OV	2932	GSK3B	glycogen synthase kinase 3 beta
OV	3065	HDAC1	histone deacetylase 1
OV	3066	HDAC2	histone deacetylase 2
OV	3172	HNF4A	hepatocyte nuclear factor 4, alpha
OV	3178	HNRNPA1	heterogeneous nuclear ribonucleoprotein A1
OV	4088	SMAD3	SMAD family member 3
OV	4609	MYC	v-myc myelocytomatosis viral oncogene homolog (avian)
OV	4738	NEDD8	neural precursor cell expressed, developmentally down-regulated 8
OV	5499	PPP1CA	protein phosphatase 1, catalytic subunit, alpha isozyme
OV	5720	PSME1	proteasome (prosome, macropain) activator subunit 1 (PA28 alpha)
OV	6613	SUMO2	small ubiquitin-like modifier 2
OV	6667	SP1	Sp1 transcription factor
OV	6714	SRC	v-src sarcoma (Schmidt-Ruppin A-2) viral oncogene homolog (avian)
OV	6774	STAT3	signal transducer and activator of transcription 3 (acute-phase response factor)
OV	6925	TCF4	transcription factor 4
OV	6927	HNF1A	HNF1 homeobox A
OV	7157	TP53	tumor protein p53
OV	7189	TRAF6	TNF receptor-associated factor 6, E3 ubiquitin protein ligase
OV	7329	UBE2I	ubiquitin-conjugating enzyme E2I
OV	7341	SUMO1	small ubiquitin-like modifier 1
OV	7531	YWHAE	tyrosine 3-monooxygenase/tryptophan 5-monooxygenase activation protein, epsilon polypeptide
OV	7534	YWHAZ	tyrosine 3-monooxygenase/tryptophan 5-monooxygenase activation protein, zeta polypeptide
OV	8452	CUL3	cullin 3
OV	9768	KIAA0101	KIAA0101
OV	10856	RUVBL2	RuvB-like 2 (E. coli)
OV	10971	YWHAQ	tyrosine 3-monooxygenase/tryptophan 5-monooxygenase activation protein, theta polypeptide
OV	51547	SIRT7	sirtuin 7
OV	55832	CAND1	cullin-associated and neddylation-dissociated 1
PRAD	25	ABL1	c-abl oncogene 1, non-receptor tyrosine kinase
PRAD	60	ACTB	actin, beta
PRAD	70	ACTC1	actin, alpha, cardiac muscle 1
PRAD	71	ACTG1	actin, gamma 1
PRAD	91	ACVR1B	activin A receptor, type IB
PRAD	166	AES	amino-terminal enhancer of split
PRAD	207	AKT1	v-akt murine thymoma viral oncogene homolog 1
PRAD	283	ANG	angiogenin, ribonuclease, RNase A family, 5
PRAD	302	ANXA2	annexin A2
PRAD	324	APC	adenomatous polyposis coli
PRAD	329	BIRC2	baculoviral IAP repeat containing 2
PRAD	354	KLK3	kallikrein-related peptidase 3
PRAD	356	FASLG	Fas ligand (TNF superfamily, member 6)
PRAD	367	AR	androgen receptor
PRAD	409	ARRB2	arrestin, beta 2
PRAD	472	ATM	ataxia telangiectasia mutated
PRAD	498	ATP5A1	ATP synthase, H+ transporting, mitochondrial F1 complex, alpha subunit 1, cardiac muscle
PRAD	515	ATP5F1	ATP synthase, H+ transporting, mitochondrial Fo complex, subunit B1
PRAD	598	BCL2L1	BCL2-like 1
PRAD	604	BCL6	B-cell CLL/lymphoma 6
PRAD	659	BMPR2	bone morphogenetic protein receptor, type II (serine/threonine kinase)
PRAD	672	BRCA1	breast cancer 1, early onset
PRAD	677	ZFP36L1	ZFP36 ring finger protein-like 1
PRAD	767	CA8	carbonic anhydrase VIII
PRAD	773	CACNA1A	calcium channel, voltage-dependent, P/Q type, alpha 1A subunit
PRAD	801	CALM1	calmodulin 1 (phosphorylase kinase, delta)
PRAD	821	CANX	calnexin
PRAD	826	CAPNS1	calpain, small subunit 1
PRAD	834	CASP1	caspase 1, apoptosis-related cysteine peptidase
PRAD	841	CASP8	caspase 8, apoptosis-related cysteine peptidase
PRAD	867	CBL	Cbl proto-oncogene, E3 ubiquitin protein ligase
PRAD	892	CCNC	cyclin C
PRAD	962	CD48	CD48 molecule
PRAD	983	CDK1	cyclin-dependent kinase 1
PRAD	988	CDC5L	cell division cycle 5-like
PRAD	991	CDC20	cell division cycle 20
PRAD	996	CDC27	cell division cycle 27
PRAD	999	CDH1	cadherin 1, type 1, E-cadherin (epithelial)
PRAD	1017	CDK2	cyclin-dependent kinase 2
PRAD	1019	CDK4	cyclin-dependent kinase 4
PRAD	1027	CDKN1B	cyclin-dependent kinase inhibitor 1B (p27, Kip1)
PRAD	1051	CEBPB	CCAAT/enhancer binding protein (C/EBP), beta
PRAD	1058	CENPA	centromere protein A
PRAD	1080	CFTR	cystic fibrosis transmembrane conductance regulator (ATP-binding cassette sub-family C, member 7)
PRAD	1111	CHEK1	checkpoint kinase 1
PRAD	1173	AP2M1	adaptor-related protein complex 2, mu 1 subunit
PRAD	1213	CLTC	clathrin, heavy chain (Hc)
PRAD	1386	ATF2	activating transcription factor 2
PRAD	1387	CREBBP	CREB binding protein
PRAD	1398	CRK	v-crk sarcoma virus CT10 oncogene homolog (avian)
PRAD	1432	MAPK14	mitogen-activated protein kinase 14
PRAD	1457	CSNK2A1	casein kinase 2, alpha 1 polypeptide
PRAD	1460	CSNK2B	casein kinase 2, beta polypeptide
PRAD	1476	CSTB	cystatin B (stefin B)
PRAD	1487	CTBP1	C-terminal binding protein 1
PRAD	1499	CTNNB1	catenin (cadherin-associated protein), beta 1, 88kDa
PRAD	1616	DAXX	death-domain associated protein
PRAD	1665	DHX15	DEAH (Asp-Glu-Ala-His) box helicase 15
PRAD	1719	DHFR	dihydrofolate reductase
PRAD	1742	DLG4	discs, large homolog 4 (Drosophila)
PRAD	1859	DYRK1A	dual-specificity tyrosine-(Y)-phosphorylation regulated kinase 1A
PRAD	1902	LPAR1	lysophosphatidic acid receptor 1
PRAD	1915	EEF1A1	eukaryotic translation elongation factor 1 alpha 1
PRAD	1917	EEF1A2	eukaryotic translation elongation factor 1 alpha 2
PRAD	1933	EEF1B2	eukaryotic translation elongation factor 1 beta 2
PRAD	1956	EGFR	epidermal growth factor receptor
PRAD	1958	EGR1	early growth response 1
PRAD	1994	ELAVL1	ELAV (embryonic lethal, abnormal vision, Drosophila)-like 1 (Hu antigen R)
PRAD	2033	EP300	E1A binding protein p300
PRAD	2091	FBL	fibrillarin
PRAD	2099	ESR1	estrogen receptor 1
PRAD	2108	ETFA	electron-transfer-flavoprotein, alpha polypeptide
PRAD	2117	ETV3	ets variant 3
PRAD	2130	EWSR1	EWS RNA-binding protein 1
PRAD	2152	F3	coagulation factor III (thromboplastin, tissue factor)
PRAD	2167	FABP4	fatty acid binding protein 4, adipocyte
PRAD	2260	FGFR1	fibroblast growth factor receptor 1
PRAD	2272	FHIT	fragile histidine triad
PRAD	2316	FLNA	filamin A, alpha
PRAD	2353	FOS	FBJ murine osteosarcoma viral oncogene homolog
PRAD	2534	FYN	FYN oncogene related to SRC, FGR, YES
PRAD	2547	XRCC6	X-ray repair complementing defective repair in Chinese hamster cells 6
PRAD	2801	GOLGA2	golgin A2
PRAD	2805	GOT1	glutamic-oxaloacetic transaminase 1, soluble
PRAD	2810	SFN	stratifin
PRAD	2885	GRB2	growth factor receptor-bound protein 2
PRAD	2908	NR3C1	nuclear receptor subfamily 3, group C, member 1 (glucocorticoid receptor)
PRAD	2931	GSK3A	glycogen synthase kinase 3 alpha
PRAD	2932	GSK3B	glycogen synthase kinase 3 beta
PRAD	2946	GSTM2	glutathione S-transferase mu 2 (muscle)
PRAD	2995	GYPC	glycophorin C (Gerbich blood group)
PRAD	3005	H1F0	H1 histone family, member 0
PRAD	3014	H2AFX	H2A histone family, member X
PRAD	3043	HBB	hemoglobin, beta
PRAD	3048	HBG2	hemoglobin, gamma G
PRAD	3065	HDAC1	histone deacetylase 1
PRAD	3066	HDAC2	histone deacetylase 2
PRAD	3068	HDGF	hepatoma-derived growth factor
PRAD	3106	HLA-B	major histocompatibility complex, class I, B
PRAD	3169	FOXA1	forkhead box A1
PRAD	3170	FOXA2	forkhead box A2
PRAD	3172	HNF4A	hepatocyte nuclear factor 4, alpha
PRAD	3175	ONECUT1	one cut homeobox 1
PRAD	3215	HOXB5	homeobox B5
PRAD	3300	DNAJB2	DnaJ (Hsp40) homolog, subfamily B, member 2
PRAD	3312	HSPA8	heat shock 70kDa protein 8
PRAD	3320	HSP90AA1	heat shock protein 90kDa alpha (cytosolic), class A member 1
PRAD	3326	HSP90AB1	heat shock protein 90kDa alpha (cytosolic), class B member 1
PRAD	3338	DNAJC4	DnaJ (Hsp40) homolog, subfamily C, member 4
PRAD	3364	HUS1	HUS1 checkpoint homolog (S. pombe)
PRAD	3575	IL7R	interleukin 7 receptor
PRAD	3660	IRF2	interferon regulatory factor 2
PRAD	3705	ITPK1	inositol-tetrakisphosphate 1-kinase
PRAD	3726	JUNB	jun B proto-oncogene
PRAD	3727	JUND	jun D proto-oncogene
PRAD	3745	KCNB1	potassium voltage-gated channel, Shab-related subfamily, member 1
PRAD	3817	KLK2	kallikrein-related peptidase 2
PRAD	3846	KRTAP5-9	keratin associated protein 5-9
PRAD	3881	KRT31	keratin 31
PRAD	3930	LBR	lamin B receptor
PRAD	3934	LCN2	lipocalin 2
PRAD	3958	LGALS3	lectin, galactoside-binding, soluble, 3
PRAD	3985	LIMK2	LIM domain kinase 2
PRAD	4055	LTBR	lymphotoxin beta receptor (TNFR superfamily, member 3)
PRAD	4087	SMAD2	SMAD family member 2
PRAD	4088	SMAD3	SMAD family member 3
PRAD	4089	SMAD4	SMAD family member 4
PRAD	4093	SMAD9	SMAD family member 9
PRAD	4105	MAGEA6	melanoma antigen family A, 6
PRAD	4118	MAL	mal, T-cell differentiation protein
PRAD	4163	MCC	mutated in colorectal cancers
PRAD	4188	MDFI	MyoD family inhibitor
PRAD	4193	MDM2	MDM2 oncogene, E3 ubiquitin protein ligase
PRAD	4223	MEOX2	mesenchyme homeobox 2
PRAD	4292	MLH1	mutL homolog 1, colon cancer, nonpolyposis type 2 (E. coli)
PRAD	4609	MYC	v-myc myelocytomatosis viral oncogene homolog (avian)
PRAD	4637	MYL6	myosin, light chain 6, alkali, smooth muscle and non-muscle
PRAD	4690	NCK1	NCK adaptor protein 1
PRAD	4734	NEDD4	neural precursor cell expressed, developmentally down-regulated 4, E3 ubiquitin protein ligase
PRAD	4736	RPL10A	ribosomal protein L10a
PRAD	4738	NEDD8	neural precursor cell expressed, developmentally down-regulated 8
PRAD	4790	NFKB1	nuclear factor of kappa light polypeptide gene enhancer in B-cells 1
PRAD	4792	NFKBIA	nuclear factor of kappa light polypeptide gene enhancer in B-cells inhibitor, alpha
PRAD	4802	NFYC	nuclear transcription factor Y, gamma
PRAD	4824	NKX3-1	NK3 homeobox 1
PRAD	4869	NPM1	nucleophosmin (nucleolar phosphoprotein B23, numatrin)
PRAD	4920	ROR2	receptor tyrosine kinase-like orphan receptor 2
PRAD	5058	PAK1	p21 protein (Cdc42/Rac)-activated kinase 1
PRAD	5071	PARK2	parkinson protein 2, E3 ubiquitin protein ligase (parkin)
PRAD	5133	PDCD1	programmed cell death 1
PRAD	5204	PFDN5	prefoldin subunit 5
PRAD	5217	PFN2	profilin 2
PRAD	5264	PHYH	phytanoyl-CoA 2-hydroxylase
PRAD	5295	PIK3R1	phosphoinositide-3-kinase, regulatory subunit 1 (alpha)
PRAD	5300	PIN1	peptidylprolyl cis/trans isomerase, NIMA-interacting 1
PRAD	5320	PLA2G2A	phospholipase A2, group IIA (platelets, synovial fluid)
PRAD	5329	PLAUR	plasminogen activator, urokinase receptor
PRAD	5335	PLCG1	phospholipase C, gamma 1
PRAD	5372	PMM1	phosphomannomutase 1
PRAD	5430	POLR2A	polymerase (RNA) II (DNA directed) polypeptide A, 220kDa
PRAD	5445	PON2	paraoxonase 2
PRAD	5499	PPP1CA	protein phosphatase 1, catalytic subunit, alpha isozyme
PRAD	5563	PRKAA2	protein kinase, AMP-activated, alpha 2 catalytic subunit
PRAD	5566	PRKACA	protein kinase, cAMP-dependent, catalytic, alpha
PRAD	5578	PRKCA	protein kinase C, alpha
PRAD	5579	PRKCB	protein kinase C, beta
PRAD	5589	PRKCSH	protein kinase C substrate 80K-H
PRAD	5594	MAPK1	mitogen-activated protein kinase 1
PRAD	5595	MAPK3	mitogen-activated protein kinase 3
PRAD	5599	MAPK8	mitogen-activated protein kinase 8
PRAD	5682	PSMA1	proteasome (prosome, macropain) subunit, alpha type, 1
PRAD	5683	PSMA2	proteasome (prosome, macropain) subunit, alpha type, 2
PRAD	5684	PSMA3	proteasome (prosome, macropain) subunit, alpha type, 3
PRAD	5728	PTEN	phosphatase and tensin homolog
PRAD	5777	PTPN6	protein tyrosine phosphatase, non-receptor type 6
PRAD	5824	PEX19	peroxisomal biogenesis factor 19
PRAD	5829	PXN	paxillin
PRAD	5865	RAB3B	RAB3B, member RAS oncogene family
PRAD	5878	RAB5C	RAB5C, member RAS oncogene family
PRAD	5879	RAC1	ras-related C3 botulinum toxin substrate 1 (rho family, small GTP binding protein Rac1)
PRAD	5880	RAC2	ras-related C3 botulinum toxin substrate 2 (rho family, small GTP binding protein Rac2)
PRAD	5885	RAD21	RAD21 homolog (S. pombe)
PRAD	5925	RB1	retinoblastoma 1
PRAD	5966	REL	v-rel reticuloendotheliosis viral oncogene homolog (avian)
PRAD	5970	RELA	v-rel reticuloendotheliosis viral oncogene homolog A (avian)
PRAD	5987	TRIM27	tripartite motif containing 27
PRAD	6125	RPL5	ribosomal protein L5
PRAD	6132	RPL8	ribosomal protein L8
PRAD	6158	RPL28	ribosomal protein L28
PRAD	6187	RPS2	ribosomal protein S2
PRAD	6299	SALL1	sal-like 1 (Drosophila)
PRAD	6310	ATXN1	ataxin 1
PRAD	6327	SCN2B	sodium channel, voltage-gated, type II, beta subunit
PRAD	6388	SDF2	stromal cell-derived factor 2
PRAD	6426	SRSF1	serine/arginine-rich splicing factor 1
PRAD	6427	SRSF2	serine/arginine-rich splicing factor 2
PRAD	6428	SRSF3	serine/arginine-rich splicing factor 3
PRAD	6432	SRSF7	serine/arginine-rich splicing factor 7
PRAD	6453	ITSN1	intersectin 1 (SH3 domain protein)
PRAD	6464	SHC1	SHC (Src homology 2 domain containing) transforming protein 1
PRAD	6597	SMARCA4	SWI/SNF related, matrix associated, actin dependent regulator of chromatin, subfamily a, member 4
PRAD	6598	SMARCB1	SWI/SNF related, matrix associated, actin dependent regulator of chromatin, subfamily b, member 1
PRAD	6613	SUMO2	small ubiquitin-like modifier 2
PRAD	6616	SNAP25	synaptosomal-associated protein, 25kDa
PRAD	6631	SNRPC	small nuclear ribonucleoprotein polypeptide C
PRAD	6638	SNRPN	small nuclear ribonucleoprotein polypeptide N
PRAD	6640	SNTA1	syntrophin, alpha 1
PRAD	6667	SP1	Sp1 transcription factor
PRAD	6670	SP3	Sp3 transcription factor
PRAD	6714	SRC	v-src sarcoma (Schmidt-Ruppin A-2) viral oncogene homolog (avian)
PRAD	6722	SRF	serum response factor (c-fos serum response element-binding transcription factor)
PRAD	6747	SSR3	signal sequence receptor, gamma (translocon-associated protein gamma)
PRAD	6772	STAT1	signal transducer and activator of transcription 1, 91kDa
PRAD	6774	STAT3	signal transducer and activator of transcription 3 (acute-phase response factor)
PRAD	6804	STX1A	syntaxin 1A (brain)
PRAD	6850	SYK	spleen tyrosine kinase
PRAD	6885	MAP3K7	mitogen-activated protein kinase kinase kinase 7
PRAD	6925	TCF4	transcription factor 4
PRAD	6926	TBX3	T-box 3
PRAD	6927	HNF1A	HNF1 homeobox A
PRAD	6988	TCTA	T-cell leukemia translocation altered
PRAD	7019	TFAM	transcription factor A, mitochondrial
PRAD	7024	TFCP2	transcription factor CP2
PRAD	7040	TGFB1	transforming growth factor, beta 1
PRAD	7046	TGFBR1	transforming growth factor, beta receptor 1
PRAD	7083	TK1	thymidine kinase 1, soluble
PRAD	7086	TKT	transketolase
PRAD	7157	TP53	tumor protein p53
PRAD	7186	TRAF2	TNF receptor-associated factor 2
PRAD	7189	TRAF6	TNF receptor-associated factor 6, E3 ubiquitin protein ligase
PRAD	7251	TSG101	tumor susceptibility gene 101
PRAD	7278	TUBA3C	tubulin, alpha 3c
PRAD	7314	UBB	ubiquitin B
PRAD	7329	UBE2I	ubiquitin-conjugating enzyme E2I
PRAD	7335	UBE2V1	ubiquitin-conjugating enzyme E2 variant 1
PRAD	7341	SUMO1	small ubiquitin-like modifier 1
PRAD	7428	VHL	von Hippel-Lindau tumor suppressor, E3 ubiquitin protein ligase
PRAD	7431	VIM	vimentin
PRAD	7474	WNT5A	wingless-type MMTV integration site family, member 5A
PRAD	7507	XPA	xeroderma pigmentosum, complementation group A
PRAD	7529	YWHAB	tyrosine 3-monooxygenase/tryptophan 5-monooxygenase activation protein, beta polypeptide
PRAD	7531	YWHAE	tyrosine 3-monooxygenase/tryptophan 5-monooxygenase activation protein, epsilon polypeptide
PRAD	7532	YWHAG	tyrosine 3-monooxygenase/tryptophan 5-monooxygenase activation protein, gamma polypeptide
PRAD	7534	YWHAZ	tyrosine 3-monooxygenase/tryptophan 5-monooxygenase activation protein, zeta polypeptide
PRAD	7874	USP7	ubiquitin specific peptidase 7 (herpes virus-associated)
PRAD	7917	BAG6	BCL2-associated athanogene 6
PRAD	8028	MLLT10	myeloid/lymphoid or mixed-lineage leukemia (trithorax homolog, Drosophila); translocated to, 10
PRAD	8065	CUL5	cullin 5
PRAD	8161	COIL	coilin
PRAD	8290	HIST3H3	histone cluster 3, H3
PRAD	8328	GFI1B	growth factor independent 1B transcription repressor
PRAD	8341	HIST1H2BN	histone cluster 1, H2bn
PRAD	8349	HIST2H2BE	histone cluster 2, H2be
PRAD	8352	HIST1H3C	histone cluster 1, H3c
PRAD	8366	HIST1H4B	histone cluster 1, H4b
PRAD	8405	SPOP	speckle-type POZ protein
PRAD	8407	TAGLN2	transgelin 2
PRAD	8450	CUL4B	cullin 4B
PRAD	8451	CUL4A	cullin 4A
PRAD	8452	CUL3	cullin 3
PRAD	8453	CUL2	cullin 2
PRAD	8454	CUL1	cullin 1
PRAD	8480	RAE1	RAE1 RNA export 1 homolog (S. pombe)
PRAD	8517	IKBKG	inhibitor of kappa light polypeptide gene enhancer in B-cells, kinase gamma
PRAD	8631	SKAP1	src kinase associated phosphoprotein 1
PRAD	8767	RIPK2	receptor-interacting serine-threonine kinase 2
PRAD	8878	SQSTM1	sequestosome 1
PRAD	8933	FAM127A	family with sequence similarity 127, member A
PRAD	9140	ATG12	autophagy related 12
PRAD	9217	VAPB	VAMP (vesicle-associated membrane protein)-associated protein B and C
PRAD	9242	MSC	musculin
PRAD	9295	SRSF11	serine/arginine-rich splicing factor 11
PRAD	9413	FAM189A2	family with sequence similarity 189, member A2
PRAD	9419	CRIPT	cysteine-rich PDZ-binding protein
PRAD	9447	AIM2	absent in melanoma 2
PRAD	9463	PICK1	protein interacting with PRKCA 1
PRAD	9474	ATG5	autophagy related 5
PRAD	9521	EEF1E1	eukaryotic translation elongation factor 1 epsilon 1
PRAD	9595	CYTIP	cytohesin 1 interacting protein
PRAD	9611	NCOR1	nuclear receptor corepressor 1
PRAD	9641	IKBKE	inhibitor of kappa light polypeptide gene enhancer in B-cells, kinase epsilon
PRAD	9768	KIAA0101	KIAA0101
PRAD	9802	DAZAP2	DAZ associated protein 2
PRAD	9810	RNF40	ring finger protein 40, E3 ubiquitin protein ligase
PRAD	9958	USP15	ubiquitin specific peptidase 15
PRAD	10014	HDAC5	histone deacetylase 5
PRAD	10106	CTDSP2	CTD (carboxy-terminal domain, RNA polymerase II, polypeptide A) small phosphatase 2
PRAD	10148	EBI3	Epstein-Barr virus induced 3
PRAD	10155	TRIM28	tripartite motif containing 28
PRAD	10197	PSME3	proteasome (prosome, macropain) activator subunit 3 (PA28 gamma; Ki)
PRAD	10282	BET1	Bet1 golgi vesicular membrane trafficking protein
PRAD	10437	IFI30	interferon, gamma-inducible protein 30
PRAD	10534	SSSCA1	Sjogren syndrome/scleroderma autoantigen 1
PRAD	10537	UBD	ubiquitin D
PRAD	10567	RABAC1	Rab acceptor 1 (prenylated)
PRAD	10618	TGOLN2	trans-golgi network protein 2
PRAD	10856	RUVBL2	RuvB-like 2 (E. coli)
PRAD	10971	YWHAQ	tyrosine 3-monooxygenase/tryptophan 5-monooxygenase activation protein, theta polypeptide
PRAD	10980	COPS6	COP9 signalosome subunit 6
PRAD	10987	COPS5	COP9 signalosome subunit 5
PRAD	11017	SNRNP27	small nuclear ribonucleoprotein 27kDa (U4/U6.U5)
PRAD	11030	RBPMS	RNA binding protein with multiple splicing
PRAD	11074	TRIM31	tripartite motif containing 31
PRAD	11140	CDC37	cell division cycle 37
PRAD	11186	RASSF1	Ras association (RalGDS/AF-6) domain family member 1
PRAD	11269	DDX19B	DEAD (Asp-Glu-Ala-Asp) box polypeptide 19B
PRAD	11345	GABARAPL2	GABA(A) receptor-associated protein-like 2
PRAD	22884	WDR37	WD repeat domain 37
PRAD	22919	MAPRE1	microtubule-associated protein, RP/EB family, member 1
PRAD	22976	PAXIP1	PAX interacting (with transcription-activation domain) protein 1
PRAD	23327	NEDD4L	neural precursor cell expressed, developmentally down-regulated 4-like, E3 ubiquitin protein ligase
PRAD	23396	PIP5K1C	phosphatidylinositol-4-phosphate 5-kinase, type I, gamma
PRAD	23411	SIRT1	sirtuin 1
PRAD	23429	RYBP	RING1 and YY1 binding protein
PRAD	23468	CBX5	chromobox homolog 5
PRAD	23479	ISCU	iron-sulfur cluster scaffold homolog (E. coli)
PRAD	23753	SDF2L1	stromal cell-derived factor 2-like 1
PRAD	24144	TFIP11	tuftelin interacting protein 11
PRAD	25828	TXN2	thioredoxin 2
PRAD	25898	RCHY1	ring finger and CHY zinc finger domain containing 1, E3 ubiquitin protein ligase
PRAD	25913	POT1	protection of telomeres 1
PRAD	27101	CACYBP	calcyclin binding protein
PRAD	28512	NKIRAS1	NFKB inhibitor interacting Ras-like 1
PRAD	28974	C19orf53	chromosome 19 open reading frame 53
PRAD	29088	MRPL15	mitochondrial ribosomal protein L15
PRAD	29979	UBQLN1	ubiquilin 1
PRAD	30008	EFEMP2	EGF containing fibulin-like extracellular matrix protein 2
PRAD	30011	SH3KBP1	SH3-domain kinase binding protein 1
PRAD	51086	TNNI3K	TNNI3 interacting kinase
PRAD	51126	NAA20	N(alpha)-acetyltransferase 20, NatB catalytic subunit
PRAD	51142	CHCHD2	coiled-coil-helix-coiled-coil-helix domain containing 2
PRAD	51176	LEF1	lymphoid enhancer-binding factor 1
PRAD	51202	DDX47	DEAD (Asp-Glu-Ala-Asp) box polypeptide 47
PRAD	51307	FAM53C	family with sequence similarity 53, member C
PRAD	51377	UCHL5	ubiquitin carboxyl-terminal hydrolase L5
PRAD	51547	SIRT7	sirtuin 7
PRAD	51649	MRPS23	mitochondrial ribosomal protein S23
PRAD	51726	DNAJB11	DnaJ (Hsp40) homolog, subfamily B, member 11
PRAD	54108	CHRAC1	chromatin accessibility complex 1
PRAD	54165	DCUN1D1	DCN1, defective in cullin neddylation 1, domain containing 1
PRAD	54433	GAR1	GAR1 ribonucleoprotein homolog (yeast)
PRAD	54541	DDIT4	DNA-damage-inducible transcript 4
PRAD	54819	ZCCHC10	zinc finger, CCHC domain containing 10
PRAD	54865	GPATCH4	G patch domain containing 4
PRAD	55052	MRPL20	mitochondrial ribosomal protein L20
PRAD	55172	DNAAF2	dynein, axonemal, assembly factor 2
PRAD	55379	LRRC59	leucine rich repeat containing 59
PRAD	55611	OTUB1	OTU domain, ubiquitin aldehyde binding 1
PRAD	55660	PRPF40A	PRP40 pre-mRNA processing factor 40 homolog A (S. cerevisiae)
PRAD	55729	ATF7IP	activating transcription factor 7 interacting protein
PRAD	55746	NUP133	nucleoporin 133kDa
PRAD	55766	H2AFJ	H2A histone family, member J
PRAD	55768	NGLY1	N-glycanase 1
PRAD	55832	CAND1	cullin-associated and neddylation-dissociated 1
PRAD	56254	RNF20	ring finger protein 20, E3 ubiquitin protein ligase
PRAD	56257	MEPCE	methylphosphate capping enzyme
PRAD	56647	BCCIP	BRCA2 and CDKN1A interacting protein
PRAD	56952	PRTFDC1	phosphoribosyl transferase domain containing 1
PRAD	58526	MID1IP1	MID1 interacting protein 1
PRAD	64098	PARVG	parvin, gamma
PRAD	64112	MOAP1	modulator of apoptosis 1
PRAD	64216	TFB2M	transcription factor B2, mitochondrial
PRAD	65987	KCTD14	potassium channel tetramerization domain containing 14
PRAD	79090	TRAPPC6A	trafficking protein particle complex 6A
PRAD	79101	TAF1D	TATA box binding protein (TBP)-associated factor, RNA polymerase I, D, 41kDa
PRAD	79660	PPP1R3B	protein phosphatase 1, regulatory subunit 3B
PRAD	80011	FAM192A	family with sequence similarity 192, member A
PRAD	81873	ARPC5L	actin related protein 2/3 complex, subunit 5-like
PRAD	83734	ATG10	autophagy related 10
PRAD	83892	KCTD10	potassium channel tetramerization domain containing 10
PRAD	84309	NUDT16L1	nudix (nucleoside diphosphate linked moiety X)-type motif 16-like 1
PRAD	84647	PLA2G12B	phospholipase A2, group XIIB
PRAD	84708	LNX1	ligand of numb-protein X 1, E3 ubiquitin protein ligase
PRAD	84722	PSRC1	proline/serine-rich coiled-coil 1
PRAD	85236	HIST1H2BK	histone cluster 1, H2bk
PRAD	92610	TIFA	TRAF-interacting protein with forkhead-associated domain
PRAD	112950	MED8	mediator complex subunit 8
PRAD	114769	CARD16	caspase recruitment domain family, member 16
PRAD	114799	ESCO1	establishment of sister chromatid cohesion N-acetyltransferase 1
PRAD	117245	HRASLS5	HRAS-like suppressor family, member 5
PRAD	124512	METTL23	methyltransferase like 23
PRAD	124599	CD300LB	CD300 molecule-like family member b
PRAD	158931	TCEAL6	transcription elongation factor A (SII)-like 6
PRAD	201299	RDM1	RAD52 motif 1
PRAD	223082	ZNRF2	zinc and ring finger 2
PRAD	337972	KRTAP19-5	keratin associated protein 19-5
PRAD	388677	NOTCH2NL	notch 2 N-terminal like
PRAD	389125	MUSTN1	musculoskeletal, embryonic nuclear protein 1
PRAD	400451	FAM174B	family with sequence similarity 174, member B
PRAD	401541	CENPP	centromere protein P
PRAD	440689	HIST2H2BF	histone cluster 2, H2bf
SKCM	25	ABL1	c-abl oncogene 1, non-receptor tyrosine kinase
SKCM	60	ACTB	actin, beta
SKCM	125	ADH1B	alcohol dehydrogenase 1B (class I), beta polypeptide
SKCM	142	PARP1	poly (ADP-ribose) polymerase 1
SKCM	207	AKT1	v-akt murine thymoma viral oncogene homolog 1
SKCM	324	APC	adenomatous polyposis coli
SKCM	325	APCS	amyloid P component, serum
SKCM	351	APP	amyloid beta (A4) precursor protein
SKCM	355	FAS	Fas cell surface death receptor
SKCM	356	FASLG	Fas ligand (TNF superfamily, member 6)
SKCM	367	AR	androgen receptor
SKCM	373	TRIM23	tripartite motif containing 23
SKCM	408	ARRB1	arrestin, beta 1
SKCM	409	ARRB2	arrestin, beta 2
SKCM	472	ATM	ataxia telangiectasia mutated
SKCM	567	B2M	beta-2-microglobulin
SKCM	604	BCL6	B-cell CLL/lymphoma 6
SKCM	672	BRCA1	breast cancer 1, early onset
SKCM	695	BTK	Bruton agammaglobulinemia tyrosine kinase
SKCM	801	CALM1	calmodulin 1 (phosphorylase kinase, delta)
SKCM	836	CASP3	caspase 3, apoptosis-related cysteine peptidase
SKCM	857	CAV1	caveolin 1, caveolae protein, 22kDa
SKCM	862	RUNX1T1	runt-related transcription factor 1; translocated to, 1 (cyclin D-related)
SKCM	867	CBL	Cbl proto-oncogene, E3 ubiquitin protein ligase
SKCM	983	CDK1	cyclin-dependent kinase 1
SKCM	998	CDC42	cell division cycle 42
SKCM	1017	CDK2	cyclin-dependent kinase 2
SKCM	1020	CDK5	cyclin-dependent kinase 5
SKCM	1021	CDK6	cyclin-dependent kinase 6
SKCM	1026	CDKN1A	cyclin-dependent kinase inhibitor 1A (p21, Cip1)
SKCM	1029	CDKN2A	cyclin-dependent kinase inhibitor 2A
SKCM	1051	CEBPB	CCAAT/enhancer binding protein (C/EBP), beta
SKCM	1213	CLTC	clathrin, heavy chain (Hc)
SKCM	1385	CREB1	cAMP responsive element binding protein 1
SKCM	1387	CREBBP	CREB binding protein
SKCM	1398	CRK	v-crk sarcoma virus CT10 oncogene homolog (avian)
SKCM	1432	MAPK14	mitogen-activated protein kinase 14
SKCM	1457	CSNK2A1	casein kinase 2, alpha 1 polypeptide
SKCM	1460	CSNK2B	casein kinase 2, beta polypeptide
SKCM	1499	CTNNB1	catenin (cadherin-associated protein), beta 1, 88kDa
SKCM	1600	DAB1	Dab, reelin signal transducer, homolog 1 (Drosophila)
SKCM	1634	DCN	decorin
SKCM	1739	DLG1	discs, large homolog 1 (Drosophila)
SKCM	1742	DLG4	discs, large homolog 4 (Drosophila)
SKCM	1869	E2F1	E2F transcription factor 1
SKCM	1902	LPAR1	lysophosphatidic acid receptor 1
SKCM	1915	EEF1A1	eukaryotic translation elongation factor 1 alpha 1
SKCM	1956	EGFR	epidermal growth factor receptor
SKCM	1994	ELAVL1	ELAV (embryonic lethal, abnormal vision, Drosophila)-like 1 (Hu antigen R)
SKCM	2033	EP300	E1A binding protein p300
SKCM	2064	ERBB2	v-erb-b2 erythroblastic leukemia viral oncogene homolog 2, neuro/glioblastoma derived oncogene homolog (avian)
SKCM	2122	MECOM	MDS1 and EVI1 complex locus
SKCM	2130	EWSR1	EWS RNA-binding protein 1
SKCM	2275	FHL3	four and a half LIM domains 3
SKCM	2534	FYN	FYN oncogene related to SRC, FGR, YES
SKCM	2547	XRCC6	X-ray repair complementing defective repair in Chinese hamster cells 6
SKCM	2597	GAPDH	glyceraldehyde-3-phosphate dehydrogenase
SKCM	2801	GOLGA2	golgin A2
SKCM	2810	SFN	stratifin
SKCM	2885	GRB2	growth factor receptor-bound protein 2
SKCM	2908	NR3C1	nuclear receptor subfamily 3, group C, member 1 (glucocorticoid receptor)
SKCM	2932	GSK3B	glycogen synthase kinase 3 beta
SKCM	3014	H2AFX	H2A histone family, member X
SKCM	3065	HDAC1	histone deacetylase 1
SKCM	3066	HDAC2	histone deacetylase 2
SKCM	3091	HIF1A	hypoxia inducible factor 1, alpha subunit (basic helix-loop-helix transcription factor)
SKCM	3122	HLA-DRA	major histocompatibility complex, class II, DR alpha
SKCM	3172	HNF4A	hepatocyte nuclear factor 4, alpha
SKCM	3178	HNRNPA1	heterogeneous nuclear ribonucleoprotein A1
SKCM	3308	HSPA4	heat shock 70kDa protein 4
SKCM	3309	HSPA5	heat shock 70kDa protein 5 (glucose-regulated protein, 78kDa)
SKCM	3312	HSPA8	heat shock 70kDa protein 8
SKCM	3320	HSP90AA1	heat shock protein 90kDa alpha (cytosolic), class A member 1
SKCM	3326	HSP90AB1	heat shock protein 90kDa alpha (cytosolic), class B member 1
SKCM	3575	IL7R	interleukin 7 receptor
SKCM	3659	IRF1	interferon regulatory factor 1
SKCM	3688	ITGB1	integrin, beta 1 (fibronectin receptor, beta polypeptide, antigen CD29 includes MDF2, MSK12)
SKCM	3725	JUN	jun proto-oncogene
SKCM	3838	KPNA2	karyopherin alpha 2 (RAG cohort 1, importin alpha 1)
SKCM	3932	LCK	lymphocyte-specific protein tyrosine kinase
SKCM	3958	LGALS3	lectin, galactoside-binding, soluble, 3
SKCM	4067	LYN	v-yes-1 Yamaguchi sarcoma viral related oncogene homolog
SKCM	4068	SH2D1A	SH2 domain containing 1A
SKCM	4086	SMAD1	SMAD family member 1
SKCM	4087	SMAD2	SMAD family member 2
SKCM	4088	SMAD3	SMAD family member 3
SKCM	4089	SMAD4	SMAD family member 4
SKCM	4093	SMAD9	SMAD family member 9
SKCM	4110	MAGEA11	melanoma antigen family A, 11
SKCM	4188	MDFI	MyoD family inhibitor
SKCM	4223	MEOX2	mesenchyme homeobox 2
SKCM	4609	MYC	v-myc myelocytomatosis viral oncogene homolog (avian)
SKCM	4627	MYH9	myosin, heavy chain 9, non-muscle
SKCM	4690	NCK1	NCK adaptor protein 1
SKCM	4734	NEDD4	neural precursor cell expressed, developmentally down-regulated 4, E3 ubiquitin protein ligase
SKCM	4738	NEDD8	neural precursor cell expressed, developmentally down-regulated 8
SKCM	4790	NFKB1	nuclear factor of kappa light polypeptide gene enhancer in B-cells 1
SKCM	4869	NPM1	nucleophosmin (nucleolar phosphoprotein B23, numatrin)
SKCM	5062	PAK2	p21 protein (Cdc42/Rac)-activated kinase 2
SKCM	5295	PIK3R1	phosphoinositide-3-kinase, regulatory subunit 1 (alpha)
SKCM	5300	PIN1	peptidylprolyl cis/trans isomerase, NIMA-interacting 1
SKCM	5335	PLCG1	phospholipase C, gamma 1
SKCM	5347	PLK1	polo-like kinase 1
SKCM	5499	PPP1CA	protein phosphatase 1, catalytic subunit, alpha isozyme
SKCM	5501	PPP1CC	protein phosphatase 1, catalytic subunit, gamma isozyme
SKCM	5562	PRKAA1	protein kinase, AMP-activated, alpha 1 catalytic subunit
SKCM	5566	PRKACA	protein kinase, cAMP-dependent, catalytic, alpha
SKCM	5578	PRKCA	protein kinase C, alpha
SKCM	5579	PRKCB	protein kinase C, beta
SKCM	5580	PRKCD	protein kinase C, delta
SKCM	5594	MAPK1	mitogen-activated protein kinase 1
SKCM	5595	MAPK3	mitogen-activated protein kinase 3
SKCM	5597	MAPK6	mitogen-activated protein kinase 6
SKCM	5599	MAPK8	mitogen-activated protein kinase 8
SKCM	5604	MAP2K1	mitogen-activated protein kinase kinase 1
SKCM	5621	PRNP	prion protein
SKCM	5644	PRSS1	protease, serine, 1 (trypsin 1)
SKCM	5684	PSMA3	proteasome (prosome, macropain) subunit, alpha type, 3
SKCM	5727	PTCH1	patched 1
SKCM	5728	PTEN	phosphatase and tensin homolog
SKCM	5747	PTK2	protein tyrosine kinase 2
SKCM	5777	PTPN6	protein tyrosine phosphatase, non-receptor type 6
SKCM	5781	PTPN11	protein tyrosine phosphatase, non-receptor type 11
SKCM	5796	PTPRK	protein tyrosine phosphatase, receptor type, K
SKCM	5829	PXN	paxillin
SKCM	5914	RARA	retinoic acid receptor, alpha
SKCM	5925	RB1	retinoblastoma 1
SKCM	5966	REL	v-rel reticuloendotheliosis viral oncogene homolog (avian)
SKCM	5970	RELA	v-rel reticuloendotheliosis viral oncogene homolog A (avian)
SKCM	5987	TRIM27	tripartite motif containing 27
SKCM	6187	RPS2	ribosomal protein S2
SKCM	6256	RXRA	retinoid X receptor, alpha
SKCM	6280	S100A9	S100 calcium binding protein A9
SKCM	6310	ATXN1	ataxin 1
SKCM	6335	SCN9A	sodium channel, voltage-gated, type IX, alpha subunit
SKCM	6386	SDCBP	syndecan binding protein (syntenin)
SKCM	6418	SET	SET nuclear oncogene
SKCM	6498	SKIL	SKI-like oncogene
SKCM	6613	SUMO2	small ubiquitin-like modifier 2
SKCM	6667	SP1	Sp1 transcription factor
SKCM	6670	SP3	Sp3 transcription factor
SKCM	6688	SPI1	spleen focus forming virus (SFFV) proviral integration oncogene spi1
SKCM	6714	SRC	v-src sarcoma (Schmidt-Ruppin A-2) viral oncogene homolog (avian)
SKCM	6772	STAT1	signal transducer and activator of transcription 1, 91kDa
SKCM	6774	STAT3	signal transducer and activator of transcription 3 (acute-phase response factor)
SKCM	6850	SYK	spleen tyrosine kinase
SKCM	6885	MAP3K7	mitogen-activated protein kinase kinase kinase 7
SKCM	6901	TAZ	tafazzin
SKCM	6925	TCF4	transcription factor 4
SKCM	6927	HNF1A	HNF1 homeobox A
SKCM	7013	TERF1	telomeric repeat binding factor (NIMA-interacting) 1
SKCM	7020	TFAP2A	transcription factor AP-2 alpha (activating enhancer binding protein 2 alpha)
SKCM	7046	TGFBR1	transforming growth factor, beta receptor 1
SKCM	7048	TGFBR2	transforming growth factor, beta receptor II (70/80kDa)
SKCM	7083	TK1	thymidine kinase 1, soluble
SKCM	7099	TLR4	toll-like receptor 4
SKCM	7157	TP53	tumor protein p53
SKCM	7179	TPTE	transmembrane phosphatase with tensin homology
SKCM	7185	TRAF1	TNF receptor-associated factor 1
SKCM	7186	TRAF2	TNF receptor-associated factor 2
SKCM	7189	TRAF6	TNF receptor-associated factor 6, E3 ubiquitin protein ligase
SKCM	7205	TRIP6	thyroid hormone receptor interactor 6
SKCM	7305	TYROBP	TYRO protein tyrosine kinase binding protein
SKCM	7329	UBE2I	ubiquitin-conjugating enzyme E2I
SKCM	7341	SUMO1	small ubiquitin-like modifier 1
SKCM	7409	VAV1	vav 1 guanine nucleotide exchange factor
SKCM	7414	VCL	vinculin
SKCM	7428	VHL	von Hippel-Lindau tumor suppressor, E3 ubiquitin protein ligase
SKCM	7431	VIM	vimentin
SKCM	7525	YES1	v-yes-1 Yamaguchi sarcoma viral oncogene homolog 1
SKCM	7528	YY1	YY1 transcription factor
SKCM	7531	YWHAE	tyrosine 3-monooxygenase/tryptophan 5-monooxygenase activation protein, epsilon polypeptide
SKCM	7532	YWHAG	tyrosine 3-monooxygenase/tryptophan 5-monooxygenase activation protein, gamma polypeptide
SKCM	7534	YWHAZ	tyrosine 3-monooxygenase/tryptophan 5-monooxygenase activation protein, zeta polypeptide
SKCM	7535	ZAP70	zeta-chain (TCR) associated protein kinase 70kDa
SKCM	7874	USP7	ubiquitin specific peptidase 7 (herpes virus-associated)
SKCM	7917	BAG6	BCL2-associated athanogene 6
SKCM	8065	CUL5	cullin 5
SKCM	8450	CUL4B	cullin 4B
SKCM	8452	CUL3	cullin 3
SKCM	8453	CUL2	cullin 2
SKCM	8454	CUL1	cullin 1
SKCM	8517	IKBKG	inhibitor of kappa light polypeptide gene enhancer in B-cells, kinase gamma
SKCM	8626	TP63	tumor protein p63
SKCM	8841	HDAC3	histone deacetylase 3
SKCM	8878	SQSTM1	sequestosome 1
SKCM	9217	VAPB	VAMP (vesicle-associated membrane protein)-associated protein B and C
SKCM	9641	IKBKE	inhibitor of kappa light polypeptide gene enhancer in B-cells, kinase epsilon
SKCM	9768	KIAA0101	KIAA0101
SKCM	10014	HDAC5	histone deacetylase 5
SKCM	10155	TRIM28	tripartite motif containing 28
SKCM	10253	SPRY2	sprouty homolog 2 (Drosophila)
SKCM	10273	STUB1	STIP1 homology and U-box containing protein 1, E3 ubiquitin protein ligase
SKCM	10381	TUBB3	tubulin, beta 3 class III
SKCM	10456	HAX1	HCLS1 associated protein X-1
SKCM	10524	KAT5	K(lysine) acetyltransferase 5
SKCM	10657	KHDRBS1	KH domain containing, RNA binding, signal transduction associated 1
SKCM	10856	RUVBL2	RuvB-like 2 (E. coli)
SKCM	10971	YWHAQ	tyrosine 3-monooxygenase/tryptophan 5-monooxygenase activation protein, theta polypeptide
SKCM	10980	COPS6	COP9 signalosome subunit 6
SKCM	10987	COPS5	COP9 signalosome subunit 5
SKCM	11007	CCDC85B	coiled-coil domain containing 85B
SKCM	11030	RBPMS	RNA binding protein with multiple splicing
SKCM	11140	CDC37	cell division cycle 37
SKCM	23327	NEDD4L	neural precursor cell expressed, developmentally down-regulated 4-like, E3 ubiquitin protein ligase
SKCM	23411	SIRT1	sirtuin 1
SKCM	23468	CBX5	chromobox homolog 5
SKCM	25782	RAB3GAP2	RAB3 GTPase activating protein subunit 2 (non-catalytic)
SKCM	25913	POT1	protection of telomeres 1
SKCM	25942	SIN3A	SIN3 transcription regulator homolog A (yeast)
SKCM	26747	NUFIP1	nuclear fragile X mental retardation protein interacting protein 1
SKCM	29110	TBK1	TANK-binding kinase 1
SKCM	29979	UBQLN1	ubiquilin 1
SKCM	30011	SH3KBP1	SH3-domain kinase binding protein 1
SKCM	50852	TRAT1	T cell receptor associated transmembrane adaptor 1
SKCM	51377	UCHL5	ubiquitin carboxyl-terminal hydrolase L5
SKCM	51547	SIRT7	sirtuin 7
SKCM	54165	DCUN1D1	DCN1, defective in cullin neddylation 1, domain containing 1
SKCM	54507	ADAMTSL4	ADAMTS-like 4
SKCM	55183	RIF1	RAP1 interacting factor homolog (yeast)
SKCM	55660	PRPF40A	PRP40 pre-mRNA processing factor 40 homolog A (S. cerevisiae)
SKCM	55832	CAND1	cullin-associated and neddylation-dissociated 1
SKCM	56893	UBQLN4	ubiquilin 4
SKCM	59349	KLHL12	kelch-like family member 12
SKCM	64395	GMCL1	germ cell-less, spermatogenesis associated 1
SKCM	84445	LZTS2	leucine zipper, putative tumor suppressor 2
SKCM	84708	LNX1	ligand of numb-protein X 1, E3 ubiquitin protein ligase
SKCM	145946	SPATA8	spermatogenesis associated 8
SKCM	343069	HNRNPCL1	heterogeneous nuclear ribonucleoprotein C-like 1
SKCM	353132	LCE1B	late cornified envelope 1B
SKCM	388677	NOTCH2NL	notch 2 N-terminal like
STAD	25	ABL1	c-abl oncogene 1, non-receptor tyrosine kinase
STAD	60	ACTB	actin, beta
STAD	142	PARP1	poly (ADP-ribose) polymerase 1
STAD	207	AKT1	v-akt murine thymoma viral oncogene homolog 1
STAD	324	APC	adenomatous polyposis coli
STAD	355	FAS	Fas cell surface death receptor
STAD	367	AR	androgen receptor
STAD	387	RHOA	ras homolog family member A
STAD	409	ARRB2	arrestin, beta 2
STAD	472	ATM	ataxia telangiectasia mutated
STAD	567	B2M	beta-2-microglobulin
STAD	604	BCL6	B-cell CLL/lymphoma 6
STAD	672	BRCA1	breast cancer 1, early onset
STAD	801	CALM1	calmodulin 1 (phosphorylase kinase, delta)
STAD	841	CASP8	caspase 8, apoptosis-related cysteine peptidase
STAD	867	CBL	Cbl proto-oncogene, E3 ubiquitin protein ligase
STAD	983	CDK1	cyclin-dependent kinase 1
STAD	998	CDC42	cell division cycle 42
STAD	999	CDH1	cadherin 1, type 1, E-cadherin (epithelial)
STAD	1017	CDK2	cyclin-dependent kinase 2
STAD	1019	CDK4	cyclin-dependent kinase 4
STAD	1020	CDK5	cyclin-dependent kinase 5
STAD	1029	CDKN2A	cyclin-dependent kinase inhibitor 2A
STAD	1051	CEBPB	CCAAT/enhancer binding protein (C/EBP), beta
STAD	1111	CHEK1	checkpoint kinase 1
STAD	1196	CLK2	CDC-like kinase 2
STAD	1213	CLTC	clathrin, heavy chain (Hc)
STAD	1385	CREB1	cAMP responsive element binding protein 1
STAD	1387	CREBBP	CREB binding protein
STAD	1432	MAPK14	mitogen-activated protein kinase 14
STAD	1457	CSNK2A1	casein kinase 2, alpha 1 polypeptide
STAD	1460	CSNK2B	casein kinase 2, beta polypeptide
STAD	1487	CTBP1	C-terminal binding protein 1
STAD	1499	CTNNB1	catenin (cadherin-associated protein), beta 1, 88kDa
STAD	1742	DLG4	discs, large homolog 4 (Drosophila)
STAD	1869	E2F1	E2F transcription factor 1
STAD	1958	EGR1	early growth response 1
STAD	1994	ELAVL1	ELAV (embryonic lethal, abnormal vision, Drosophila)-like 1 (Hu antigen R)
STAD	1999	ELF3	E74-like factor 3 (ets domain transcription factor, epithelial-specific )
STAD	2023	ENO1	enolase 1, (alpha)
STAD	2033	EP300	E1A binding protein p300
STAD	2091	FBL	fibrillarin
STAD	2099	ESR1	estrogen receptor 1
STAD	2113	ETS1	v-ets erythroblastosis virus E26 oncogene homolog 1 (avian)
STAD	2130	EWSR1	EWS RNA-binding protein 1
STAD	2260	FGFR1	fibroblast growth factor receptor 1
STAD	2275	FHL3	four and a half LIM domains 3
STAD	2316	FLNA	filamin A, alpha
STAD	2335	FN1	fibronectin 1
STAD	2534	FYN	FYN oncogene related to SRC, FGR, YES
STAD	2547	XRCC6	X-ray repair complementing defective repair in Chinese hamster cells 6
STAD	2810	SFN	stratifin
STAD	2885	GRB2	growth factor receptor-bound protein 2
STAD	2908	NR3C1	nuclear receptor subfamily 3, group C, member 1 (glucocorticoid receptor)
STAD	2932	GSK3B	glycogen synthase kinase 3 beta
STAD	3009	HIST1H1B	histone cluster 1, H1b
STAD	3014	H2AFX	H2A histone family, member X
STAD	3065	HDAC1	histone deacetylase 1
STAD	3066	HDAC2	histone deacetylase 2
STAD	3068	HDGF	hepatoma-derived growth factor
STAD	3146	HMGB1	high mobility group box 1
STAD	3172	HNF4A	hepatocyte nuclear factor 4, alpha
STAD	3178	HNRNPA1	heterogeneous nuclear ribonucleoprotein A1
STAD	3190	HNRNPK	heterogeneous nuclear ribonucleoprotein K
STAD	3308	HSPA4	heat shock 70kDa protein 4
STAD	3309	HSPA5	heat shock 70kDa protein 5 (glucose-regulated protein, 78kDa)
STAD	3312	HSPA8	heat shock 70kDa protein 8
STAD	3320	HSP90AA1	heat shock protein 90kDa alpha (cytosolic), class A member 1
STAD	3326	HSP90AB1	heat shock protein 90kDa alpha (cytosolic), class B member 1
STAD	3575	IL7R	interleukin 7 receptor
STAD	3659	IRF1	interferon regulatory factor 1
STAD	3660	IRF2	interferon regulatory factor 2
STAD	3725	JUN	jun proto-oncogene
STAD	3958	LGALS3	lectin, galactoside-binding, soluble, 3
STAD	4087	SMAD2	SMAD family member 2
STAD	4088	SMAD3	SMAD family member 3
STAD	4089	SMAD4	SMAD family member 4
STAD	4093	SMAD9	SMAD family member 9
STAD	4163	MCC	mutated in colorectal cancers
STAD	4188	MDFI	MyoD family inhibitor
STAD	4215	MAP3K3	mitogen-activated protein kinase kinase kinase 3
STAD	4223	MEOX2	mesenchyme homeobox 2
STAD	4609	MYC	v-myc myelocytomatosis viral oncogene homolog (avian)
STAD	4690	NCK1	NCK adaptor protein 1
STAD	4691	NCL	nucleolin
STAD	4734	NEDD4	neural precursor cell expressed, developmentally down-regulated 4, E3 ubiquitin protein ligase
STAD	4790	NFKB1	nuclear factor of kappa light polypeptide gene enhancer in B-cells 1
STAD	4869	NPM1	nucleophosmin (nucleolar phosphoprotein B23, numatrin)
STAD	5093	PCBP1	poly(rC) binding protein 1
STAD	5111	PCNA	proliferating cell nuclear antigen
STAD	5295	PIK3R1	phosphoinositide-3-kinase, regulatory subunit 1 (alpha)
STAD	5300	PIN1	peptidylprolyl cis/trans isomerase, NIMA-interacting 1
STAD	5329	PLAUR	plasminogen activator, urokinase receptor
STAD	5335	PLCG1	phospholipase C, gamma 1
STAD	5347	PLK1	polo-like kinase 1
STAD	5430	POLR2A	polymerase (RNA) II (DNA directed) polypeptide A, 220kDa
STAD	5499	PPP1CA	protein phosphatase 1, catalytic subunit, alpha isozyme
STAD	5501	PPP1CC	protein phosphatase 1, catalytic subunit, gamma isozyme
STAD	5518	PPP2R1A	protein phosphatase 2, regulatory subunit A, alpha
STAD	5566	PRKACA	protein kinase, cAMP-dependent, catalytic, alpha
STAD	5578	PRKCA	protein kinase C, alpha
STAD	5580	PRKCD	protein kinase C, delta
STAD	5594	MAPK1	mitogen-activated protein kinase 1
STAD	5595	MAPK3	mitogen-activated protein kinase 3
STAD	5599	MAPK8	mitogen-activated protein kinase 8
STAD	5621	PRNP	prion protein
STAD	5682	PSMA1	proteasome (prosome, macropain) subunit, alpha type, 1
STAD	5684	PSMA3	proteasome (prosome, macropain) subunit, alpha type, 3
STAD	5727	PTCH1	patched 1
STAD	5728	PTEN	phosphatase and tensin homolog
STAD	5764	PTN	pleiotrophin
STAD	5777	PTPN6	protein tyrosine phosphatase, non-receptor type 6
STAD	5885	RAD21	RAD21 homolog (S. pombe)
STAD	5886	RAD23A	RAD23 homolog A (S. cerevisiae)
STAD	5925	RB1	retinoblastoma 1
STAD	5966	REL	v-rel reticuloendotheliosis viral oncogene homolog (avian)
STAD	5970	RELA	v-rel reticuloendotheliosis viral oncogene homolog A (avian)
STAD	5987	TRIM27	tripartite motif containing 27
STAD	6146	RPL22	ribosomal protein L22
STAD	6256	RXRA	retinoid X receptor, alpha
STAD	6310	ATXN1	ataxin 1
STAD	6335	SCN9A	sodium channel, voltage-gated, type IX, alpha subunit
STAD	6597	SMARCA4	SWI/SNF related, matrix associated, actin dependent regulator of chromatin, subfamily a, member 4
STAD	6613	SUMO2	small ubiquitin-like modifier 2
STAD	6667	SP1	Sp1 transcription factor
STAD	6670	SP3	Sp3 transcription factor
STAD	6714	SRC	v-src sarcoma (Schmidt-Ruppin A-2) viral oncogene homolog (avian)
STAD	6772	STAT1	signal transducer and activator of transcription 1, 91kDa
STAD	6774	STAT3	signal transducer and activator of transcription 3 (acute-phase response factor)
STAD	6790	AURKA	aurora kinase A
STAD	6885	MAP3K7	mitogen-activated protein kinase kinase kinase 7
STAD	6908	TBP	TATA box binding protein
STAD	6925	TCF4	transcription factor 4
STAD	6927	HNF1A	HNF1 homeobox A
STAD	7023	TFAP4	transcription factor AP-4 (activating enhancer binding protein 4)
STAD	7046	TGFBR1	transforming growth factor, beta receptor 1
STAD	7048	TGFBR2	transforming growth factor, beta receptor II (70/80kDa)
STAD	7083	TK1	thymidine kinase 1, soluble
STAD	7099	TLR4	toll-like receptor 4
STAD	7157	TP53	tumor protein p53
STAD	7186	TRAF2	TNF receptor-associated factor 2
STAD	7189	TRAF6	TNF receptor-associated factor 6, E3 ubiquitin protein ligase
STAD	7329	UBE2I	ubiquitin-conjugating enzyme E2I
STAD	7341	SUMO1	small ubiquitin-like modifier 1
STAD	7414	VCL	vinculin
STAD	7428	VHL	von Hippel-Lindau tumor suppressor, E3 ubiquitin protein ligase
STAD	7430	EZR	ezrin
STAD	7431	VIM	vimentin
STAD	7528	YY1	YY1 transcription factor
STAD	7529	YWHAB	tyrosine 3-monooxygenase/tryptophan 5-monooxygenase activation protein, beta polypeptide
STAD	7531	YWHAE	tyrosine 3-monooxygenase/tryptophan 5-monooxygenase activation protein, epsilon polypeptide
STAD	7532	YWHAG	tyrosine 3-monooxygenase/tryptophan 5-monooxygenase activation protein, gamma polypeptide
STAD	7534	YWHAZ	tyrosine 3-monooxygenase/tryptophan 5-monooxygenase activation protein, zeta polypeptide
STAD	7704	ZBTB16	zinc finger and BTB domain containing 16
STAD	7874	USP7	ubiquitin specific peptidase 7 (herpes virus-associated)
STAD	8065	CUL5	cullin 5
STAD	8338	HIST2H2AC	histone cluster 2, H2ac
STAD	8359	HIST1H4A	histone cluster 1, H4a
STAD	8450	CUL4B	cullin 4B
STAD	8451	CUL4A	cullin 4A
STAD	8452	CUL3	cullin 3
STAD	8453	CUL2	cullin 2
STAD	8454	CUL1	cullin 1
STAD	8517	IKBKG	inhibitor of kappa light polypeptide gene enhancer in B-cells, kinase gamma
STAD	8607	RUVBL1	RuvB-like 1 (E. coli)
STAD	8841	HDAC3	histone deacetylase 3
STAD	8850	KAT2B	K(lysine) acetyltransferase 2B
STAD	8878	SQSTM1	sequestosome 1
STAD	9112	MTA1	metastasis associated 1
STAD	9212	AURKB	aurora kinase B
STAD	9641	IKBKE	inhibitor of kappa light polypeptide gene enhancer in B-cells, kinase epsilon
STAD	9759	HDAC4	histone deacetylase 4
STAD	9768	KIAA0101	KIAA0101
STAD	9869	SETDB1	SET domain, bifurcated 1
STAD	10014	HDAC5	histone deacetylase 5
STAD	10155	TRIM28	tripartite motif containing 28
STAD	10211	FLOT1	flotillin 1
STAD	10513	APPBP2	amyloid beta precursor protein (cytoplasmic tail) binding protein 2
STAD	10657	KHDRBS1	KH domain containing, RNA binding, signal transduction associated 1
STAD	10765	KDM5B	lysine (K)-specific demethylase 5B
STAD	10856	RUVBL2	RuvB-like 2 (E. coli)
STAD	10951	CBX1	chromobox homolog 1
STAD	10971	YWHAQ	tyrosine 3-monooxygenase/tryptophan 5-monooxygenase activation protein, theta polypeptide
STAD	10980	COPS6	COP9 signalosome subunit 6
STAD	10987	COPS5	COP9 signalosome subunit 5
STAD	11030	RBPMS	RNA binding protein with multiple splicing
STAD	11091	WDR5	WD repeat domain 5
STAD	23327	NEDD4L	neural precursor cell expressed, developmentally down-regulated 4-like, E3 ubiquitin protein ligase
STAD	23411	SIRT1	sirtuin 1
[truncated: 692 more rows]
