# Supplementary material for: A genome-wide positioning systems network algorithm for in silico drug repurposing
Source: Nat Commun. 2019 Aug 2;10:3476. doi: 10.1038/s41467-019-10744-6 (PMC6677722; doi:10.1038/s41467-019-10744-6)
Supplement: Supplementary file 5 — Supplementary Data 3 [file 41467_2019_10744_MOESM5_ESM.xlsx]

## Sheet: Supplementary Data 3
Supplementary Data 3: Known cancer-associated genes were collected from four public databases: the Online Mendelian Inheritance in Man (OMIM) database (Hamosh et al., 2005), HuGE Navigator (Yu et al., 2008), PharmGKB (Hernandez-Boussard et al., 2008), and Comparative Toxicogenomics Database (CTD) (Davis et al., 2011), as described in our recent study (Cheng et al., 2018).
Cancer Type	Gene Symbol	Gene Entrez ID	Gene name	map_location
BLCA	NAT1	9	N-acetyltransferase 1 (arylamine N-acetyltransferase)	8p22
BLCA	NAT2	10	N-acetyltransferase 2 (arylamine N-acetyltransferase)	8p22
BLCA	ADH1C	126	alcohol dehydrogenase 1C (class I), gamma polypeptide	4q23
BLCA	PARP1	142	poly (ADP-ribose) polymerase 1	1q41-q42
BLCA	AHR	196	aryl hydrocarbon receptor	7p15
BLCA	AKT1	207	v-akt murine thymoma viral oncogene homolog 1	14q32.32
BLCA	ALAD	210	aminolevulinate dehydratase	9q33.1
BLCA	ALDH2	217	aldehyde dehydrogenase 2 family (mitochondrial)	12q24.2
BLCA	ALOX5	240	arachidonate 5-lipoxygenase	10q11.2
BLCA	APAF1	317	apoptotic peptidase activating factor 1	12q23
BLCA	APC	324	adenomatous polyposis coli	5q21-q22
BLCA	APEX1	328	APEX nuclease (multifunctional DNA repair enzyme) 1	14q11.2
BLCA	BIRC2	329	baculoviral IAP repeat containing 2	11q22
BLCA	BIRC3	330	baculoviral IAP repeat containing 3	11q22
BLCA	APOA4	337	apolipoprotein A-IV	11q23
BLCA	APOB	338	apolipoprotein B	2p24-p23
BLCA	APOE	348	apolipoprotein E	19q13.2
BLCA	FAS	355	Fas cell surface death receptor	10q24.1
BLCA	FASLG	356	Fas ligand (TNF superfamily, member 6)	1q23
BLCA	AR	367	androgen receptor	Xq12
BLCA	ARAF	369	v-raf murine sarcoma 3611 viral oncogene homolog	Xp11.4-p11.2
BLCA	ARNT	405	aryl hydrocarbon receptor nuclear translocator	1q21
BLCA	ARVCF	421	armadillo repeat gene deleted in velocardiofacial syndrome	22q11.21
BLCA	ATM	472	ataxia telangiectasia mutated	11q22-q23
BLCA	BAK1	578	BCL2-antagonist/killer 1	6p21.3
BLCA	BAX	581	BCL2-associated X protein	19q13.3-q13.4
BLCA	CCND1	595	cyclin D1	11q13
BLCA	BCL2L1	598	BCL2-like 1	20q11.21
BLCA	BCL6	604	B-cell CLL/lymphoma 6	3q27
BLCA	BCR	613	breakpoint cluster region	22q11.23
BLCA	BHMT	635	betaine--homocysteine S-methyltransferase	5q14.1
BLCA	BLM	641	Bloom syndrome, RecQ helicase-like	15q26.1
BLCA	BPI	671	bactericidal/permeability-increasing protein	20q11.23
BLCA	BRCA1	672	breast cancer 1, early onset	17q21
BLCA	BRAF	673	v-raf murine sarcoma viral oncogene homolog B1	7q34
BLCA	BRCA2	675	breast cancer 2, early onset	13q12.3
BLCA	TSPO	706	translocator protein (18kDa)	22q13.31
BLCA	CALCR	799	calcitonin receptor	7q21.3
BLCA	CASP3	836	caspase 3, apoptosis-related cysteine peptidase	4q34
BLCA	CASP8	841	caspase 8, apoptosis-related cysteine peptidase	2q33-q34
BLCA	CASP9	842	caspase 9, apoptosis-related cysteine peptidase	1p36.21
BLCA	CASP10	843	caspase 10, apoptosis-related cysteine peptidase	2q33-q34
BLCA	CAT	847	catalase	11p13
BLCA	CAV1	857	caveolin 1, caveolae protein, 22kDa	7q31.1
BLCA	RUNX3	864	runt-related transcription factor 3	1p36
BLCA	CBR1	873	carbonyl reductase 1	21q22.13
BLCA	CBR3	874	carbonyl reductase 3	21q22.2
BLCA	CBS	875	cystathionine-beta-synthase	21q22.3
BLCA	CCNA2	890	cyclin A2	4q27
BLCA	CCNE1	898	cyclin E1	19q12
BLCA	CD4	920	CD4 molecule	12p13.31
BLCA	CD14	929	CD14 molecule	5q31.1
BLCA	CD80	941	CD80 molecule	3q13.3-q21
BLCA	CD86	942	CD86 molecule	3q21
BLCA	SCARB1	949	scavenger receptor class B, member 1	12q24.31
BLCA	CDC25A	993	cell division cycle 25A	3p21
BLCA	CDC25B	994	cell division cycle 25B	20p13
BLCA	CDC25C	995	cell division cycle 25C	5q31
BLCA	CDH1	999	cadherin 1, type 1, E-cadherin (epithelial)	16q22.1
BLCA	CDK4	1019	cyclin-dependent kinase 4	12q14
BLCA	CDK5	1020	cyclin-dependent kinase 5	7q36
BLCA	CDK6	1021	cyclin-dependent kinase 6	7q21-q22
BLCA	CDK7	1022	cyclin-dependent kinase 7	5q12.1
BLCA	CDKN1A	1026	cyclin-dependent kinase inhibitor 1A (p21, Cip1)	6p21.2
BLCA	CDKN1B	1027	cyclin-dependent kinase inhibitor 1B (p27, Kip1)	12p13.1-p12
BLCA	CDKN2A	1029	cyclin-dependent kinase inhibitor 2A	9p21
BLCA	CETP	1071	cholesteryl ester transfer protein, plasma	16q21
BLCA	CGA	1081	glycoprotein hormones, alpha polypeptide	6q12-q21
BLCA	AKR1C4	1109	aldo-keto reductase family 1, member C4	10p15.1
BLCA	CHEK1	1111	checkpoint kinase 1	11q24.2
BLCA	CHRNA3	1136	cholinergic receptor, nicotinic, alpha 3 (neuronal)	15q24
BLCA	CHRNA5	1138	cholinergic receptor, nicotinic, alpha 5 (neuronal)	15q24
BLCA	CHRNB4	1143	cholinergic receptor, nicotinic, beta 4 (neuronal)	15q24
BLCA	CCR3	1232	chemokine (C-C motif) receptor 3	3p21.3
BLCA	CCR5	1234	chemokine (C-C motif) receptor 5 (gene/pseudogene)	3p21.31
BLCA	COMT	1312	catechol-O-methyltransferase	22q11.21
BLCA	CREBBP	1387	CREB binding protein	16p13.3
BLCA	CRP	1401	C-reactive protein, pentraxin-related	1q23.2
BLCA	CSF1R	1436	colony stimulating factor 1 receptor	5q32
BLCA	CSF2	1437	colony stimulating factor 2 (granulocyte-macrophage)	5q31.1
BLCA	CSTF1	1477	cleavage stimulation factor, 3' pre-RNA, subunit 1, 50kDa	20q13.2
BLCA	CTH	1491	cystathionase (cystathionine gamma-lyase)	1p31.1
BLCA	CTLA4	1493	cytotoxic T-lymphocyte-associated protein 4	2q33
BLCA	CTNNB1	1499	catenin (cadherin-associated protein), beta 1, 88kDa	3p21
BLCA	CTSB	1508	cathepsin B	8p22
BLCA	CTSH	1512	cathepsin H	15q25.1
BLCA	CYBA	1535	cytochrome b-245, alpha polypeptide	16q24
BLCA	DHFR	1719	dihydrofolate reductase	5q11.2-q13.2
BLCA	NQO1	1728	NAD(P)H dehydrogenase, quinone 1	16q22.1
BLCA	DIO1	1733	deiodinase, iodothyronine, type I	1p33-p32
BLCA	DRD1	1812	dopamine receptor D1	5q35.1
BLCA	DRD2	1813	dopamine receptor D2	11q23
BLCA	DRD4	1815	dopamine receptor D4	11p15.5
BLCA	TYMP	1890	thymidine phosphorylase	22q13.33
BLCA	EDN1	1906	endothelin 1	6p24.1
BLCA	EGF	1950	epidermal growth factor	4q25
BLCA	EGFR	1956	epidermal growth factor receptor	7p12
BLCA	EP300	2033	E1A binding protein p300	22q13.2
BLCA	EPHX1	2052	epoxide hydrolase 1, microsomal (xenobiotic)	1q42.1
BLCA	EPHX2	2053	epoxide hydrolase 2, cytoplasmic	8p21
BLCA	ERBB2	2064	v-erb-b2 erythroblastic leukemia viral oncogene homolog 2, neuro/glioblastoma derived oncogene homolog (avian)	17q12
BLCA	ERCC1	2067	excision repair cross-complementing rodent repair deficiency, complementation group 1 (includes overlapping antisense sequence)	19q13.32
BLCA	ERCC2	2068	excision repair cross-complementing rodent repair deficiency, complementation group 2	19q13.3
BLCA	ERCC4	2072	excision repair cross-complementing rodent repair deficiency, complementation group 4	16p13.12
BLCA	ERCC5	2073	excision repair cross-complementing rodent repair deficiency, complementation group 5	13q33
BLCA	ERCC6	2074	excision repair cross-complementing rodent repair deficiency, complementation group 6	10q11.23
BLCA	ESR1	2099	estrogen receptor 1	6q25.1
BLCA	ESR2	2100	estrogen receptor 2 (ER beta)	14q23.2
BLCA	FCGR2A	2212	Fc fragment of IgG, low affinity IIa, receptor (CD32)	1q23
BLCA	FGFR3	2261	fibroblast growth factor receptor 3	4p16.3
BLCA	FGFR4	2264	fibroblast growth factor receptor 4	5q35.1-qter
BLCA	FOS	2353	FBJ murine osteosarcoma viral oncogene homolog	14q24.3
BLCA	FUT2	2524	fucosyltransferase 2 (secretor status included)	19q13.3
BLCA	XRCC6	2547	X-ray repair complementing defective repair in Chinese hamster cells 6	22q13.2
BLCA	GATA3	2625	GATA binding protein 3	10p15
BLCA	GC	2638	group-specific component (vitamin D binding protein)	4q12-q13
BLCA	GHR	2690	growth hormone receptor	5p13-p12
BLCA	GNAS	2778	GNAS complex locus	20q13.3
BLCA	GNB3	2784	guanine nucleotide binding protein (G protein), beta polypeptide 3	12p13
BLCA	GPX1	2876	glutathione peroxidase 1	3p21.3
BLCA	GPX2	2877	glutathione peroxidase 2 (gastrointestinal)	14q24.1
BLCA	GPX3	2878	glutathione peroxidase 3 (plasma)	5q23
BLCA	GPX4	2879	glutathione peroxidase 4	19p13.3
BLCA	GSK3B	2932	glycogen synthase kinase 3 beta	3q13.3
BLCA	GSTA1	2938	glutathione S-transferase alpha 1	6p12.1
BLCA	GSTA4	2941	glutathione S-transferase alpha 4	6p12.1
BLCA	GSTM1	2944	glutathione S-transferase mu 1	1p13.3
BLCA	GSTM3	2947	glutathione S-transferase mu 3 (brain)	1p13.3
BLCA	GSTP1	2950	glutathione S-transferase pi 1	11q13
BLCA	GSTT1	2952	glutathione S-transferase theta 1	22q11.23
BLCA	GSTZ1	2954	glutathione S-transferase zeta 1	14q24.3
BLCA	MSH6	2956	mutS homolog 6 (E. coli)	2p16
BLCA	HADHA	3030	hydroxyacyl-CoA dehydrogenase/3-ketoacyl-CoA thiolase/enoyl-CoA hydratase (trifunctional protein), alpha subunit	2p23
BLCA	HFE	3077	hemochromatosis	6p21.3
BLCA	HIF1A	3091	hypoxia inducible factor 1, alpha subunit (basic helix-loop-helix transcription factor)	14q23.2
BLCA	HLA-G	3135	major histocompatibility complex, class I, G	6p21.3
BLCA	HMGCR	3156	3-hydroxy-3-methylglutaryl-CoA reductase	5q13.3-q14
BLCA	HMOX1	3162	heme oxygenase (decycling) 1	22q13.1
BLCA	HRAS	3265	v-Ha-ras Harvey rat sarcoma viral oncogene homolog	11p15.5
BLCA	HSD3B1	3283	hydroxy-delta-5-steroid dehydrogenase, 3 beta- and steroid delta-isomerase 1	1p13.1
BLCA	HSD3B2	3284	hydroxy-delta-5-steroid dehydrogenase, 3 beta- and steroid delta-isomerase 2	1p13.1
BLCA	HSD17B1	3292	hydroxysteroid (17-beta) dehydrogenase 1	17q11-q21
BLCA	HSD17B2	3294	hydroxysteroid (17-beta) dehydrogenase 2	16q24.1-q24.2
BLCA	HSD17B4	3295	hydroxysteroid (17-beta) dehydrogenase 4	5q21
BLCA	HTR1B	3351	5-hydroxytryptamine (serotonin) receptor 1B, G protein-coupled	6q13
BLCA	HTR1D	3352	5-hydroxytryptamine (serotonin) receptor 1D, G protein-coupled	1p36.3-p34.3
BLCA	ICAM1	3383	intercellular adhesion molecule 1	19p13.3-p13.2
BLCA	IFNAR2	3455	interferon (alpha, beta and omega) receptor 2	21q22.11
BLCA	IFNG	3458	interferon, gamma	12q14
BLCA	IFNGR1	3459	interferon gamma receptor 1	6q23.3
BLCA	IFNGR2	3460	interferon gamma receptor 2 (interferon gamma transducer 1)	21q22.11
BLCA	IGF1	3479	insulin-like growth factor 1 (somatomedin C)	12q23.2
BLCA	IGF1R	3480	insulin-like growth factor 1 receptor	15q26.3
BLCA	IGF2	3481	insulin-like growth factor 2 (somatomedin A)	11p15.5
BLCA	IGF2R	3482	insulin-like growth factor 2 receptor	6q26
BLCA	IGFBP1	3484	insulin-like growth factor binding protein 1	7p13-p12
BLCA	IGFBP2	3485	insulin-like growth factor binding protein 2, 36kDa	2q33-q34
BLCA	IGFBP3	3486	insulin-like growth factor binding protein 3	7p13-p12
BLCA	IL1A	3552	interleukin 1, alpha	2q14
BLCA	IL1B	3553	interleukin 1, beta	2q14
BLCA	IL1R1	3554	interleukin 1 receptor, type I	2q12
BLCA	IL1RN	3557	interleukin 1 receptor antagonist	2q14.2
BLCA	IL2	3558	interleukin 2	4q26-q27
BLCA	IL3	3562	interleukin 3 (colony-stimulating factor, multiple)	5q31.1
BLCA	IL4	3565	interleukin 4	5q31.1
BLCA	IL4R	3566	interleukin 4 receptor	16p12.1-p11.2
BLCA	IL6	3569	interleukin 6 (interferon, beta 2)	7p21
BLCA	IL6R	3570	interleukin 6 receptor	1q21
BLCA	IL8	3576	interleukin 8	4q13-q21
BLCA	CXCR1	3577	chemokine (C-X-C motif) receptor 1	2q35
BLCA	IL10	3586	interleukin 10	1q31-q32
BLCA	IL12A	3592	interleukin 12A (natural killer cell stimulatory factor 1, cytotoxic lymphocyte maturation factor 1, p35)	3q25.33
BLCA	IL12B	3593	interleukin 12B (natural killer cell stimulatory factor 2, cytotoxic lymphocyte maturation factor 2, p40)	5q31.1-q33.1
BLCA	IL13	3596	interleukin 13	5q31
BLCA	IL15	3600	interleukin 15	4q31
BLCA	INSR	3643	insulin receptor	19p13.3-p13.2
BLCA	IRS1	3667	insulin receptor substrate 1	2q36
BLCA	JAK3	3718	Janus kinase 3	19p13.1
BLCA	KRAS	3845	v-Ki-ras2 Kirsten rat sarcoma viral oncogene homolog	12p12.1
BLCA	LDLR	3949	low density lipoprotein receptor	19p13.2
BLCA	LEP	3952	leptin	7q31.3
BLCA	LEPR	3953	leptin receptor	1p31
BLCA	LIG1	3978	ligase I, DNA, ATP-dependent	19q13.2-q13.3
BLCA	LIG3	3980	ligase III, DNA, ATP-dependent	17q11.2-q12
BLCA	LIPC	3990	lipase, hepatic	15q21-q23
BLCA	LPL	4023	lipoprotein lipase	8p22
BLCA	LRP5	4041	low density lipoprotein receptor-related protein 5	11q13.4
BLCA	LTA	4049	lymphotoxin alpha (TNF superfamily, member 1)	6p21.3
BLCA	MAOA	4128	monoamine oxidase A	Xp11.3
BLCA	MDM2	4193	MDM2 oncogene, E3 ubiquitin protein ligase	12q14.3-q15
BLCA	MET	4233	met proto-oncogene (hepatocyte growth factor receptor)	7q31
BLCA	MGMT	4255	O-6-methylguanine-DNA methyltransferase	10q26
BLCA	MLH1	4292	mutL homolog 1, colon cancer, nonpolyposis type 2 (E. coli)	3p21.3
BLCA	MMP1	4312	matrix metallopeptidase 1 (interstitial collagenase)	11q22.3
BLCA	MMP2	4313	matrix metallopeptidase 2 (gelatinase A, 72kDa gelatinase, 72kDa type IV collagenase)	16q13-q21
BLCA	MMP3	4314	matrix metallopeptidase 3 (stromelysin 1, progelatinase)	11q22.3
BLCA	MMP7	4316	matrix metallopeptidase 7 (matrilysin, uterine)	11q21-q22
BLCA	MMP8	4317	matrix metallopeptidase 8 (neutrophil collagenase)	11q22.3
BLCA	MMP9	4318	matrix metallopeptidase 9 (gelatinase B, 92kDa gelatinase, 92kDa type IV collagenase)	20q11.2-q13.1
BLCA	MMP12	4321	matrix metallopeptidase 12 (macrophage elastase)	11q22.3
BLCA	MPG	4350	N-methylpurine-DNA glycosylase	16p13.3
BLCA	MPO	4353	myeloperoxidase	17q23.1
BLCA	MSH2	4436	mutS homolog 2, colon cancer, nonpolyposis type 1 (E. coli)	2p21
BLCA	MSH3	4437	mutS homolog 3 (E. coli)	5q11-q12
BLCA	MTHFR	4524	methylenetetrahydrofolate reductase (NAD(P)H)	1p36.3
BLCA	MTR	4548	5-methyltetrahydrofolate-homocysteine methyltransferase	1q43
BLCA	MTRR	4552	5-methyltetrahydrofolate-homocysteine methyltransferase reductase	5p15.31
BLCA	MX1	4599	myxovirus (influenza virus) resistance 1, interferon-inducible protein p78 (mouse)	21q22.3
BLCA	MYC	4609	v-myc myelocytomatosis viral oncogene homolog (avian)	8q24.21
BLCA	NFKB1	4790	nuclear factor of kappa light polypeptide gene enhancer in B-cells 1	4q24
BLCA	NQO2	4835	NAD(P)H dehydrogenase, quinone 2	6p25.2
BLCA	NOS2	4843	nitric oxide synthase 2, inducible	17q11.2-q12
BLCA	NOS3	4846	nitric oxide synthase 3 (endothelial cell)	7q36
BLCA	OGG1	4968	8-oxoguanine DNA glycosylase	3p26.2
BLCA	OPRD1	4985	opioid receptor, delta 1	1p36.1-p34.3
BLCA	OPRM1	4988	opioid receptor, mu 1	6q24-q25
BLCA	PCNA	5111	proliferating cell nuclear antigen	20pter-p12
BLCA	ENPP1	5167	ectonucleotide pyrophosphatase/phosphodiesterase 1	6q22-q23
BLCA	PGR	5241	progesterone receptor	11q22-q23
BLCA	PHB	5245	prohibitin	17q21
BLCA	PIK3CA	5290	phosphatidylinositol-4,5-bisphosphate 3-kinase, catalytic subunit alpha	3q26.3
BLCA	PIM1	5292	pim-1 oncogene	6p21.2
BLCA	PIK3R1	5295	phosphoinositide-3-kinase, regulatory subunit 1 (alpha)	5q13.1
BLCA	PIN1	5300	peptidylprolyl cis/trans isomerase, NIMA-interacting 1	19p13
BLCA	PLA2G2A	5320	phospholipase A2, group IIA (platelets, synovial fluid)	1p35
BLCA	PLAU	5328	plasminogen activator, urokinase	10q22.2
BLCA	PLK1	5347	polo-like kinase 1	16p12.2
BLCA	PMS2	5395	PMS2 postmeiotic segregation increased 2 (S. cerevisiae)	7p22.2
BLCA	POLB	5423	polymerase (DNA directed), beta	8p11.2
BLCA	POLD2	5425	polymerase (DNA directed), delta 2, accessory subunit	7p13
BLCA	POLE	5426	polymerase (DNA directed), epsilon, catalytic subunit	12q24.3
BLCA	POLE2	5427	polymerase (DNA directed), epsilon 2, accessory subunit	14q21-q22
BLCA	POLG	5428	polymerase (DNA directed), gamma	15q25
BLCA	POLR2A	5430	polymerase (RNA) II (DNA directed) polypeptide A, 220kDa	17p13.1
BLCA	PON1	5444	paraoxonase 1	7q21.3
BLCA	POR	5447	P450 (cytochrome) oxidoreductase	7q11.2
BLCA	PPARG	5468	peroxisome proliferator-activated receptor gamma	3p25
BLCA	PRKDC	5591	protein kinase, DNA-activated, catalytic polypeptide	8q11
BLCA	PRSS3	5646	protease, serine, 3	9p11.2
BLCA	PTEN	5728	phosphatase and tensin homolog	10q23.3
BLCA	PTH	5741	parathyroid hormone	11p15.3-p15.1
BLCA	PTGS1	5742	prostaglandin-endoperoxide synthase 1 (prostaglandin G/H synthase and cyclooxygenase)	9q32-q33.3
BLCA	PTGS2	5743	prostaglandin-endoperoxide synthase 2 (prostaglandin G/H synthase and cyclooxygenase)	1q25.2-q25.3
BLCA	RAC1	5879	ras-related C3 botulinum toxin substrate 1 (rho family, small GTP binding protein Rac1)	7p22
BLCA	RAD23B	5887	RAD23 homolog B (S. cerevisiae)	9q31.2
BLCA	RAD51	5888	RAD51 homolog (S. cerevisiae)	15q15.1
BLCA	RAF1	5894	v-raf-1 murine leukemia viral oncogene homolog 1	3p25
BLCA	RB1	5925	retinoblastoma 1	13q14.2
BLCA	RET	5979	ret proto-oncogene	10q11.2
BLCA	RFC1	5981	replication factor C (activator 1) 1, 145kDa	4p14-p13
BLCA	RGS2	5997	regulator of G-protein signaling 2, 24kDa	1q31
BLCA	RHEB	6009	Ras homolog enriched in brain	7q36
BLCA	RXRA	6256	retinoid X receptor, alpha	9q34.3
BLCA	RXRB	6257	retinoid X receptor, beta	6p21.3
BLCA	CCL2	6347	chemokine (C-C motif) ligand 2	17q11.2-q12
BLCA	CCL5	6352	chemokine (C-C motif) ligand 5	17q11.2-q12
BLCA	CXCL12	6387	chemokine (C-X-C motif) ligand 12	10q11.1
BLCA	SELE	6401	selectin E	1q22-q25
BLCA	SFTPD	6441	surfactant protein D	10q22.2-q23.1
BLCA	SHMT1	6470	serine hydroxymethyltransferase 1 (soluble)	17p11.2
BLCA	SLC2A1	6513	solute carrier family 2 (facilitated glucose transporter), member 1	1p34.2
BLCA	SLC2A4	6517	solute carrier family 2 (facilitated glucose transporter), member 4	17p13
BLCA	SLC6A3	6531	solute carrier family 6 (neurotransmitter transporter, dopamine), member 3	5p15.3
BLCA	SLC19A1	6573	solute carrier family 19 (folate transporter), member 1	21q22.3
BLCA	SOD1	6647	superoxide dismutase 1, soluble	21q22.11
BLCA	SOD2	6648	superoxide dismutase 2, mitochondrial	6q25.3
BLCA	SOD3	6649	superoxide dismutase 3, extracellular	4p15.2
BLCA	SRC	6714	v-src sarcoma (Schmidt-Ruppin A-2) viral oncogene homolog (avian)	20q12-q13
BLCA	STAT1	6772	signal transducer and activator of transcription 1, 91kDa	2q32.2
BLCA	AURKA	6790	aurora kinase A	20q13
BLCA	STK11	6794	serine/threonine kinase 11	19p13.3
BLCA	SULT1A2	6799	sulfotransferase family, cytosolic, 1A, phenol-preferring, member 2	16p12.1
BLCA	SULT1A1	6817	sulfotransferase family, cytosolic, 1A, phenol-preferring, member 1	16p12.1
BLCA	TDG	6996	thymine-DNA glycosylase	12q24.1
BLCA	TEP1	7011	telomerase-associated protein 1	14q11.2
BLCA	TERF1	7013	telomeric repeat binding factor (NIMA-interacting) 1	8q21.11
BLCA	TERT	7015	telomerase reverse transcriptase	5p15.33
BLCA	TFF3	7033	trefoil factor 3 (intestinal)	21q22.3
BLCA	TFRC	7037	transferrin receptor (p90, CD71)	3q29
BLCA	TGFB1	7040	transforming growth factor, beta 1	19q13.1
BLCA	TGFBR1	7046	transforming growth factor, beta receptor 1	9q22
BLCA	TLR2	7097	toll-like receptor 2	4q32
BLCA	TLR4	7099	toll-like receptor 4	9q33.1
BLCA	TNF	7124	tumor necrosis factor	6p21.3
BLCA	TNFRSF1A	7132	tumor necrosis factor receptor superfamily, member 1A	12p13.2
BLCA	TP53	7157	tumor protein p53	17p13.1
BLCA	TSC1	7248	tuberous sclerosis 1	9q34
BLCA	TSC2	7249	tuberous sclerosis 2	16p13.3
BLCA	TYMS	7298	thymidylate synthetase	18p11.32
BLCA	TYR	7299	tyrosinase	11q14-q21
BLCA	UNG	7374	uracil-DNA glycosylase	12q23-q24.1
BLCA	VCAM1	7412	vascular cell adhesion molecule 1	1p32-p31
BLCA	VDR	7421	vitamin D (1,25- dihydroxyvitamin D3) receptor	12q13.11
BLCA	VEGFA	7422	vascular endothelial growth factor A	6p12
BLCA	EZR	7430	ezrin	6q25.3
BLCA	TRPV1	7442	transient receptor potential cation channel, subfamily V, member 1	17p13.2
BLCA	XBP1	7494	X-box binding protein 1	22q12.1|22q12
BLCA	XPA	7507	xeroderma pigmentosum, complementation group A	9q22.3
BLCA	XPC	7508	xeroderma pigmentosum, complementation group C	3p25
BLCA	XRCC1	7515	X-ray repair complementing defective repair in Chinese hamster cells 1	19q13.2
BLCA	XRCC2	7516	X-ray repair complementing defective repair in Chinese hamster cells 2	7q36.1
BLCA	XRCC3	7517	X-ray repair complementing defective repair in Chinese hamster cells 3	14q32.3
BLCA	XRCC4	7518	X-ray repair complementing defective repair in Chinese hamster cells 4	5q14.2
BLCA	XRCC5	7520	X-ray repair complementing defective repair in Chinese hamster cells 5 (double-strand-break rejoining)	2q35
BLCA	ARID1A	8289	AT rich interactive domain 1A (SWI-like)	1p35.3
BLCA	PLA2G6	8398	phospholipase A2, group VI (cytosolic, calcium-independent)	22q13.1
BLCA	AKR1C3	8644	aldo-keto reductase family 1, member C3	10p15-p14
BLCA	TNKS	8658	tankyrase, TRF1-interacting ankyrin-related ADP-ribose polymerase	8p23.1
BLCA	IRS2	8660	insulin receptor substrate 2	13q34
BLCA	GGH	8836	gamma-glutamyl hydrolase (conjugase, folylpolygammaglutamyl hydrolase)	8q12.3
BLCA	MBD4	8930	methyl-CpG binding domain protein 4	3q21.3
BLCA	RPS6KA5	9252	ribosomal protein S6 kinase, 90kDa, polypeptide 5	14q31-q32.1
BLCA	GSTO1	9446	glutathione S-transferase omega 1	10q25.1
BLCA	TP53I3	9540	tumor protein p53 inducible protein 3	2p23.3
BLCA	SLC23A1	9963	solute carrier family 23 (nucleobase transporters), member 1	5q31.2
BLCA	NR1H4	9971	nuclear receptor subfamily 1, group H, member 4	12q23.1
BLCA	PARP3	10039	poly (ADP-ribose) polymerase family, member 3	3p21.31-p21.1
BLCA	AKR1A1	10327	aldo-keto reductase family 1, member A1 (aldehyde reductase)	1p33-p32
BLCA	TACC3	10460	transforming, acidic coiled-coil containing protein 3	4p16.3
BLCA	TXNRD2	10587	thioredoxin reductase 2	22q11.21
BLCA	POLD3	10714	polymerase (DNA-directed), delta 3, accessory subunit	11q14
BLCA	MTHFD2	10797	methylenetetrahydrofolate dehydrogenase (NADP+ dependent) 2, methenyltetrahydrofolate cyclohydrolase	2p13.1
BLCA	ALDH1L1	10840	aldehyde dehydrogenase 1 family, member L1	3q21.3
BLCA	PPP1R13L	10848	protein phosphatase 1, regulatory subunit 13 like	19q13.32
BLCA	CD3EAP	10849	CD3e molecule, epsilon associated protein	19q13.3
BLCA	RASSF1	11186	Ras association (RalGDS/AF-6) domain family member 1	3p21.3
BLCA	CHEK2	11200	checkpoint kinase 2	22q12.1
BLCA	SEC14L2	23541	SEC14-like 2 (S. cerevisiae)	22q12.2
BLCA	AMACR	23600	alpha-methylacyl-CoA racemase	5p13
BLCA	POLA2	23649	polymerase (DNA directed), alpha 2, accessory subunit	11q13.1
BLCA	POLK	51426	polymerase (DNA directed) kappa	5q13
BLCA	FBXW7	55294	F-box and WD repeat domain containing 7, E3 ubiquitin protein ligase	4q31.3
BLCA	HIF1AN	55662	hypoxia inducible factor 1, alpha subunit inhibitor	10q24
BLCA	WDFY4	57705	WDFY family member 4	10q11.23
BLCA	COASY	80347	CoA synthase	17q12-q21
BLCA	GSTO2	119391	glutathione S-transferase omega 2	10q25.1
BLCA	ANKK1	255239	ankyrin repeat and kinase domain containing 1	11q23.2
BLCA	SLC6A18	348932	solute carrier family 6, member 18	5p15.33
BLCA	C20orf187	728434	chromosome 20 open reading frame 187	20p12.2
BRCA	NAT1	9	N-acetyltransferase 1 (arylamine N-acetyltransferase)	8p22
BRCA	NAT2	10	N-acetyltransferase 2 (arylamine N-acetyltransferase)	8p22
BRCA	SERPINA3	12	serpin peptidase inhibitor, clade A (alpha-1 antiproteinase, antitrypsin), member 3	14q32.1
BRCA	ABL1	25	c-abl oncogene 1, non-receptor tyrosine kinase	9q34.1
BRCA	ABO	28	ABO blood group (transferase A, alpha 1-3-N-acetylgalactosaminyltransferase; transferase B, alpha 1-3-galactosyltransferase)	9q34.2
BRCA	ACACA	31	acetyl-CoA carboxylase alpha	17q21
BRCA	ACADM	34	acyl-CoA dehydrogenase, C-4 to C-12 straight chain	1p31
BRCA	ACTB	60	actin, beta	7p22
BRCA	ACVR1	90	activin A receptor, type I	2q23-q24
BRCA	ACVRL1	94	activin A receptor type II-like 1	12q13.13
BRCA	ADH1A	124	alcohol dehydrogenase 1A (class I), alpha polypeptide	4q23
BRCA	ADH1B	125	alcohol dehydrogenase 1B (class I), beta polypeptide	4q23
BRCA	ADH1C	126	alcohol dehydrogenase 1C (class I), gamma polypeptide	4q23
BRCA	ADORA1	134	adenosine A1 receptor	1q32.1
BRCA	PARP1	142	poly (ADP-ribose) polymerase 1	1q41-q42
BRCA	ADRB2	154	adrenoceptor beta 2, surface	5q31-q32
BRCA	ADRB3	155	adrenoceptor beta 3	8p12
BRCA	JAG1	182	jagged 1	20p12.1-p11.23
BRCA	AGT	183	angiotensinogen (serpin peptidase inhibitor, clade A, member 8)	1q42.2
BRCA	AGTR1	185	angiotensin II receptor, type 1	3q24
BRCA	AHR	196	aryl hydrocarbon receptor	7p15
BRCA	AKT1	207	v-akt murine thymoma viral oncogene homolog 1	14q32.32
BRCA	AKT2	208	v-akt murine thymoma viral oncogene homolog 2	19q13.1-q13.2
BRCA	ALDH1A1	216	aldehyde dehydrogenase 1 family, member A1	9q21.13
BRCA	ALDH2	217	aldehyde dehydrogenase 2 family (mitochondrial)	12q24.2
BRCA	ALDH3A1	218	aldehyde dehydrogenase 3 family, member A1	17p11.2
BRCA	ALDOA	226	aldolase A, fructose-bisphosphate	16p11.2
BRCA	ALOX5AP	241	arachidonate 5-lipoxygenase-activating protein	13q12
BRCA	ANXA11	311	annexin A11	10q23
BRCA	APC	324	adenomatous polyposis coli	5q21-q22
BRCA	APEX1	328	APEX nuclease (multifunctional DNA repair enzyme) 1	14q11.2
BRCA	APOA1	335	apolipoprotein A-I	11q23-q24
BRCA	APOE	348	apolipoprotein E	19q13.2
BRCA	APRT	353	adenine phosphoribosyltransferase	16q24
BRCA	FAS	355	Fas cell surface death receptor	10q24.1
BRCA	FASLG	356	Fas ligand (TNF superfamily, member 6)	1q23
BRCA	AR	367	androgen receptor	Xq12
BRCA	ARAF	369	v-raf murine sarcoma 3611 viral oncogene homolog	Xp11.4-p11.2
BRCA	STS	412	steroid sulfatase (microsomal), isozyme S	Xp22.32
BRCA	ASL	435	argininosuccinate lyase	7q11.21
BRCA	ATF1	466	activating transcription factor 1	12q13
BRCA	ATM	472	ataxia telangiectasia mutated	11q22-q23
BRCA	BAG1	573	BCL2-associated athanogene	9p12
BRCA	CCND1	595	cyclin D1	11q13
BRCA	BCL2	596	B-cell CLL/lymphoma 2	18q21.3
BRCA	BDNF	627	brain-derived neurotrophic factor	11p13
BRCA	BHMT	635	betaine--homocysteine S-methyltransferase	5q14.1
BRCA	BID	637	BH3 interacting domain death agonist	22q11.1
BRCA	BLM	641	Bloom syndrome, RecQ helicase-like	15q26.1
BRCA	BRCA1	672	breast cancer 1, early onset	17q21
BRCA	BRAF	673	v-raf murine sarcoma viral oncogene homolog B1	7q34
BRCA	BRCA2	675	breast cancer 2, early onset	13q12.3
BRCA	C1QA	712	complement component 1, q subcomponent, A chain	1p36.12
BRCA	CASP3	836	caspase 3, apoptosis-related cysteine peptidase	4q34
BRCA	CASP7	840	caspase 7, apoptosis-related cysteine peptidase	10q25
BRCA	CASP8	841	caspase 8, apoptosis-related cysteine peptidase	2q33-q34
BRCA	CASP9	842	caspase 9, apoptosis-related cysteine peptidase	1p36.21
BRCA	CASP10	843	caspase 10, apoptosis-related cysteine peptidase	2q33-q34
BRCA	CAT	847	catalase	11p13
BRCA	CAV1	857	caveolin 1, caveolae protein, 22kDa	7q31.1
BRCA	CBR1	873	carbonyl reductase 1	21q22.13
BRCA	CBR3	874	carbonyl reductase 3	21q22.2
BRCA	CBS	875	cystathionine-beta-synthase	21q22.3
BRCA	CCNB1	891	cyclin B1	5q12
BRCA	CCNE1	898	cyclin E1	19q12
BRCA	CD3D	915	CD3d molecule, delta (CD3-TCR complex)	11q23
BRCA	CD3E	916	CD3e molecule, epsilon (CD3-TCR complex)	11q23
BRCA	CD3G	917	CD3g molecule, gamma (CD3-TCR complex)	11q23
BRCA	CD4	920	CD4 molecule	12p13.31
BRCA	MS4A1	931	membrane-spanning 4-domains, subfamily A, member 1	11q12
BRCA	CD44	960	CD44 molecule (Indian blood group)	11p13
BRCA	CDA	978	cytidine deaminase	1p36.2-p35
BRCA	CDK1	983	cyclin-dependent kinase 1	10q21.1
BRCA	CDC25A	993	cell division cycle 25A	3p21
BRCA	CDC25B	994	cell division cycle 25B	20p13
BRCA	CDC25C	995	cell division cycle 25C	5q31
BRCA	CDC34	997	cell division cycle 34	19p13.3
BRCA	CDH1	999	cadherin 1, type 1, E-cadherin (epithelial)	16q22.1
BRCA	CDH5	1003	cadherin 5, type 2 (vascular endothelium)	16q22.1
BRCA	CDK2	1017	cyclin-dependent kinase 2	12q13
BRCA	CDK4	1019	cyclin-dependent kinase 4	12q14
BRCA	CDK6	1021	cyclin-dependent kinase 6	7q21-q22
BRCA	CDK7	1022	cyclin-dependent kinase 7	5q12.1
BRCA	CDKN1A	1026	cyclin-dependent kinase inhibitor 1A (p21, Cip1)	6p21.2
BRCA	CDKN1B	1027	cyclin-dependent kinase inhibitor 1B (p27, Kip1)	12p13.1-p12
BRCA	CDKN2A	1029	cyclin-dependent kinase inhibitor 2A	9p21
BRCA	CDKN2B	1030	cyclin-dependent kinase inhibitor 2B (p15, inhibits CDK4)	9p21
BRCA	CDKN2D	1032	cyclin-dependent kinase inhibitor 2D (p19, inhibits CDK4)	19p13
BRCA	CFL1	1072	cofilin 1 (non-muscle)	11q13
BRCA	CGA	1081	glycoprotein hormones, alpha polypeptide	6q12-q21
BRCA	AKR1C4	1109	aldo-keto reductase family 1, member C4	10p15.1
BRCA	CHEK1	1111	checkpoint kinase 1	11q24.2
BRCA	CHUK	1147	conserved helix-loop-helix ubiquitous kinase	10q24-q25
BRCA	CLCN6	1185	chloride channel, voltage-sensitive 6	1p36
BRCA	CCR5	1234	chemokine (C-C motif) receptor 5 (gene/pseudogene)	3p21.31
BRCA	COL1A1	1277	collagen, type I, alpha 1	17q21.33
BRCA	COL3A1	1281	collagen, type III, alpha 1	2q31
BRCA	COMT	1312	catechol-O-methyltransferase	22q11.21
BRCA	CREBBP	1387	CREB binding protein	16p13.3
BRCA	CRP	1401	C-reactive protein, pentraxin-related	1q23.2
BRCA	CSF1R	1436	colony stimulating factor 1 receptor	5q32
BRCA	CSF2	1437	colony stimulating factor 2 (granulocyte-macrophage)	5q31.1
BRCA	CSNK1D	1453	casein kinase 1, delta	17q25
BRCA	CSNK2A1	1457	casein kinase 2, alpha 1 polypeptide	20p13
BRCA	CSTF1	1477	cleavage stimulation factor, 3' pre-RNA, subunit 1, 50kDa	20q13.2
BRCA	CTLA4	1493	cytotoxic T-lymphocyte-associated protein 4	2q33
BRCA	CTNNB1	1499	catenin (cadherin-associated protein), beta 1, 88kDa	3p21
BRCA	CTSD	1509	cathepsin D	11p15.5
BRCA	CTSK	1513	cathepsin K	1q21
BRCA	CYBA	1535	cytochrome b-245, alpha polypeptide	16q24
BRCA	DAPK1	1612	death-associated protein kinase 1	9q21.33
BRCA	DCK	1633	deoxycytidine kinase	4q13.3-q21.1
BRCA	DCN	1634	decorin	12q21.33
BRCA	DCTD	1635	dCMP deaminase	4q35.1
BRCA	ACE	1636	angiotensin I converting enzyme	17q23.3
BRCA	AKR1C1	1645	aldo-keto reductase family 1, member C1	10p15-p14
BRCA	AKR1C2	1646	aldo-keto reductase family 1, member C2	10p15-p14
BRCA	GADD45A	1647	growth arrest and DNA-damage-inducible, alpha	1p31.2
BRCA	DHFR	1719	dihydrofolate reductase	5q11.2-q13.2
BRCA	NQO1	1728	NAD(P)H dehydrogenase, quinone 1	16q22.1
BRCA	DNM2	1785	dynamin 2	19p13.2
BRCA	DNMT1	1786	DNA (cytosine-5-)-methyltransferase 1	19p13.2
BRCA	DPYD	1806	dihydropyrimidine dehydrogenase	1p22
BRCA	DRD2	1813	dopamine receptor D2	11q23
BRCA	DRD3	1814	dopamine receptor D3	3q13.3
BRCA	DRD4	1815	dopamine receptor D4	11p15.5
BRCA	DUSP1	1843	dual specificity phosphatase 1	5q34
BRCA	E2F1	1869	E2F transcription factor 1	20q11.2
BRCA	EBF1	1879	early B-cell factor 1	5q34
BRCA	TYMP	1890	thymidine phosphorylase	22q13.33
BRCA	EDNRB	1910	endothelin receptor type B	13q22
BRCA	EEF2	1938	eukaryotic translation elongation factor 2	19p13.3
BRCA	EGF	1950	epidermal growth factor	4q25
BRCA	EGFR	1956	epidermal growth factor receptor	7p12
BRCA	EGR1	1958	early growth response 1	5q31.1
BRCA	ENO1	2023	enolase 1, (alpha)	1p36.2
BRCA	EP300	2033	E1A binding protein p300	22q13.2
BRCA	EPHA7	2045	EPH receptor A7	6q16.1
BRCA	EPHX1	2052	epoxide hydrolase 1, microsomal (xenobiotic)	1q42.1
BRCA	EPOR	2057	erythropoietin receptor	19p13.3-p13.2
BRCA	ERBB2	2064	v-erb-b2 erythroblastic leukemia viral oncogene homolog 2, neuro/glioblastoma derived oncogene homolog (avian)	17q12
BRCA	ERBB3	2065	v-erb-b2 erythroblastic leukemia viral oncogene homolog 3 (avian)	12q13
BRCA	ERBB4	2066	v-erb-a erythroblastic leukemia viral oncogene homolog 4 (avian)	2q33.3-q34
BRCA	ERCC1	2067	excision repair cross-complementing rodent repair deficiency, complementation group 1 (includes overlapping antisense sequence)	19q13.32
BRCA	ERCC2	2068	excision repair cross-complementing rodent repair deficiency, complementation group 2	19q13.3
BRCA	ERCC4	2072	excision repair cross-complementing rodent repair deficiency, complementation group 4	16p13.12
BRCA	ERCC5	2073	excision repair cross-complementing rodent repair deficiency, complementation group 5	13q33
BRCA	ERCC6	2074	excision repair cross-complementing rodent repair deficiency, complementation group 6	10q11.23
BRCA	ESR1	2099	estrogen receptor 1	6q25.1
BRCA	ESR2	2100	estrogen receptor 2 (ER beta)	14q23.2
BRCA	ESRRA	2101	estrogen-related receptor alpha	11q13
BRCA	ESRRG	2104	estrogen-related receptor gamma	1q41
BRCA	F2	2147	coagulation factor II (thrombin)	11p11
BRCA	F3	2152	coagulation factor III (thromboplastin, tissue factor)	1p22-p21
BRCA	F5	2153	coagulation factor V (proaccelerin, labile factor)	1q23
BRCA	FASN	2194	fatty acid synthase	17q25
BRCA	FBN1	2200	fibrillin 1	15q21.1
BRCA	FCER1A	2205	Fc fragment of IgE, high affinity I, receptor for; alpha polypeptide	1q23
BRCA	FCGR2A	2212	Fc fragment of IgG, low affinity IIa, receptor (CD32)	1q23
BRCA	FCGR2B	2213	Fc fragment of IgG, low affinity IIb, receptor (CD32)	1q23
BRCA	FCGR3A	2214	Fc fragment of IgG, low affinity IIIa, receptor (CD16a)	1q23
BRCA	FEN1	2237	flap structure-specific endonuclease 1	11q12
BRCA	FGFR1	2260	fibroblast growth factor receptor 1	8p12
BRCA	FGFR2	2263	fibroblast growth factor receptor 2	10q26
BRCA	FGFR4	2264	fibroblast growth factor receptor 4	5q35.1-qter
BRCA	FHIT	2272	fragile histidine triad	3p14.2
BRCA	FLT1	2321	fms-related tyrosine kinase 1	13q12
BRCA	FLT3	2322	fms-related tyrosine kinase 3	13q12
BRCA	FN1	2335	fibronectin 1	2q34
BRCA	FOS	2353	FBJ murine osteosarcoma viral oncogene homolog	14q24.3
BRCA	FSHB	2488	follicle stimulating hormone, beta polypeptide	11p13
BRCA	FSHR	2492	follicle stimulating hormone receptor	2p21-p16
BRCA	FUT2	2524	fucosyltransferase 2 (secretor status included)	19q13.3
BRCA	G6PD	2539	glucose-6-phosphate dehydrogenase	Xq28
BRCA	XRCC6	2547	X-ray repair complementing defective repair in Chinese hamster cells 6	22q13.2
BRCA	GAB1	2549	GRB2-associated binding protein 1	4q31.21
BRCA	GATA3	2625	GATA binding protein 3	10p15
BRCA	GC	2638	group-specific component (vitamin D binding protein)	4q12-q13
BRCA	GEM	2669	GTP binding protein overexpressed in skeletal muscle	8q13-q21
BRCA	GH1	2688	growth hormone 1	17q24.2
BRCA	GHR	2690	growth hormone receptor	5p13-p12
BRCA	GHSR	2693	growth hormone secretagogue receptor	3q26.31
BRCA	GLO1	2739	glyoxalase I	6p21.3-p21.1
BRCA	GNAS	2778	GNAS complex locus	20q13.3
BRCA	GNB3	2784	guanine nucleotide binding protein (G protein), beta polypeptide 3	12p13
BRCA	GNRHR	2798	gonadotropin-releasing hormone receptor	4q21.2
BRCA	GPC1	2817	glypican 1	2q35-q37
BRCA	GPI	2821	glucose-6-phosphate isomerase	19q13.1
BRCA	GPER	2852	G protein-coupled estrogen receptor 1	7p22.3
BRCA	GPX1	2876	glutathione peroxidase 1	3p21.3
BRCA	GPX2	2877	glutathione peroxidase 2 (gastrointestinal)	14q24.1
BRCA	GPX4	2879	glutathione peroxidase 4	19p13.3
BRCA	GRB7	2886	growth factor receptor-bound protein 7	17q12
BRCA	GRIK1	2897	glutamate receptor, ionotropic, kainate 1	21q22.11
BRCA	GRIN2D	2906	glutamate receptor, ionotropic, N-methyl D-aspartate 2D	19q13.33
BRCA	GRM7	2917	glutamate receptor, metabotropic 7	3p26.1-p25.1
BRCA	GSK3B	2932	glycogen synthase kinase 3 beta	3q13.3
BRCA	GSN	2934	gelsolin	9q33
BRCA	GSR	2936	glutathione reductase	8p21.1
BRCA	GSTA1	2938	glutathione S-transferase alpha 1	6p12.1
BRCA	GSTA2	2939	glutathione S-transferase alpha 2	6p12.1
BRCA	GSTM1	2944	glutathione S-transferase mu 1	1p13.3
BRCA	GSTM2	2946	glutathione S-transferase mu 2 (muscle)	1p13.3
BRCA	GSTM3	2947	glutathione S-transferase mu 3 (brain)	1p13.3
BRCA	GSTM4	2948	glutathione S-transferase mu 4	1p13.3
BRCA	GSTM5	2949	glutathione S-transferase mu 5	1p13.3
BRCA	GSTP1	2950	glutathione S-transferase pi 1	11q13
BRCA	GSTT1	2952	glutathione S-transferase theta 1	22q11.23
BRCA	GSTZ1	2954	glutathione S-transferase zeta 1	14q24.3
BRCA	MSH6	2956	mutS homolog 6 (E. coli)	2p16
BRCA	GTF2A1	2957	general transcription factor IIA, 1, 19/37kDa	14q31.1
BRCA	GTF2E1	2960	general transcription factor IIE, polypeptide 1, alpha 56kDa	3q21-q24
BRCA	GTF2F1	2962	general transcription factor IIF, polypeptide 1, 74kDa	19p13.3
BRCA	GZMB	3002	granzyme B (granzyme 2, cytotoxic T-lymphocyte-associated serine esterase 1)	14q11.2
BRCA	HBB	3043	hemoglobin, beta	11p15.5
BRCA	HDAC2	3066	histone deacetylase 2	6q21
BRCA	HFE	3077	hemochromatosis	6p21.3
BRCA	HGF	3082	hepatocyte growth factor (hepapoietin A; scatter factor)	7q21.1
BRCA	HHEX	3087	hematopoietically expressed homeobox	10q23.33
BRCA	HIF1A	3091	hypoxia inducible factor 1, alpha subunit (basic helix-loop-helix transcription factor)	14q23.2
BRCA	HLA-A	3105	major histocompatibility complex, class I, A	6p21.3
BRCA	HLA-B	3106	major histocompatibility complex, class I, B	6p21.3
BRCA	HLA-C	3107	major histocompatibility complex, class I, C	6p21.3
BRCA	HLA-DPB1	3115	major histocompatibility complex, class II, DP beta 1	6p21.3
BRCA	HLA-DQA1	3117	major histocompatibility complex, class II, DQ alpha 1	6p21.3
BRCA	HLA-DQB1	3119	major histocompatibility complex, class II, DQ beta 1	6p21.3
BRCA	HLA-DRB1	3123	major histocompatibility complex, class II, DR beta 1	6p21.3
BRCA	HMGB2	3148	high mobility group box 2	4q31
BRCA	HMOX1	3162	heme oxygenase (decycling) 1	22q13.1
BRCA	HNF4A	3172	hepatocyte nuclear factor 4, alpha	20q13.12
BRCA	HNF4G	3174	hepatocyte nuclear factor 4, gamma	8q21.11
BRCA	HP	3240	haptoglobin	16q22.2
BRCA	HRAS	3265	v-Ha-ras Harvey rat sarcoma viral oncogene homolog	11p15.5
BRCA	HSD3B1	3283	hydroxy-delta-5-steroid dehydrogenase, 3 beta- and steroid delta-isomerase 1	1p13.1
BRCA	HSD3B2	3284	hydroxy-delta-5-steroid dehydrogenase, 3 beta- and steroid delta-isomerase 2	1p13.1
BRCA	HSD11B1	3290	hydroxysteroid (11-beta) dehydrogenase 1	1q32-q41
BRCA	HSD11B2	3291	hydroxysteroid (11-beta) dehydrogenase 2	16q22
BRCA	HSD17B1	3292	hydroxysteroid (17-beta) dehydrogenase 1	17q11-q21
BRCA	HSD17B3	3293	hydroxysteroid (17-beta) dehydrogenase 3	9q22
BRCA	HSD17B2	3294	hydroxysteroid (17-beta) dehydrogenase 2	16q24.1-q24.2
BRCA	HSD17B4	3295	hydroxysteroid (17-beta) dehydrogenase 4	5q21
BRCA	HSPB1	3315	heat shock 27kDa protein 1	7q11.23
BRCA	HSP90AA1	3320	heat shock protein 90kDa alpha (cytosolic), class A member 1	14q32.33
BRCA	HTR3A	3359	5-hydroxytryptamine (serotonin) receptor 3A, ionotropic	11q23.1
BRCA	ICAM1	3383	intercellular adhesion molecule 1	19p13.3-p13.2
BRCA	IFNB1	3456	interferon, beta 1, fibroblast	9p21
BRCA	IFNG	3458	interferon, gamma	12q14
BRCA	IGF1	3479	insulin-like growth factor 1 (somatomedin C)	12q23.2
BRCA	IGF1R	3480	insulin-like growth factor 1 receptor	15q26.3
BRCA	IGF2	3481	insulin-like growth factor 2 (somatomedin A)	11p15.5
BRCA	IGF2R	3482	insulin-like growth factor 2 receptor	6q26
BRCA	IGFBP1	3484	insulin-like growth factor binding protein 1	7p13-p12
BRCA	IGFBP2	3485	insulin-like growth factor binding protein 2, 36kDa	2q33-q34
BRCA	IGFBP3	3486	insulin-like growth factor binding protein 3	7p13-p12
BRCA	IGFBP4	3487	insulin-like growth factor binding protein 4	17q12-q21.1
BRCA	CYR61	3491	cysteine-rich, angiogenic inducer, 61	1p22.3
BRCA	IKBKB	3551	inhibitor of kappa light polypeptide gene enhancer in B-cells, kinase beta	8p11.2
BRCA	IL1A	3552	interleukin 1, alpha	2q14
BRCA	IL1B	3553	interleukin 1, beta	2q14
BRCA	IL1RN	3557	interleukin 1 receptor antagonist	2q14.2
BRCA	IL2	3558	interleukin 2	4q26-q27
BRCA	IL4	3565	interleukin 4	5q31.1
BRCA	IL4R	3566	interleukin 4 receptor	16p12.1-p11.2
BRCA	IL5	3567	interleukin 5 (colony-stimulating factor, eosinophil)	5q31.1
BRCA	IL6	3569	interleukin 6 (interferon, beta 2)	7p21
BRCA	IL8	3576	interleukin 8	4q13-q21
BRCA	IL10	3586	interleukin 10	1q31-q32
BRCA	IL12A	3592	interleukin 12A (natural killer cell stimulatory factor 1, cytotoxic lymphocyte maturation factor 1, p35)	3q25.33
BRCA	IL12B	3593	interleukin 12B (natural killer cell stimulatory factor 2, cytotoxic lymphocyte maturation factor 2, p40)	5q31.1-q33.1
BRCA	IL12RB2	3595	interleukin 12 receptor, beta 2	1p31.3-p31.2
BRCA	IL13	3596	interleukin 13	5q31
BRCA	IL18	3606	interleukin 18 (interferon-gamma-inducing factor)	11q22.2-q22.3
BRCA	INHA	3623	inhibin, alpha	2q33-q36
BRCA	INS	3630	insulin	11p15.5
BRCA	INSR	3643	insulin receptor	19p13.3-p13.2
BRCA	IRS1	3667	insulin receptor substrate 1	2q36
BRCA	ITGA2	3673	integrin, alpha 2 (CD49B, alpha 2 subunit of VLA-2 receptor)	5q11.2
BRCA	ITGAL	3683	integrin, alpha L (antigen CD11A (p180), lymphocyte function-associated antigen 1; alpha polypeptide)	16p11.2
BRCA	ITGAV	3685	integrin, alpha V	2q31-q32
BRCA	ITGB2	3689	integrin, beta 2 (complement component 3 receptor 3 and 4 subunit)	21q22.3
BRCA	ITGB3	3690	integrin, beta 3 (platelet glycoprotein IIIa, antigen CD61)	17q21.32
BRCA	ITPR1	3708	inositol 1,4,5-trisphosphate receptor, type 1	3p26.1
BRCA	JAK2	3717	Janus kinase 2	9p24
BRCA	JUN	3725	jun proto-oncogene	1p32-p31
BRCA	KCNJ11	3767	potassium inwardly-rectifying channel, subfamily J, member 11	11p15.1
BRCA	KCNQ1	3784	potassium voltage-gated channel, KQT-like subfamily, member 1	11p15.5
BRCA	KDR	3791	kinase insert domain receptor (a type III receptor tyrosine kinase)	4q11-q12
BRCA	KISS1	3814	KiSS-1 metastasis-suppressor	1q32
BRCA	KIT	3815	v-kit Hardy-Zuckerman 4 feline sarcoma viral oncogene homolog	4q11-q12
BRCA	KIF11	3832	kinesin family member 11	10q24.1
BRCA	KPNB1	3837	karyopherin (importin) beta 1	17q21.32
BRCA	KPNA2	3838	karyopherin alpha 2 (RAG cohort 1, importin alpha 1)	17q24.2
BRCA	KRAS	3845	v-Ki-ras2 Kirsten rat sarcoma viral oncogene homolog	12p12.1
BRCA	KRT8	3856	keratin 8	12q13
BRCA	KRT13	3860	keratin 13	17q21.2
BRCA	LCT	3938	lactase	2q21
BRCA	LEP	3952	leptin	7q31.3
BRCA	LEPR	3953	leptin receptor	1p31
BRCA	LHCGR	3973	luteinizing hormone/choriogonadotropin receptor	2p21
BRCA	LIG1	3978	ligase I, DNA, ATP-dependent	19q13.2-q13.3
BRCA	LIG3	3980	ligase III, DNA, ATP-dependent	17q11.2-q12
BRCA	LPL	4023	lipoprotein lipase	8p22
BRCA	LRP1	4035	low density lipoprotein receptor-related protein 1	12q13.3
BRCA	LSP1	4046	lymphocyte-specific protein 1	11p15.5
BRCA	LTA	4049	lymphotoxin alpha (TNF superfamily, member 1)	6p21.3
BRCA	SMAD2	4087	SMAD family member 2	18q21.1
BRCA	SMAD3	4088	SMAD family member 3	15q22.33
BRCA	SMAD4	4089	SMAD family member 4	18q21.1
BRCA	MAT2A	4144	methionine adenosyltransferase II, alpha	2p11.2
BRCA	MC2R	4158	melanocortin 2 receptor (adrenocorticotropic hormone)	18p11.2
BRCA	MCM2	4171	minichromosome maintenance complex component 2	3q21
BRCA	MCM3	4172	minichromosome maintenance complex component 3	6p12
BRCA	MCM4	4173	minichromosome maintenance complex component 4	8q11.2
BRCA	MCM5	4174	minichromosome maintenance complex component 5	22q13.1
BRCA	MCM6	4175	minichromosome maintenance complex component 6	2q21
BRCA	MCM7	4176	minichromosome maintenance complex component 7	7q21.3-q22.1
BRCA	MDM2	4193	MDM2 oncogene, E3 ubiquitin protein ligase	12q14.3-q15
BRCA	MDM4	4194	Mdm4 p53 binding protein homolog (mouse)	1q32
BRCA	MECP2	4204	methyl CpG binding protein 2 (Rett syndrome)	Xq28
BRCA	MEF2C	4208	myocyte enhancer factor 2C	5q14
BRCA	MAP3K1	4214	mitogen-activated protein kinase kinase kinase 1, E3 ubiquitin protein ligase	5q11.2
BRCA	KITLG	4254	KIT ligand	12q22
BRCA	MGMT	4255	O-6-methylguanine-DNA methyltransferase	10q26
BRCA	MKI67	4288	antigen identified by monoclonal antibody Ki-67	10q26.2
BRCA	MLH1	4292	mutL homolog 1, colon cancer, nonpolyposis type 2 (E. coli)	3p21.3
BRCA	MMP1	4312	matrix metallopeptidase 1 (interstitial collagenase)	11q22.3
BRCA	MMP2	4313	matrix metallopeptidase 2 (gelatinase A, 72kDa gelatinase, 72kDa type IV collagenase)	16q13-q21
BRCA	MMP3	4314	matrix metallopeptidase 3 (stromelysin 1, progelatinase)	11q22.3
BRCA	MMP7	4316	matrix metallopeptidase 7 (matrilysin, uterine)	11q21-q22
BRCA	MMP8	4317	matrix metallopeptidase 8 (neutrophil collagenase)	11q22.3
BRCA	MMP9	4318	matrix metallopeptidase 9 (gelatinase B, 92kDa gelatinase, 92kDa type IV collagenase)	20q11.2-q13.1
BRCA	MMP12	4321	matrix metallopeptidase 12 (macrophage elastase)	11q22.3
BRCA	MMP13	4322	matrix metallopeptidase 13 (collagenase 3)	11q22.3
BRCA	MPG	4350	N-methylpurine-DNA glycosylase	16p13.3
BRCA	MPO	4353	myeloperoxidase	17q23.1
BRCA	MSH2	4436	mutS homolog 2, colon cancer, nonpolyposis type 1 (E. coli)	2p21
BRCA	MSH3	4437	mutS homolog 3 (E. coli)	5q11-q12
BRCA	MTHFD1	4522	methylenetetrahydrofolate dehydrogenase (NADP+ dependent) 1, methenyltetrahydrofolate cyclohydrolase, formyltetrahydrofolate synthetase	14q24
BRCA	MTHFR	4524	methylenetetrahydrofolate reductase (NAD(P)H)	1p36.3
BRCA	MTR	4548	5-methyltetrahydrofolate-homocysteine methyltransferase	1q43
BRCA	MTRR	4552	5-methyltetrahydrofolate-homocysteine methyltransferase reductase	5p15.31
BRCA	MYC	4609	v-myc myelocytomatosis viral oncogene homolog (avian)	8q24.21
BRCA	MYT1	4661	myelin transcription factor 1	20q13.33
BRCA	NCF4	4689	neutrophil cytosolic factor 4, 40kDa	22q13.1
BRCA	NDUFS3	4722	NADH dehydrogenase (ubiquinone) Fe-S protein 3, 30kDa (NADH-coenzyme Q reductase)	11p11.11
BRCA	NEK2	4751	NIMA-related kinase 2	1q32.2-q41
BRCA	NFE2L2	4780	nuclear factor (erythroid-derived 2)-like 2	2q31
BRCA	NFKB1	4790	nuclear factor of kappa light polypeptide gene enhancer in B-cells 1	4q24
BRCA	NFKBIA	4792	nuclear factor of kappa light polypeptide gene enhancer in B-cells inhibitor, alpha	14q13
BRCA	NME1	4830	NME/NM23 nucleoside diphosphate kinase 1	17q21.3
BRCA	NQO2	4835	NAD(P)H dehydrogenase, quinone 2	6p25.2
BRCA	NOS1	4842	nitric oxide synthase 1 (neuronal)	12q24.2-q24.31
BRCA	NOS2	4843	nitric oxide synthase 2, inducible	17q11.2-q12
BRCA	NOS3	4846	nitric oxide synthase 3 (endothelial cell)	7q36
BRCA	NPM1	4869	nucleophosmin (nucleolar phosphoprotein B23, numatrin)	5q35.1
BRCA	ODC1	4953	ornithine decarboxylase 1	2p25
BRCA	OGG1	4968	8-oxoguanine DNA glycosylase	3p26.2
BRCA	SERPINE1	5054	serpin peptidase inhibitor, clade E (nexin, plasminogen activator inhibitor type 1), member 1	7q22.1
BRCA	SERPINB2	5055	serpin peptidase inhibitor, clade B (ovalbumin), member 2	18q21.3
BRCA	PAK1	5058	p21 protein (Cdc42/Rac)-activated kinase 1	11q13-q14
BRCA	PAX2	5076	paired box 2	10q24
BRCA	PAX9	5083	paired box 9	14q13.3
BRCA	PBX1	5087	pre-B-cell leukemia homeobox 1	1q23
BRCA	PCNA	5111	proliferating cell nuclear antigen	20pter-p12
BRCA	PDE2A	5138	phosphodiesterase 2A, cGMP-stimulated	11q13.4
BRCA	PDGFA	5154	platelet-derived growth factor alpha polypeptide	7p22
BRCA	PDGFRB	5159	platelet-derived growth factor receptor, beta polypeptide	5q33.1
BRCA	SERPINF1	5176	serpin peptidase inhibitor, clade F (alpha-2 antiplasmin, pigment epithelium derived factor), member 1	17p13.3
BRCA	PEX14	5195	peroxisomal biogenesis factor 14	1p36.22
BRCA	PGR	5241	progesterone receptor	11q22-q23
BRCA	PHB	5245	prohibitin	17q21
BRCA	SERPINB5	5268	serpin peptidase inhibitor, clade B (ovalbumin), member 5	18q21.33
BRCA	PIK3CA	5290	phosphatidylinositol-4,5-bisphosphate 3-kinase, catalytic subunit alpha	3q26.3
BRCA	PIK3CB	5291	phosphatidylinositol-4,5-bisphosphate 3-kinase, catalytic subunit beta	3q22.3
BRCA	PIM1	5292	pim-1 oncogene	6p21.2
BRCA	PIK3CG	5294	phosphatidylinositol-4,5-bisphosphate 3-kinase, catalytic subunit gamma	7q22.3
BRCA	PIK3R1	5295	phosphoinositide-3-kinase, regulatory subunit 1 (alpha)	5q13.1
BRCA	PIN1	5300	peptidylprolyl cis/trans isomerase, NIMA-interacting 1	19p13
BRCA	PLA2G4A	5321	phospholipase A2, group IVA (cytosolic, calcium-dependent)	1q25
BRCA	PLCG2	5336	phospholipase C, gamma 2 (phosphatidylinositol-specific)	16q24.1
BRCA	PLK1	5347	polo-like kinase 1	16p12.2
BRCA	PMS2	5395	PMS2 postmeiotic segregation increased 2 (S. cerevisiae)	7p22.2
BRCA	PNMT	5409	phenylethanolamine N-methyltransferase	17q
BRCA	POLB	5423	polymerase (DNA directed), beta	8p11.2
BRCA	POLE	5426	polymerase (DNA directed), epsilon, catalytic subunit	12q24.3
BRCA	POMC	5443	proopiomelanocortin	2p23.3
BRCA	PON1	5444	paraoxonase 1	7q21.3
BRCA	POR	5447	P450 (cytochrome) oxidoreductase	7q11.2
BRCA	PPARA	5465	peroxisome proliferator-activated receptor alpha	22q13.31
BRCA	PPARG	5468	peroxisome proliferator-activated receptor gamma	3p25
BRCA	MED1	5469	mediator complex subunit 1	17q12
BRCA	PPP1CB	5500	protein phosphatase 1, catalytic subunit, beta isozyme	2p23
BRCA	PPP2R1A	5518	protein phosphatase 2, regulatory subunit A, alpha	19q13.41
BRCA	PPP2R2A	5520	protein phosphatase 2, regulatory subunit B, alpha	8p21.2
BRCA	PRKAA1	5562	protein kinase, AMP-activated, alpha 1 catalytic subunit	5p12
BRCA	PRKAA2	5563	protein kinase, AMP-activated, alpha 2 catalytic subunit	1p31
BRCA	PRKAB1	5564	protein kinase, AMP-activated, beta 1 non-catalytic subunit	12q24.1-q24.3
BRCA	PRKAB2	5565	protein kinase, AMP-activated, beta 2 non-catalytic subunit	1q21.1
BRCA	PRKAG1	5571	protein kinase, AMP-activated, gamma 1 non-catalytic subunit	12q12-q14
BRCA	PRKCA	5578	protein kinase C, alpha	17q22-q23.2
BRCA	PRKCE	5581	protein kinase C, epsilon	2p21
BRCA	PRKDC	5591	protein kinase, DNA-activated, catalytic polypeptide	8q11
BRCA	MAPK1	5594	mitogen-activated protein kinase 1	22q11.21
BRCA	MAPK8	5599	mitogen-activated protein kinase 8	10q11.22
BRCA	MAPK9	5601	mitogen-activated protein kinase 9	5q35
BRCA	MAP2K7	5609	mitogen-activated protein kinase kinase 7	19p13.3-p13.2
BRCA	PRLR	5618	prolactin receptor	5p13.2
BRCA	PTEN	5728	phosphatase and tensin homolog	10q23.3
BRCA	PTGDS	5730	prostaglandin D2 synthase 21kDa (brain)	9q34.2-q34.3
BRCA	PTGIS	5740	prostaglandin I2 (prostacyclin) synthase	20q13.13
BRCA	PTGS1	5742	prostaglandin-endoperoxide synthase 1 (prostaglandin G/H synthase and cyclooxygenase)	9q32-q33.3
BRCA	PTGS2	5743	prostaglandin-endoperoxide synthase 2 (prostaglandin G/H synthase and cyclooxygenase)	1q25.2-q25.3
BRCA	PXN	5829	paxillin	12q24.31
BRCA	RAD23B	5887	RAD23 homolog B (S. cerevisiae)	9q31.2
BRCA	RAD51	5888	RAD51 homolog (S. cerevisiae)	15q15.1
BRCA	RAD51B	5890	RAD51 homolog B (S. cerevisiae)	14q23-q24.2
BRCA	RAF1	5894	v-raf-1 murine leukemia viral oncogene homolog 1	3p25
BRCA	RARB	5915	retinoic acid receptor, beta	3p24.2
BRCA	RB1	5925	retinoblastoma 1	13q14.2
BRCA	RBBP8	5932	retinoblastoma binding protein 8	18q11.2
BRCA	RELA	5970	v-rel reticuloendotheliosis viral oncogene homolog A (avian)	11q13
BRCA	RFC1	5981	replication factor C (activator 1) 1, 145kDa	4p14-p13
BRCA	RGS2	5997	regulator of G-protein signaling 2, 24kDa	1q31
BRCA	RPL23A	6147	ribosomal protein L23a	17q11.2
BRCA	RPN2	6185	ribophorin II	20q12-q13.1
BRCA	RPS6KA1	6195	ribosomal protein S6 kinase, 90kDa, polypeptide 1	1p
BRCA	RPS6KA3	6197	ribosomal protein S6 kinase, 90kDa, polypeptide 3	Xp22.2-p22.1
BRCA	RPS6KB1	6198	ribosomal protein S6 kinase, 70kDa, polypeptide 1	17q23.1
BRCA	RRM1	6240	ribonucleotide reductase M1	11p15.5
BRCA	S100A1	6271	S100 calcium binding protein A1	1q21
BRCA	SCNN1B	6338	sodium channel, non-voltage-gated 1, beta subunit	16p12.2-p12.1
BRCA	CCL2	6347	chemokine (C-C motif) ligand 2	17q11.2-q12
BRCA	CXCL12	6387	chemokine (C-X-C motif) ligand 12	10q11.1
BRCA	SDHB	6390	succinate dehydrogenase complex, subunit B, iron sulfur (Ip)	1p36.1-p35
BRCA	SDHD	6392	succinate dehydrogenase complex, subunit D, integral membrane protein	11q23
BRCA	SFRP1	6422	secreted frizzled-related protein 1	8p11.21
BRCA	SFRP4	6424	secreted frizzled-related protein 4	7p14.1
BRCA	SHC1	6464	SHC (Src homology 2 domain containing) transforming protein 1	1q21
BRCA	SHMT1	6470	serine hydroxymethyltransferase 1 (soluble)	17p11.2
BRCA	SIAH2	6478	siah E3 ubiquitin protein ligase 2	3q25
BRCA	SLC2A1	6513	solute carrier family 2 (facilitated glucose transporter), member 1	1p34.2
BRCA	SLC2A2	6514	solute carrier family 2 (facilitated glucose transporter), member 2	3q26.1-q26.2
BRCA	SLC5A5	6528	solute carrier family 5 (sodium iodide symporter), member 5	19p13.11
BRCA	SLC6A3	6531	solute carrier family 6 (neurotransmitter transporter, dopamine), member 3	5p15.3
BRCA	SLC6A4	6532	solute carrier family 6 (neurotransmitter transporter, serotonin), member 4	17q11.2
BRCA	SLC19A1	6573	solute carrier family 19 (folate transporter), member 1	21q22.3
BRCA	SLCO1A2	6579	solute carrier organic anion transporter family, member 1A2	12p12
BRCA	SNAI2	6591	snail family zinc finger 2	8q11
BRCA	SMARCA4	6597	SWI/SNF related, matrix associated, actin dependent regulator of chromatin, subfamily a, member 4	19p13.2
BRCA	SNAI1	6615	snail family zinc finger 1	20q13.2
BRCA	SOD1	6647	superoxide dismutase 1, soluble	21q22.11
BRCA	SOD2	6648	superoxide dismutase 2, mitochondrial	6q25.3
BRCA	SRC	6714	v-src sarcoma (Schmidt-Ruppin A-2) viral oncogene homolog (avian)	20q12-q13
BRCA	SRD5A1	6715	steroid-5-alpha-reductase, alpha polypeptide 1 (3-oxo-5 alpha-steroid delta 4-dehydrogenase alpha 1)	5p15
BRCA	SRD5A2	6716	steroid-5-alpha-reductase, alpha polypeptide 2 (3-oxo-5 alpha-steroid delta 4-dehydrogenase alpha 2)	2p23
BRCA	SREBF1	6720	sterol regulatory element binding transcription factor 1	17p11.2
BRCA	SST	6750	somatostatin	3q28
BRCA	SSTR1	6751	somatostatin receptor 1	14q13
BRCA	SSTR2	6752	somatostatin receptor 2	17q24
BRCA	SSTR5	6755	somatostatin receptor 5	16p13.3
BRCA	ST14	6768	suppression of tumorigenicity 14 (colon carcinoma)	11q24-q25
BRCA	STAT1	6772	signal transducer and activator of transcription 1, 91kDa	2q32.2
BRCA	STAT3	6774	signal transducer and activator of transcription 3 (acute-phase response factor)	17q21.31
BRCA	STAT5A	6776	signal transducer and activator of transcription 5A	17q11.2
BRCA	STAT5B	6777	signal transducer and activator of transcription 5B	17q11.2
BRCA	SULT1E1	6783	sulfotransferase family 1E, estrogen-preferring, member 1	4q13.1
BRCA	AURKA	6790	aurora kinase A	20q13
BRCA	STK11	6794	serine/threonine kinase 11	19p13.3
BRCA	SULT1A2	6799	sulfotransferase family, cytosolic, 1A, phenol-preferring, member 2	16p12.1
BRCA	SULT1A1	6817	sulfotransferase family, cytosolic, 1A, phenol-preferring, member 1	16p12.1
BRCA	SULT1A3	6818	sulfotransferase family, cytosolic, 1A, phenol-preferring, member 3	16p11.2
BRCA	SULT2B1	6820	sulfotransferase family, cytosolic, 2B, member 1	19q13.3
BRCA	SULT2A1	6822	sulfotransferase family, cytosolic, 2A, dehydroepiandrosterone (DHEA)-preferring, member 1	19q13.3
BRCA	TBXAS1	6916	thromboxane A synthase 1 (platelet)	7q34-q35
BRCA	TCF7L2	6934	transcription factor 7-like 2 (T-cell specific, HMG-box)	10q25.3
BRCA	TEP1	7011	telomerase-associated protein 1	14q11.2
BRCA	TERF1	7013	telomeric repeat binding factor (NIMA-interacting) 1	8q21.11
BRCA	TERT	7015	telomerase reverse transcriptase	5p15.33
BRCA	TFF3	7033	trefoil factor 3 (intestinal)	21q22.3
BRCA	TFRC	7037	transferrin receptor (p90, CD71)	3q29
BRCA	TGFB1	7040	transforming growth factor, beta 1	19q13.1
BRCA	TGFB3	7043	transforming growth factor, beta 3	14q24
BRCA	TGFBR1	7046	transforming growth factor, beta receptor 1	9q22
BRCA	TGFBR2	7048	transforming growth factor, beta receptor II (70/80kDa)	3p22
BRCA	TGM2	7052	transglutaminase 2 (C polypeptide, protein-glutamine-gamma-glutamyltransferase)	20q12
BRCA	TLR2	7097	toll-like receptor 2	4q32
BRCA	TLR3	7098	toll-like receptor 3	4q35
BRCA	TLR4	7099	toll-like receptor 4	9q33.1
BRCA	TNF	7124	tumor necrosis factor	6p21.3
BRCA	TNFRSF1A	7132	tumor necrosis factor receptor superfamily, member 1A	12p13.2
BRCA	TNFRSF1B	7133	tumor necrosis factor receptor superfamily, member 1B	1p36.22
BRCA	TNNT3	7140	troponin T type 3 (skeletal, fast)	11p15.5
BRCA	TOP2A	7153	topoisomerase (DNA) II alpha 170kDa	17q21-q22
BRCA	TP53	7157	tumor protein p53	17p13.1
BRCA	TPBG	7162	trophoblast glycoprotein	6q14-q15
BRCA	TPMT	7172	thiopurine S-methyltransferase	6p22.3
BRCA	TSC1	7248	tuberous sclerosis 1	9q34
BRCA	TSC2	7249	tuberous sclerosis 2	16p13.3
BRCA	TSHR	7253	thyroid stimulating hormone receptor	14q31
BRCA	PHLDA2	7262	pleckstrin homology-like domain, family A, member 2	11p15.4
BRCA	TTK	7272	TTK protein kinase	6q13-q21
BRCA	TUBG1	7283	tubulin, gamma 1	17q21
BRCA	TWIST1	7291	twist basic helix-loop-helix transcription factor 1	7p21.2
BRCA	TXN	7295	thioredoxin	9q31
BRCA	TXNRD1	7296	thioredoxin reductase 1	12q23-q24.1
BRCA	TYMS	7298	thymidylate synthetase	18p11.32
BRCA	UBE2I	7329	ubiquitin-conjugating enzyme E2I	16p13.3
BRCA	UGT2B4	7363	UDP glucuronosyltransferase 2 family, polypeptide B4	4q13
BRCA	UGT2B7	7364	UDP glucuronosyltransferase 2 family, polypeptide B7	4q13
BRCA	UMPS	7372	uridine monophosphate synthetase	3q13
BRCA	VDR	7421	vitamin D (1,25- dihydroxyvitamin D3) receptor	12q13.11
BRCA	VEGFA	7422	vascular endothelial growth factor A	6p12
BRCA	VEGFC	7424	vascular endothelial growth factor C	4q34.3
BRCA	VHL	7428	von Hippel-Lindau tumor suppressor, E3 ubiquitin protein ligase	3p25.3
BRCA	WEE1	7465	WEE1 homolog (S. pombe)	11p15.3-p15.1
BRCA	XPA	7507	xeroderma pigmentosum, complementation group A	9q22.3
BRCA	XPC	7508	xeroderma pigmentosum, complementation group C	3p25
BRCA	XRCC1	7515	X-ray repair complementing defective repair in Chinese hamster cells 1	19q13.2
BRCA	XRCC2	7516	X-ray repair complementing defective repair in Chinese hamster cells 2	7q36.1
BRCA	XRCC3	7517	X-ray repair complementing defective repair in Chinese hamster cells 3	14q32.3
BRCA	XRCC4	7518	X-ray repair complementing defective repair in Chinese hamster cells 4	5q14.2
BRCA	XRCC5	7520	X-ray repair complementing defective repair in Chinese hamster cells 5 (double-strand-break rejoining)	2q35
BRCA	YWHAE	7531	tyrosine 3-monooxygenase/tryptophan 5-monooxygenase activation protein, epsilon polypeptide	17p13.3
BRCA	YWHAH	7533	tyrosine 3-monooxygenase/tryptophan 5-monooxygenase activation protein, eta polypeptide	22q12.3
BRCA	PRDM2	7799	PR domain containing 2, with ZNF domain	1p36.21
BRCA	CXCR4	7852	chemokine (C-X-C motif) receptor 4	2q21
BRCA	HSD17B8	7923	hydroxysteroid (17-beta) dehydrogenase 8	6p21.3
BRCA	ARHGEF5	7984	Rho guanine nucleotide exchange factor (GEF) 5	7q35
BRCA	NUP214	8021	nucleoporin 214kDa	9q34.1
BRCA	CUBN	8029	cubilin (intrinsic factor-cobalamin receptor)	10p12.31
BRCA	TCL1A	8115	T-cell leukemia/lymphoma 1A	14q32.1
BRCA	ELL	8178	elongation factor RNA polymerase II	19p13.1
BRCA	NRIP1	8204	nuclear receptor interacting protein 1	21q11.2
BRCA	AXIN1	8312	axin 1	16p13.3
BRCA	THOC5	8563	THO complex 5	22q12.2
BRCA	AKR1C3	8644	aldo-keto reductase family 1, member C3	10p15-p14
BRCA	NCOA1	8648	nuclear receptor coactivator 1	2p23
BRCA	TNKS	8658	tankyrase, TRF1-interacting ankyrin-related ADP-ribose polymerase	8p23.1
BRCA	IRS2	8660	insulin receptor substrate 2	13q34
BRCA	RIPK1	8737	receptor (TNFRSF)-interacting serine-threonine kinase 1	6p25.2
BRCA	CES2	8824	carboxylesterase 2	16q22.1
BRCA	IQGAP1	8826	IQ motif containing GTPase activating protein 1	15q26.1
BRCA	NRP2	8828	neuropilin 2	2q33.3
BRCA	NRP1	8829	neuropilin 1	10p12
BRCA	KAT2B	8850	K(lysine) acetyltransferase 2B	3p24
BRCA	NR1I2	8856	nuclear receptor subfamily 1, group I, member 2	3q12-q13.3
BRCA	SYNJ2	8871	synaptojanin 2	6q25.3
BRCA	SLC28A1	9154	solute carrier family 28 (sodium-coupled nucleoside transporter), member 1	15q25.3
BRCA	HTR3B	9177	5-hydroxytryptamine (serotonin) receptor 3B, ionotropic	11q23.1
BRCA	AURKB	9212	aurora kinase B	17p13.1
BRCA	KLF4	9314	Kruppel-like factor 4 (gut)	9q31
BRCA	KL	9365	klotho	13q12
BRCA	ADIPOQ	9370	adiponectin, C1Q and collagen domain containing	3q27
BRCA	NRXN2	9379	neurexin 2	11q13
BRCA	NTN1	9423	netrin 1	17p13-p12
BRCA	ABCG2	9429	ATP-binding cassette, sub-family G (WHITE), member 2	4q22
BRCA	GSTO1	9446	glutathione S-transferase omega 1	10q25.1
BRCA	CHST3	9469	carbohydrate (chondroitin 6) sulfotransferase 3	10q22.1
BRCA	ROCK2	9475	Rho-associated, coiled-coil containing protein kinase 2	2p24
BRCA	SLC4A7	9497	solute carrier family 4, sodium bicarbonate cotransporter, member 7	3p22
BRCA	PTGES	9536	prostaglandin E synthase	9q34.3
BRCA	TP53I3	9540	tumor protein p53 inducible protein 3	2p23.3
BRCA	PRDX6	9588	peroxiredoxin 6	1q25.1
BRCA	NCOR2	9612	nuclear receptor corepressor 2	12q24
BRCA	KIAA0101	9768	KIAA0101	15q22.31
BRCA	ELMO1	9844	engulfment and cell motility 1	7p14.1
BRCA	EPM2AIP1	9852	EPM2A (laforin) interacting protein 1	3p22.1
BRCA	ZC3H11A	9877	zinc finger CCCH-type containing 11A	1q32.1
BRCA	NR1I3	9970	nuclear receptor subfamily 1, group I, member 3	1q23.3
BRCA	AKAP9	10142	A kinase (PRKA) anchor protein (yotiao) 9	7q21-q22
BRCA	PLXNC1	10154	plexin C1	12q23.3
BRCA	ABCC4	10257	ATP-binding cassette, sub-family C (CFTR/MRP), member 4	13q32
BRCA	KATNB1	10300	katanin p80 (WD repeat containing) subunit B 1	16q21
BRCA	TLR6	10333	toll-like receptor 6	4p14
BRCA	TUBB3	10381	tubulin, beta 3 class III	16q24.3
BRCA	GPNMB	10457	glycoprotein (transmembrane) nmb	7p15
BRCA	HOXB13	10481	homeobox B13	17q21.2
BRCA	CARM1	10498	coactivator-associated arginine methyltransferase 1	19p13.2
BRCA	NCOA2	10499	nuclear receptor coactivator 2	8q13.3
BRCA	TXNRD2	10587	thioredoxin reductase 2	22q11.21
BRCA	SLCO1B1	10599	solute carrier organic anion transporter family, member 1B1	12p
BRCA	MTHFD2	10797	methylenetetrahydrofolate dehydrogenase (NADP+ dependent) 2, methenyltetrahydrofolate cyclohydrolase	2p13.1
BRCA	ALDH1L1	10840	aldehyde dehydrogenase 1 family, member L1	3q21.3
BRCA	PPP1R13L	10848	protein phosphatase 1, regulatory subunit 13 like	19q13.32
BRCA	PPARGC1A	10891	peroxisome proliferator-activated receptor gamma, coactivator 1 alpha	4p15.1
BRCA	YWHAQ	10971	tyrosine 3-monooxygenase/tryptophan 5-monooxygenase activation protein, theta polypeptide	2p25.1
BRCA	ADAM29	11086	ADAM metallopeptidase domain 29	4q34
BRCA	ATE1	11101	arginyltransferase 1	10q26.13
BRCA	ZWINT	11130	ZW10 interacting kinetochore protein	10q21-q22
BRCA	RASSF1	11186	Ras association (RalGDS/AF-6) domain family member 1	3p21.3
BRCA	CHEK2	11200	checkpoint kinase 2	22q12.1
BRCA	SLCO2B1	11309	solute carrier organic anion transporter family, member 2B1	11q13
BRCA	RRAS2	22800	related RAS viral (r-ras) oncogene homolog 2	11p15.2
BRCA	ZNF365	22891	zinc finger protein 365	10q21.2
BRCA	RALY	22913	RNA binding protein, autoantigenic (hnRNP-associated with lethal yellow homolog (mouse))	20q11.21-q11.23
BRCA	TAB2	23118	TGF-beta activated kinase 1/MAP3K7 binding protein 2	6q25.1
BRCA	WDR7	23335	WD repeat domain 7	18q21.31
BRCA	GRIP1	23426	glutamate receptor interacting protein 1	12q14.3
BRCA	SLC7A11	23657	solute carrier family 7 (anionic amino acid transporter light chain, xc- system), member 11	4q28-q32
BRCA	RAD54B	25788	RAD54 homolog B (S. cerevisiae)	8q22.1
BRCA	SULT4A1	25830	sulfotransferase family 4A, member 1	22q13.2
BRCA	PHGDH	26227	phosphoglycerate dehydrogenase	1p12
BRCA	PABPC1	26986	poly(A) binding protein, cytoplasmic 1	8q22.2-q23
BRCA	PELP1	27043	proline, glutamate and leucine rich protein 1	17p13.2
BRCA	DKK3	27122	dickkopf WNT signaling pathway inhibitor 3	11p15.2
BRCA	SULT1C4	27233	sulfotransferase family, cytosolic, 1C, member 4	2q12.3
BRCA	SULT1B1	27284	sulfotransferase family, cytosolic, 1B, member 1	4q13.3
BRCA	SPINK4	27290	serine peptidase inhibitor, Kazal type 4	9p13.3
BRCA	HPGDS	27306	hematopoietic prostaglandin D synthase	4q22.3
BRCA	TOX3	27324	TOX high mobility group box family member 3	16q12.1
BRCA	SLCO1B3	28234	solute carrier organic anion transporter family, member 1B3	12p12
BRCA	BABAM1	29086	BRISC and BRCA1 A complex member 1	19p13.11
BRCA	NXPH1	30010	neurexophilin 1	7p22
BRCA	SLC45A1	50651	solute carrier family 45, member 1	1p36.23
BRCA	MLXIPL	51085	MLX interacting protein-like	7q11.23
BRCA	ADIPOR1	51094	adiponectin receptor 1	1q32.1
BRCA	TUBD1	51174	tubulin, delta 1	17q23.1
BRCA	TUBE1	51175	tubulin, epsilon 1	6q21
BRCA	NUSAP1	51203	nucleolar and spindle associated protein 1	15q15.1
BRCA	PRKAG2	51422	protein kinase, AMP-activated, gamma 2 non-catalytic subunit	7q36.1
BRCA	POLK	51426	polymerase (DNA directed) kappa	5q13
BRCA	HSD17B7	51478	hydroxysteroid (17-beta) dehydrogenase 7	1q23
BRCA	SETD4	54093	SET domain containing 4	21q22.13
BRCA	TLR9	54106	toll-like receptor 9	3p21.3
BRCA	UGT1A6	54578	UDP glucuronosyltransferase 1 family, polypeptide A6	2q37
BRCA	UGT1A9	54600	UDP glucuronosyltransferase 1 family, polypeptide A9	2q37
BRCA	UGT1A1	54658	UDP glucuronosyltransferase 1 family, polypeptide A1	2q37
BRCA	TET2	54790	tet methylcytosine dioxygenase 2	4q24
BRCA	BCAS3	54828	breast carcinoma amplified sequence 3	17q23
BRCA	FBXW7	55294	F-box and WD repeat domain containing 7, E3 ubiquitin protein ligase	4q31.3
BRCA	IL17RB	55540	interleukin 17 receptor B	3p21.1
BRCA	CAMK1D	57118	calcium/calmodulin-dependent protein kinase ID	10p13
BRCA	ZMIZ1	57178	zinc finger, MIZ-type containing 1	10q22.3
BRCA	MTA3	57504	metastasis associated 1 family, member 3	2p21
BRCA	MKL1	57591	megakaryoblastic leukemia (translocation) 1	22q13
BRCA	LSM2	57819	LSM2 homolog, U6 small nuclear RNA associated (S. cerevisiae)	6p21.3
BRCA	LGR6	59352	leucine-rich repeat containing G protein-coupled receptor 6	1q32.1
BRCA	DCLRE1B	64858	DNA cross-link repair 1B	1p13.2
BRCA	RAPH1	65059	Ras association (RalGDS/AF-6) and pleckstrin homology domains 1	2q33
BRCA	FTO	79068	fat mass and obesity associated	16q12.2
BRCA	ADIPOR2	79602	adiponectin receptor 2	12p13.31
BRCA	ARHGAP10	79658	Rho GTPase activating protein 10	4q31.23
BRCA	NEIL1	79661	nei endonuclease VIII-like 1 (E. coli)	15q24.2
BRCA	MLF1IP	79682	MLF1 interacting protein	4q35.1
BRCA	TNIP3	79931	TNFAIP3 interacting protein 3	4q27
BRCA	CCDC170	80129	coiled-coil domain containing 170	6q25.1
BRCA	COASY	80347	CoA synthase	17q12-q21
BRCA	SLC19A3	80704	solute carrier family 19, member 3	2q37
BRCA	COLEC12	81035	collectin sub-family member 12	18pter-p11.3
BRCA	CDT1	81620	chromatin licensing and DNA replication factor 1	16q24.3
BRCA	RNF146	81847	ring finger protein 146	6q22.1-q22.33
BRCA	CHST9	83539	carbohydrate (N-acetylgalactosamine 4-0) sulfotransferase 9	18q11.2
BRCA	NUF2	83540	NUF2, NDC80 kinetochore complex component, homolog (S. cerevisiae)	1q23.3
BRCA	ROPN1L	83853	rhophilin associated tail protein 1-like	5p15.2
BRCA	PPP1R1B	84152	protein phosphatase 1, regulatory (inhibitor) subunit 1B	17q12
BRCA	ZNF577	84765	zinc finger protein 577	19q13.41
BRCA	SLC22A16	85413	solute carrier family 22 (organic cation/carnitine transporter), member 16	6q22.1|6q21-q22.1
BRCA	CABLES1	91768	Cdk5 and Abl enzyme substrate 1	18q11.2
BRCA	LDHAL6B	92483	lactate dehydrogenase A-like 6B	15q22.2
BRCA	MMP21	118856	matrix metallopeptidase 21	10q26.13
BRCA	GSTO2	119391	glutathione S-transferase omega 2	10q25.1
BRCA	CDYL2	124359	chromodomain protein, Y-like 2	16q23.2
BRCA	ANKLE1	126549	ankyrin repeat and LEM domain containing 1	19p13.11
BRCA	SYT6	148281	synaptotagmin VI	1p13.2
BRCA	NEK10	152110	NIMA-related kinase 10	3p24.1
BRCA	SLC30A8	169026	solute carrier family 30 (zinc transporter), member 8	8q24.11
BRCA	ADAMTS16	170690	ADAM metallopeptidase with thrombospondin type 1 motif, 16	5p15
BRCA	TUBB	203068	tubulin, beta class I	6p21.33
BRCA	STXBP4	252983	syntaxin binding protein 4	17q22
BRCA	HCN1	348980	hyperpolarization activated cyclic nucleotide-gated potassium channel 1	5p12
BRCA	SULT6B1	391365	sulfotransferase family, cytosolic, 6B, member 1	2p22.2
BRCA	CCDC88C	440193	coiled-coil domain containing 88C	14q32.11
BRCA	SULT1A4	445329	sulfotransferase family, cytosolic, 1A, phenol-preferring, member 4	-
BRCA	EMBP1	647121	embigin pseudogene 1	1p11.2
BRCA	DIRC3	729582	disrupted in renal carcinoma 3	2q35
BRCA	CDKN2B-AS1	100048912	CDKN2B antisense RNA 1	9p21.3
COAD	NAT1	9	N-acetyltransferase 1 (arylamine N-acetyltransferase)	8p22
COAD	NAT2	10	N-acetyltransferase 2 (arylamine N-acetyltransferase)	8p22
COAD	ABL1	25	c-abl oncogene 1, non-receptor tyrosine kinase	9q34.1
COAD	ACP1	52	acid phosphatase 1, soluble	2p25
COAD	ADA	100	adenosine deaminase	20q13.12
COAD	ADH1A	124	alcohol dehydrogenase 1A (class I), alpha polypeptide	4q23
COAD	ADH1B	125	alcohol dehydrogenase 1B (class I), beta polypeptide	4q23
COAD	ADH1C	126	alcohol dehydrogenase 1C (class I), gamma polypeptide	4q23
COAD	PARP1	142	poly (ADP-ribose) polymerase 1	1q41-q42
COAD	ADRB2	154	adrenoceptor beta 2, surface	5q31-q32
COAD	ADRB3	155	adrenoceptor beta 3	8p12
COAD	AGXT	189	alanine-glyoxylate aminotransferase	2q37.3
COAD	AHCY	191	adenosylhomocysteinase	20q11.22
COAD	AHR	196	aryl hydrocarbon receptor	7p15
COAD	AKT1	207	v-akt murine thymoma viral oncogene homolog 1	14q32.32
COAD	AKT2	208	v-akt murine thymoma viral oncogene homolog 2	19q13.1-q13.2
COAD	ALDH2	217	aldehyde dehydrogenase 2 family (mitochondrial)	12q24.2
COAD	ALOX5	240	arachidonate 5-lipoxygenase	10q11.2
COAD	AMD1	262	adenosylmethionine decarboxylase 1	6q21
COAD	AMPD1	270	adenosine monophosphate deaminase 1	1p13
COAD	ANXA11	311	annexin A11	10q23
COAD	APC	324	adenomatous polyposis coli	5q21-q22
COAD	APEX1	328	APEX nuclease (multifunctional DNA repair enzyme) 1	14q11.2
COAD	APOE	348	apolipoprotein E	19q13.2
COAD	FAS	355	Fas cell surface death receptor	10q24.1
COAD	FASLG	356	Fas ligand (TNF superfamily, member 6)	1q23
COAD	AR	367	androgen receptor	Xq12
COAD	ARNT	405	aryl hydrocarbon receptor nuclear translocator	1q21
COAD	ATIC	471	5-aminoimidazole-4-carboxamide ribonucleotide formyltransferase/IMP cyclohydrolase	2q35
COAD	ATM	472	ataxia telangiectasia mutated	11q22-q23
COAD	ATP2A3	489	ATPase, Ca++ transporting, ubiquitous	17p13.3
COAD	BAX	581	BCL2-associated X protein	19q13.3-q13.4
COAD	CCND1	595	cyclin D1	11q13
COAD	BCL2	596	B-cell CLL/lymphoma 2	18q21.3
COAD	BCL2L1	598	BCL2-like 1	20q11.21
COAD	BHMT	635	betaine--homocysteine S-methyltransferase	5q14.1
COAD	BID	637	BH3 interacting domain death agonist	22q11.1
COAD	BLM	641	Bloom syndrome, RecQ helicase-like	15q26.1
COAD	BMP1	649	bone morphogenetic protein 1	8p21.3
COAD	BRCA1	672	breast cancer 1, early onset	17q21
COAD	BRAF	673	v-raf murine sarcoma viral oncogene homolog B1	7q34
COAD	BRCA2	675	breast cancer 2, early onset	13q12.3
COAD	TSPO	706	translocator protein (18kDa)	22q13.31
COAD	MYRF	745	myelin regulatory factor	11q12-q13.1
COAD	CALR	811	calreticulin	19p13.3-p13.2
COAD	CASP3	836	caspase 3, apoptosis-related cysteine peptidase	4q34
COAD	CASP6	839	caspase 6, apoptosis-related cysteine peptidase	4q25
COAD	CASP7	840	caspase 7, apoptosis-related cysteine peptidase	10q25
COAD	CASP8	841	caspase 8, apoptosis-related cysteine peptidase	2q33-q34
COAD	CASP9	842	caspase 9, apoptosis-related cysteine peptidase	1p36.21
COAD	CASP10	843	caspase 10, apoptosis-related cysteine peptidase	2q33-q34
COAD	CAT	847	catalase	11p13
COAD	CAV1	857	caveolin 1, caveolae protein, 22kDa	7q31.1
COAD	RUNX2	860	runt-related transcription factor 2	6p21
COAD	RUNX3	864	runt-related transcription factor 3	1p36
COAD	CBS	875	cystathionine-beta-synthase	21q22.3
COAD	CCND2	894	cyclin D2	12p13
COAD	CD14	929	CD14 molecule	5q31.1
COAD	CD86	942	CD86 molecule	3q21
COAD	CDA	978	cytidine deaminase	1p36.2-p35
COAD	CDK1	983	cyclin-dependent kinase 1	10q21.1
COAD	CDH1	999	cadherin 1, type 1, E-cadherin (epithelial)	16q22.1
COAD	CDH5	1003	cadherin 5, type 2 (vascular endothelium)	16q22.1
COAD	CDK7	1022	cyclin-dependent kinase 7	5q12.1
COAD	CDK8	1024	cyclin-dependent kinase 8	13q12
COAD	CDKN1A	1026	cyclin-dependent kinase inhibitor 1A (p21, Cip1)	6p21.2
COAD	CDKN1B	1027	cyclin-dependent kinase inhibitor 1B (p27, Kip1)	12p13.1-p12
COAD	CDKN2A	1029	cyclin-dependent kinase inhibitor 2A	9p21
COAD	CDKN2B	1030	cyclin-dependent kinase inhibitor 2B (p15, inhibits CDK4)	9p21
COAD	CES1	1066	carboxylesterase 1	16q22.2
COAD	CHEK1	1111	checkpoint kinase 1	11q24.2
COAD	CLCN6	1185	chloride channel, voltage-sensitive 6	1p36
COAD	CNR1	1268	cannabinoid receptor 1 (brain)	6q14-q15
COAD	COMT	1312	catechol-O-methyltransferase	22q11.21
COAD	CRP	1401	C-reactive protein, pentraxin-related	1q23.2
COAD	HAPLN1	1404	hyaluronan and proteoglycan link protein 1	5q14.3
COAD	CSF2	1437	colony stimulating factor 2 (granulocyte-macrophage)	5q31.1
COAD	CSNK2A1	1457	casein kinase 2, alpha 1 polypeptide	20p13
COAD	CTBP1	1487	C-terminal binding protein 1	4p16
COAD	CTLA4	1493	cytotoxic T-lymphocyte-associated protein 4	2q33
COAD	CTNNB1	1499	catenin (cadherin-associated protein), beta 1, 88kDa	3p21
COAD	CYBA	1535	cytochrome b-245, alpha polypeptide	16q24
COAD	DAPK1	1612	death-associated protein kinase 1	9q21.33
COAD	ACE	1636	angiotensin I converting enzyme	17q23.3
COAD	GADD45A	1647	growth arrest and DNA-damage-inducible, alpha	1p31.2
COAD	DHFR	1719	dihydrofolate reductase	5q11.2-q13.2
COAD	NQO1	1728	NAD(P)H dehydrogenase, quinone 1	16q22.1
COAD	DNMT1	1786	DNA (cytosine-5-)-methyltransferase 1	19p13.2
COAD	DPYD	1806	dihydropyrimidine dehydrogenase	1p22
COAD	DPYS	1807	dihydropyrimidinase	8q22
COAD	DRD2	1813	dopamine receptor D2	11q23
COAD	DRD3	1814	dopamine receptor D3	3q13.3
COAD	DRD4	1815	dopamine receptor D4	11p15.5
COAD	DUT	1854	deoxyuridine triphosphatase	15q21.1
COAD	E2F1	1869	E2F transcription factor 1	20q11.2
COAD	TYMP	1890	thymidine phosphorylase	22q13.33
COAD	EGF	1950	epidermal growth factor	4q25
COAD	EGFR	1956	epidermal growth factor receptor	7p12
COAD	EIF4E	1977	eukaryotic translation initiation factor 4E	4q21-q25
COAD	SLC29A1	2030	solute carrier family 29 (nucleoside transporters), member 1	6p21.1
COAD	EP300	2033	E1A binding protein p300	22q13.2
COAD	EPHX1	2052	epoxide hydrolase 1, microsomal (xenobiotic)	1q42.1
COAD	EPHX2	2053	epoxide hydrolase 2, cytoplasmic	8p21
COAD	ERBB2	2064	v-erb-b2 erythroblastic leukemia viral oncogene homolog 2, neuro/glioblastoma derived oncogene homolog (avian)	17q12
COAD	ERBB4	2066	v-erb-a erythroblastic leukemia viral oncogene homolog 4 (avian)	2q33.3-q34
COAD	ERCC1	2067	excision repair cross-complementing rodent repair deficiency, complementation group 1 (includes overlapping antisense sequence)	19q13.32
COAD	ERCC2	2068	excision repair cross-complementing rodent repair deficiency, complementation group 2	19q13.3
COAD	ERCC4	2072	excision repair cross-complementing rodent repair deficiency, complementation group 4	16p13.12
COAD	ERCC5	2073	excision repair cross-complementing rodent repair deficiency, complementation group 5	13q33
COAD	ERCC6	2074	excision repair cross-complementing rodent repair deficiency, complementation group 6	10q11.23
COAD	ESR1	2099	estrogen receptor 1	6q25.1
COAD	ESR2	2100	estrogen receptor 2 (ER beta)	14q23.2
COAD	ESRRG	2104	estrogen-related receptor gamma	1q41
COAD	F2	2147	coagulation factor II (thrombin)	11p11
COAD	F5	2153	coagulation factor V (proaccelerin, labile factor)	1q23
COAD	F8	2157	coagulation factor VIII, procoagulant component	Xq28
COAD	FBN2	2201	fibrillin 2	5q23-q31
COAD	FCGR1A	2209	Fc fragment of IgG, high affinity Ia, receptor (CD64)	1q21.2-q21.3
COAD	FCGR2A	2212	Fc fragment of IgG, low affinity IIa, receptor (CD32)	1q23
COAD	FCGR3A	2214	Fc fragment of IgG, low affinity IIIa, receptor (CD16a)	1q23
COAD	FDXR	2232	ferredoxin reductase	17q25.1
COAD	FEN1	2237	flap structure-specific endonuclease 1	11q12
COAD	FGF4	2249	fibroblast growth factor 4	11q13.3
COAD	FGFR1	2260	fibroblast growth factor receptor 1	8p12
COAD	FGFR3	2261	fibroblast growth factor receptor 3	4p16.3
COAD	FGFR4	2264	fibroblast growth factor receptor 4	5q35.1-qter
COAD	FGG	2266	fibrinogen gamma chain	4q28
COAD	FLT1	2321	fms-related tyrosine kinase 1	13q12
COAD	FLT3	2322	fms-related tyrosine kinase 3	13q12
COAD	FMO3	2328	flavin containing monooxygenase 3	1q24.3
COAD	FOLH1	2346	folate hydrolase (prostate-specific membrane antigen) 1	11p11.2
COAD	FOLR1	2348	folate receptor 1 (adult)	11q13.3-q14.1
COAD	FPGS	2356	folylpolyglutamate synthase	9q34.1
COAD	MTOR	2475	mechanistic target of rapamycin (serine/threonine kinase)	1p36.2
COAD	XRCC6	2547	X-ray repair complementing defective repair in Chinese hamster cells 6	22q13.2
COAD	GART	2618	phosphoribosylglycinamide formyltransferase, phosphoribosylglycinamide synthetase, phosphoribosylaminoimidazole synthetase	21q22.11
COAD	GATA4	2626	GATA binding protein 4	8p23.1-p22
COAD	GH1	2688	growth hormone 1	17q24.2
COAD	GHR	2690	growth hormone receptor	5p13-p12
COAD	GHSR	2693	growth hormone secretagogue receptor	3q26.31
COAD	GNAS	2778	GNAS complex locus	20q13.3
COAD	GPX1	2876	glutathione peroxidase 1	3p21.3
COAD	GPX2	2877	glutathione peroxidase 2 (gastrointestinal)	14q24.1
COAD	GPX3	2878	glutathione peroxidase 3 (plasma)	5q23
COAD	GPX4	2879	glutathione peroxidase 4	19p13.3
COAD	GRID1	2894	glutamate receptor, ionotropic, delta 1	10q22
COAD	GRIN2A	2903	glutamate receptor, ionotropic, N-methyl D-aspartate 2A	16p13.2
COAD	NR3C1	2908	nuclear receptor subfamily 3, group C, member 1 (glucocorticoid receptor)	5q31.3
COAD	GSTA1	2938	glutathione S-transferase alpha 1	6p12.1
COAD	GSTA2	2939	glutathione S-transferase alpha 2	6p12.1
COAD	GSTA4	2941	glutathione S-transferase alpha 4	6p12.1
COAD	GSTM1	2944	glutathione S-transferase mu 1	1p13.3
COAD	GSTM2	2946	glutathione S-transferase mu 2 (muscle)	1p13.3
COAD	GSTM3	2947	glutathione S-transferase mu 3 (brain)	1p13.3
COAD	GSTP1	2950	glutathione S-transferase pi 1	11q13
COAD	GSTT1	2952	glutathione S-transferase theta 1	22q11.23
COAD	GSTT2	2953	glutathione S-transferase theta 2	22q11.23
COAD	MSH6	2956	mutS homolog 6 (E. coli)	2p16
COAD	HARS	3035	histidyl-tRNA synthetase	5q31.3
COAD	HFE	3077	hemochromatosis	6p21.3
COAD	HIF1A	3091	hypoxia inducible factor 1, alpha subunit (basic helix-loop-helix transcription factor)	14q23.2
COAD	HLA-DQA1	3117	major histocompatibility complex, class II, DQ alpha 1	6p21.3
COAD	HLA-DQB1	3119	major histocompatibility complex, class II, DQ beta 1	6p21.3
COAD	HLA-DRB1	3123	major histocompatibility complex, class II, DR beta 1	6p21.3
COAD	HMGCR	3156	3-hydroxy-3-methylglutaryl-CoA reductase	5q13.3-q14
COAD	HMOX1	3162	heme oxygenase (decycling) 1	22q13.1
COAD	HPGD	3248	hydroxyprostaglandin dehydrogenase 15-(NAD)	4q34-q35
COAD	HRAS	3265	v-Ha-ras Harvey rat sarcoma viral oncogene homolog	11p15.5
COAD	HSD17B1	3292	hydroxysteroid (17-beta) dehydrogenase 1	17q11-q21
COAD	HSD17B3	3293	hydroxysteroid (17-beta) dehydrogenase 3	9q22
COAD	HSD17B2	3294	hydroxysteroid (17-beta) dehydrogenase 2	16q24.1-q24.2
COAD	HSD17B4	3295	hydroxysteroid (17-beta) dehydrogenase 4	5q21
COAD	ICAM1	3383	intercellular adhesion molecule 1	19p13.3-p13.2
COAD	IDE	3416	insulin-degrading enzyme	10q23-q25
COAD	IFNG	3458	interferon, gamma	12q14
COAD	IGF1	3479	insulin-like growth factor 1 (somatomedin C)	12q23.2
COAD	IGF1R	3480	insulin-like growth factor 1 receptor	15q26.3
COAD	IGF2	3481	insulin-like growth factor 2 (somatomedin A)	11p15.5
COAD	IGFBP1	3484	insulin-like growth factor binding protein 1	7p13-p12
COAD	IGFBP3	3486	insulin-like growth factor binding protein 3	7p13-p12
COAD	IKBKB	3551	inhibitor of kappa light polypeptide gene enhancer in B-cells, kinase beta	8p11.2
COAD	IL1A	3552	interleukin 1, alpha	2q14
COAD	IL1B	3553	interleukin 1, beta	2q14
COAD	IL1RN	3557	interleukin 1 receptor antagonist	2q14.2
COAD	IL4	3565	interleukin 4	5q31.1
COAD	IL4R	3566	interleukin 4 receptor	16p12.1-p11.2
COAD	IL6	3569	interleukin 6 (interferon, beta 2)	7p21
COAD	IL8	3576	interleukin 8	4q13-q21
COAD	IL10	3586	interleukin 10	1q31-q32
COAD	IL12A	3592	interleukin 12A (natural killer cell stimulatory factor 1, cytotoxic lymphocyte maturation factor 1, p35)	3q25.33
COAD	IL12B	3593	interleukin 12B (natural killer cell stimulatory factor 2, cytotoxic lymphocyte maturation factor 2, p40)	5q31.1-q33.1
COAD	IL18	3606	interleukin 18 (interferon-gamma-inducing factor)	11q22.2-q22.3
COAD	INS	3630	insulin	11p15.5
COAD	INSR	3643	insulin receptor	19p13.3-p13.2
COAD	IRS1	3667	insulin receptor substrate 1	2q36
COAD	ITGA2	3673	integrin, alpha 2 (CD49B, alpha 2 subunit of VLA-2 receptor)	5q11.2
COAD	ITGB3	3690	integrin, beta 3 (platelet glycoprotein IIIa, antigen CD61)	17q21.32
COAD	JAK2	3717	Janus kinase 2	9p24
COAD	JUN	3725	jun proto-oncogene	1p32-p31
COAD	KDR	3791	kinase insert domain receptor (a type III receptor tyrosine kinase)	4q11-q12
COAD	KIT	3815	v-kit Hardy-Zuckerman 4 feline sarcoma viral oncogene homolog	4q11-q12
COAD	KRAS	3845	v-Ki-ras2 Kirsten rat sarcoma viral oncogene homolog	12p12.1
COAD	LAMA5	3911	laminin, alpha 5	20q13.2-q13.3
COAD	LAMC1	3915	laminin, gamma 1 (formerly LAMB2)	1q31
COAD	LCT	3938	lactase	2q21
COAD	LEP	3952	leptin	7q31.3
COAD	LEPR	3953	leptin receptor	1p31
COAD	LIFR	3977	leukemia inhibitory factor receptor alpha	5p13-p12
COAD	LIG1	3978	ligase I, DNA, ATP-dependent	19q13.2-q13.3
COAD	LIG3	3980	ligase III, DNA, ATP-dependent	17q11.2-q12
COAD	LIPC	3990	lipase, hepatic	15q21-q23
COAD	LTA	4049	lymphotoxin alpha (TNF superfamily, member 1)	6p21.3
COAD	SMAD2	4087	SMAD family member 2	18q21.1
COAD	SMAD3	4088	SMAD family member 3	15q22.33
COAD	SMAD4	4089	SMAD family member 4	18q21.1
COAD	SMAD7	4092	SMAD family member 7	18q21.1
COAD	MAT2A	4144	methionine adenosyltransferase II, alpha	2p11.2
COAD	MCM4	4173	minichromosome maintenance complex component 4	8q11.2
COAD	MDM2	4193	MDM2 oncogene, E3 ubiquitin protein ligase	12q14.3-q15
COAD	MET	4233	met proto-oncogene (hepatocyte growth factor receptor)	7q31
COAD	MGMT	4255	O-6-methylguanine-DNA methyltransferase	10q26
COAD	MGST1	4257	microsomal glutathione S-transferase 1	12p12.3-p12.1
COAD	MKI67	4288	antigen identified by monoclonal antibody Ki-67	10q26.2
COAD	MLH1	4292	mutL homolog 1, colon cancer, nonpolyposis type 2 (E. coli)	3p21.3
COAD	MMP1	4312	matrix metallopeptidase 1 (interstitial collagenase)	11q22.3
COAD	MMP2	4313	matrix metallopeptidase 2 (gelatinase A, 72kDa gelatinase, 72kDa type IV collagenase)	16q13-q21
COAD	MMP3	4314	matrix metallopeptidase 3 (stromelysin 1, progelatinase)	11q22.3
COAD	MMP7	4316	matrix metallopeptidase 7 (matrilysin, uterine)	11q21-q22
COAD	MMP9	4318	matrix metallopeptidase 9 (gelatinase B, 92kDa gelatinase, 92kDa type IV collagenase)	20q11.2-q13.1
COAD	MMP12	4321	matrix metallopeptidase 12 (macrophage elastase)	11q22.3
COAD	MPG	4350	N-methylpurine-DNA glycosylase	16p13.3
COAD	MPO	4353	myeloperoxidase	17q23.1
COAD	MSH2	4436	mutS homolog 2, colon cancer, nonpolyposis type 1 (E. coli)	2p21
COAD	MSH3	4437	mutS homolog 3 (E. coli)	5q11-q12
COAD	MSH5	4439	mutS homolog 5 (E. coli)	6p21.3
COAD	MTHFD1	4522	methylenetetrahydrofolate dehydrogenase (NADP+ dependent) 1, methenyltetrahydrofolate cyclohydrolase, formyltetrahydrofolate synthetase	14q24
COAD	MTHFR	4524	methylenetetrahydrofolate reductase (NAD(P)H)	1p36.3
COAD	MTR	4548	5-methyltetrahydrofolate-homocysteine methyltransferase	1q43
COAD	MTRR	4552	5-methyltetrahydrofolate-homocysteine methyltransferase reductase	5p15.31
COAD	MUC2	4583	mucin 2, oligomeric mucus/gel-forming	11p15.5
COAD	MYC	4609	v-myc myelocytomatosis viral oncogene homolog (avian)	8q24.21
COAD	NFE2L2	4780	nuclear factor (erythroid-derived 2)-like 2	2q31
COAD	NFKB1	4790	nuclear factor of kappa light polypeptide gene enhancer in B-cells 1	4q24
COAD	NFKBIA	4792	nuclear factor of kappa light polypeptide gene enhancer in B-cells inhibitor, alpha	14q13
COAD	NME1	4830	NME/NM23 nucleoside diphosphate kinase 1	17q21.3
COAD	NME2	4831	NME/NM23 nucleoside diphosphate kinase 2	17q21.3
COAD	NOS2	4843	nitric oxide synthase 2, inducible	17q11.2-q12
COAD	NOS3	4846	nitric oxide synthase 3 (endothelial cell)	7q36
COAD	NT5E	4907	5'-nucleotidase, ecto (CD73)	6q14-q21
COAD	ODC1	4953	ornithine decarboxylase 1	2p25
COAD	OGG1	4968	8-oxoguanine DNA glycosylase	3p26.2
COAD	FURIN	5045	furin (paired basic amino acid cleaving enzyme)	15q26.1
COAD	SERPINE1	5054	serpin peptidase inhibitor, clade E (nexin, plasminogen activator inhibitor type 1), member 1	7q22.1
COAD	PCNA	5111	proliferating cell nuclear antigen	20pter-p12
COAD	PDGFRA	5156	platelet-derived growth factor receptor, alpha polypeptide	4q12
COAD	PDK1	5163	pyruvate dehydrogenase kinase, isozyme 1	2q31.1
COAD	SERPINF1	5176	serpin peptidase inhibitor, clade F (alpha-2 antiplasmin, pigment epithelium derived factor), member 1	17p13.3
COAD	PGR	5241	progesterone receptor	11q22-q23
COAD	SERPINA1	5265	serpin peptidase inhibitor, clade A (alpha-1 antiproteinase, antitrypsin), member 1	14q32.1
COAD	SERPINB5	5268	serpin peptidase inhibitor, clade B (ovalbumin), member 5	18q21.33
COAD	PIK3CA	5290	phosphatidylinositol-4,5-bisphosphate 3-kinase, catalytic subunit alpha	3q26.3
COAD	PIK3R1	5295	phosphoinositide-3-kinase, regulatory subunit 1 (alpha)	5q13.1
COAD	PLA2G2A	5320	phospholipase A2, group IIA (platelets, synovial fluid)	1p35
COAD	PLA2G4A	5321	phospholipase A2, group IVA (cytosolic, calcium-dependent)	1q25
COAD	PLAU	5328	plasminogen activator, urokinase	10q22.2
COAD	PLD2	5338	phospholipase D2	17p13.1
COAD	PMS2	5395	PMS2 postmeiotic segregation increased 2 (S. cerevisiae)	7p22.2
COAD	POLB	5423	polymerase (DNA directed), beta	8p11.2
COAD	POLE	5426	polymerase (DNA directed), epsilon, catalytic subunit	12q24.3
COAD	POLG	5428	polymerase (DNA directed), gamma	15q25
COAD	POMC	5443	proopiomelanocortin	2p23.3
COAD	PON1	5444	paraoxonase 1	7q21.3
COAD	PPARD	5467	peroxisome proliferator-activated receptor delta	6p21.2
COAD	PPARG	5468	peroxisome proliferator-activated receptor gamma	3p25
COAD	PRKAA1	5562	protein kinase, AMP-activated, alpha 1 catalytic subunit	5p12
COAD	PRKDC	5591	protein kinase, DNA-activated, catalytic polypeptide	8q11
COAD	MAPK1	5594	mitogen-activated protein kinase 1	22q11.21
COAD	MAP2K7	5609	mitogen-activated protein kinase kinase 7	19p13.3-p13.2
COAD	PRNP	5621	prion protein	20p13
COAD	PRODH	5625	proline dehydrogenase (oxidase) 1	22q11.21
COAD	PTEN	5728	phosphatase and tensin homolog	10q23.3
COAD	PTGER2	5732	prostaglandin E receptor 2 (subtype EP2), 53kDa	14q22
COAD	PTGER4	5734	prostaglandin E receptor 4 (subtype EP4)	5p13.1
COAD	PTGIS	5740	prostaglandin I2 (prostacyclin) synthase	20q13.13
COAD	PTGS1	5742	prostaglandin-endoperoxide synthase 1 (prostaglandin G/H synthase and cyclooxygenase)	9q32-q33.3
COAD	PTGS2	5743	prostaglandin-endoperoxide synthase 2 (prostaglandin G/H synthase and cyclooxygenase)	1q25.2-q25.3
COAD	PTPRS	5802	protein tyrosine phosphatase, receptor type, S	19p13.3
COAD	PXN	5829	paxillin	12q24.31
COAD	RAD23B	5887	RAD23 homolog B (S. cerevisiae)	9q31.2
COAD	RAD51	5888	RAD51 homolog (S. cerevisiae)	15q15.1
COAD	RB1	5925	retinoblastoma 1	13q14.2
COAD	RET	5979	ret proto-oncogene	10q11.2
COAD	RFC1	5981	replication factor C (activator 1) 1, 145kDa	4p14-p13
COAD	RNASE1	6035	ribonuclease, RNase A family, 1 (pancreatic)	14q11.2
COAD	RPS6KA1	6195	ribosomal protein S6 kinase, 90kDa, polypeptide 1	1p
COAD	RPS6KA2	6196	ribosomal protein S6 kinase, 90kDa, polypeptide 2	6q27
COAD	RPS6KB1	6198	ribosomal protein S6 kinase, 70kDa, polypeptide 1	17q23.1
COAD	RRM1	6240	ribonucleotide reductase M1	11p15.5
COAD	RRM2	6241	ribonucleotide reductase M2	2p25-p24
COAD	RXRA	6256	retinoid X receptor, alpha	9q34.3
COAD	CCL2	6347	chemokine (C-C motif) ligand 2	17q11.2-q12
COAD	CXCL12	6387	chemokine (C-X-C motif) ligand 12	10q11.1
COAD	SELE	6401	selectin E	1q22-q25
COAD	SELP	6403	selectin P (granule membrane protein 140kDa, antigen CD62)	1q22-q25
COAD	MAP2K4	6416	mitogen-activated protein kinase kinase 4	17p12
COAD	SFRP1	6422	secreted frizzled-related protein 1	8p11.21
COAD	SFRP4	6424	secreted frizzled-related protein 4	7p14.1
COAD	SHMT1	6470	serine hydroxymethyltransferase 1 (soluble)	17p11.2
COAD	SLC6A4	6532	solute carrier family 6 (neurotransmitter transporter, serotonin), member 4	17q11.2
COAD	SLC10A2	6555	solute carrier family 10 (sodium/bile acid cotransporter family), member 2	13q33
COAD	SLC19A1	6573	solute carrier family 19 (folate transporter), member 1	21q22.3
COAD	SLC22A3	6581	solute carrier family 22 (extraneuronal monoamine transporter), member 3	6q25.3
COAD	SLC22A4	6583	solute carrier family 22 (organic cation/ergothioneine transporter), member 4	5q31.1
COAD	SLC22A5	6584	solute carrier family 22 (organic cation/carnitine transporter), member 5	5q23.3
COAD	SOD2	6648	superoxide dismutase 2, mitochondrial	6q25.3
COAD	SOS1	6654	son of sevenless homolog 1 (Drosophila)	2p21
COAD	AURKA	6790	aurora kinase A	20q13
COAD	STK11	6794	serine/threonine kinase 11	19p13.3
COAD	SULT1A2	6799	sulfotransferase family, cytosolic, 1A, phenol-preferring, member 2	16p12.1
COAD	SULT1A1	6817	sulfotransferase family, cytosolic, 1A, phenol-preferring, member 1	16p12.1
COAD	TBX3	6926	T-box 3	12q24.1
COAD	TCF7L2	6934	transcription factor 7-like 2 (T-cell specific, HMG-box)	10q25.3
COAD	TCN2	6948	transcobalamin II	22q12.2
COAD	TDG	6996	thymine-DNA glycosylase	12q24.1
COAD	TEP1	7011	telomerase-associated protein 1	14q11.2
COAD	TERT	7015	telomerase reverse transcriptase	5p15.33
COAD	TFRC	7037	transferrin receptor (p90, CD71)	3q29
COAD	TGFB1	7040	transforming growth factor, beta 1	19q13.1
COAD	TGFBR1	7046	transforming growth factor, beta receptor 1	9q22
COAD	TGFBR2	7048	transforming growth factor, beta receptor II (70/80kDa)	3p22
COAD	TK1	7083	thymidine kinase 1, soluble	17q23.2-q25.3
COAD	TLR2	7097	toll-like receptor 2	4q32
COAD	TLR4	7099	toll-like receptor 4	9q33.1
COAD	TNF	7124	tumor necrosis factor	6p21.3
COAD	TP53	7157	tumor protein p53	17p13.1
COAD	TPMT	7172	thiopurine S-methyltransferase	6p22.3
COAD	TSC1	7248	tuberous sclerosis 1	9q34
COAD	TSC2	7249	tuberous sclerosis 2	16p13.3
COAD	TXNRD1	7296	thioredoxin reductase 1	12q23-q24.1
COAD	TYMS	7298	thymidylate synthetase	18p11.32
COAD	UBE2A	7319	ubiquitin-conjugating enzyme E2A	Xq24
COAD	UCK2	7371	uridine-cytidine kinase 2	1q23
COAD	UMPS	7372	uridine monophosphate synthetase	3q13
COAD	UNG	7374	uracil-DNA glycosylase	12q23-q24.1
COAD	UPP1	7378	uridine phosphorylase 1	7p12.3
COAD	VDR	7421	vitamin D (1,25- dihydroxyvitamin D3) receptor	12q13.11
COAD	VEGFA	7422	vascular endothelial growth factor A	6p12
COAD	XPA	7507	xeroderma pigmentosum, complementation group A	9q22.3
COAD	XPC	7508	xeroderma pigmentosum, complementation group C	3p25
COAD	XRCC1	7515	X-ray repair complementing defective repair in Chinese hamster cells 1	19q13.2
COAD	XRCC2	7516	X-ray repair complementing defective repair in Chinese hamster cells 2	7q36.1
COAD	XRCC3	7517	X-ray repair complementing defective repair in Chinese hamster cells 3	14q32.3
COAD	XRCC4	7518	X-ray repair complementing defective repair in Chinese hamster cells 4	5q14.2
COAD	XRCC5	7520	X-ray repair complementing defective repair in Chinese hamster cells 5 (double-strand-break rejoining)	2q35
COAD	PRDM2	7799	PR domain containing 2, with ZNF domain	1p36.21
COAD	CXCR4	7852	chemokine (C-X-C motif) receptor 4	2q21
COAD	CUBN	8029	cubilin (intrinsic factor-cobalamin receptor)	10p12.31
COAD	AXIN1	8312	axin 1	16p13.3
COAD	IRS2	8660	insulin receptor substrate 2	13q34
COAD	RIPK1	8737	receptor (TNFRSF)-interacting serine-threonine kinase 1	6p25.2
COAD	CES2	8824	carboxylesterase 2	16q22.1
COAD	GGH	8836	gamma-glutamyl hydrolase (conjugase, folylpolygammaglutamyl hydrolase)	8q12.3
COAD	NR1I2	8856	nuclear receptor subfamily 1, group I, member 2	3q12-q13.3
COAD	SYNJ2	8871	synaptojanin 2	6q25.3
COAD	MBD4	8930	methyl-CpG binding domain protein 4	3q21.3
COAD	SLC28A1	9154	solute carrier family 28 (sodium-coupled nucleoside transporter), member 1	15q25.3
COAD	AURKB	9212	aurora kinase B	17p13.1
COAD	ADIPOQ	9370	adiponectin, C1Q and collagen domain containing	3q27
COAD	ABCG2	9429	ATP-binding cassette, sub-family G (WHITE), member 2	4q22
COAD	PTGES	9536	prostaglandin E synthase	9q34.3
COAD	ABCG1	9619	ATP-binding cassette, sub-family G (WHITE), member 1	21q22.3
COAD	HDAC9	9734	histone deacetylase 9	7p21.1
COAD	SLC23A1	9963	solute carrier family 23 (nucleobase transporters), member 1	5q31.2
COAD	PARP2	10038	poly (ADP-ribose) polymerase 2	14q11.2-q12
COAD	PARP3	10039	poly (ADP-ribose) polymerase family, member 3	3p21.31-p21.1
COAD	NR1H3	10062	nuclear receptor subfamily 1, group H, member 3	11p11.2
COAD	AKAP9	10142	A kinase (PRKA) anchor protein (yotiao) 9	7q21-q22
COAD	GPNMB	10457	glycoprotein (transmembrane) nmb	7p15
COAD	TXNRD2	10587	thioredoxin reductase 2	22q11.21
COAD	MTHFS	10588	5,10-methenyltetrahydrofolate synthetase (5-formyltetrahydrofolate cyclo-ligase)	15q25.1
COAD	SLCO1B1	10599	solute carrier organic anion transporter family, member 1B1	12p
COAD	POLD3	10714	polymerase (DNA-directed), delta 3, accessory subunit	11q14
COAD	ALDH1L1	10840	aldehyde dehydrogenase 1 family, member L1	3q21.3
COAD	PPP1R13L	10848	protein phosphatase 1, regulatory subunit 13 like	19q13.32
COAD	CD3EAP	10849	CD3e molecule, epsilon associated protein	19q13.3
COAD	PPARGC1A	10891	peroxisome proliferator-activated receptor gamma, coactivator 1 alpha	4p15.1
COAD	CAPN10	11132	calpain 10	2q37.3
COAD	RASSF1	11186	Ras association (RalGDS/AF-6) domain family member 1	3p21.3
COAD	WIF1	11197	WNT inhibitory factor 1	12q14.3
COAD	CHEK2	11200	checkpoint kinase 2	22q12.1
COAD	SMUG1	23583	single-strand-selective monofunctional uracil-DNA glycosylase 1	12q13.11-q13.3
COAD	AMACR	23600	alpha-methylacyl-CoA racemase	5p13
COAD	RAD54B	25788	RAD54 homolog B (S. cerevisiae)	8q22.1
COAD	DFNB31	25861	deafness, autosomal recessive 31	9q32
COAD	GREM1	26585	gremlin 1, DAN family BMP antagonist	15q13.3
COAD	DKK3	27122	dickkopf WNT signaling pathway inhibitor 3	11p15.2
COAD	APEX2	27301	APEX nuclease (apurinic/apyrimidinic endonuclease) 2	Xp11.21
COAD	NT5C	30833	5', 3'-nucleotidase, cytosolic	17q25.1
COAD	RRM2B	50484	ribonucleotide reductase M2 B (TP53 inducible)	8q23.1
COAD	ADIPOR1	51094	adiponectin receptor 1	1q32.1
COAD	PRKAG2	51422	protein kinase, AMP-activated, gamma 2 non-catalytic subunit	7q36.1
COAD	POLK	51426	polymerase (DNA directed) kappa	5q13
COAD	LIMA1	51474	LIM domain and actin binding 1	12q13
COAD	UPB1	51733	ureidopropionase, beta	22q11.2
COAD	XAF1	54739	XIAP associated factor 1	17p13.1
COAD	TRPM7	54822	transient receptor potential cation channel, subfamily M, member 7	15q21
COAD	FBXW7	55294	F-box and WD repeat domain containing 7, E3 ubiquitin protein ligase	4q31.3
COAD	TDP1	55775	tyrosyl-DNA phosphodiesterase 1	14q32.11
COAD	MYNN	55892	myoneurin	3q26.2
COAD	RETN	56729	resistin	19p13.2
COAD	AKR1B10	57016	aldo-keto reductase family 1, member B10 (aldose reductase)	7q33
COAD	SMURF1	57154	SMAD specific E3 ubiquitin protein ligase 1	7q22.1
COAD	NXN	64359	nucleoredoxin	17p13.3
COAD	DCLRE1B	64858	DNA cross-link repair 1B	1p13.2
COAD	WNK1	65125	WNK lysine deficient protein kinase 1	12p13.3
COAD	NEIL1	79661	nei endonuclease VIII-like 1 (E. coli)	15q24.2
COAD	BICC1	80114	bicaudal C homolog 1 (Drosophila)	10q21.1
COAD	CABLES2	81928	Cdk5 and Abl enzyme substrate 2	20q13.33
COAD	RHPN2	85415	rhophilin, Rho GTPase binding protein 2	19q13.11
COAD	SSH2	85464	slingshot protein phosphatase 2	17q11.2
COAD	ISX	91464	intestine-specific homeobox	22q12.3
COAD	TPH2	121278	tryptophan hydroxylase 2	12q21.1
COAD	VTI1A	143187	vesicle transport through interaction with t-SNAREs 1A	10q25.2
COAD	KLC3	147700	kinesin light chain 3	19q13
COAD	SRSF10P2	171472	serine/arginine-rich splicing factor 10 pseudogene 2	20p12.3
COAD	ALKBH3	221120	alkB, alkylation repair homolog 3 (E. coli)	11p11.2
COAD	HSPA12A	259217	heat shock 70kDa protein 12A	10q26.12
COAD	ZMIZ1-AS1	283050	ZMIZ1 antisense RNA 1	10q22.3
COAD	LAMA1	284217	laminin, alpha 1	18p11.3
COAD	DCBLD1	285761	discoidin, CUB and LCCL domain containing 1	6q22.1
COAD	C1orf110	339512	chromosome 1 open reading frame 110	1q23.3
GBM	NAT2	10	N-acetyltransferase 2 (arylamine N-acetyltransferase)	8p22
GBM	ACAA1	30	acetyl-CoA acyltransferase 1	3p22.2
GBM	ALOX5	240	arachidonate 5-lipoxygenase	10q11.2
GBM	ALOX5AP	241	arachidonate 5-lipoxygenase-activating protein	13q12
GBM	APC	324	adenomatous polyposis coli	5q21-q22
GBM	APEX1	328	APEX nuclease (multifunctional DNA repair enzyme) 1	14q11.2
GBM	SERPINC1	462	serpin peptidase inhibitor, clade C (antithrombin), member 1	1q25.1
GBM	ATM	472	ataxia telangiectasia mutated	11q22-q23
GBM	BCHE	590	butyrylcholinesterase	3q26.1-q26.2
GBM	BCL2	596	B-cell CLL/lymphoma 2	18q21.3
GBM	CFB	629	complement factor B	6p21.3
GBM	BMI1	648	BMI1 polycomb ring finger oncogene	10p11.23
GBM	BPI	671	bactericidal/permeability-increasing protein	20q11.23
GBM	BRCA1	672	breast cancer 1, early onset	17q21
GBM	BRAF	673	v-raf murine sarcoma viral oncogene homolog B1	7q34
GBM	C1QA	712	complement component 1, q subcomponent, A chain	1p36.12
GBM	C1QB	713	complement component 1, q subcomponent, B chain	1p36.12
GBM	C1QC	714	complement component 1, q subcomponent, C chain	1p36.11
GBM	C1S	716	complement component 1, s subcomponent	12p13
GBM	C3	718	complement component 3	19p13.3-p13.2
GBM	C5	727	complement component 5	9q33-q34
GBM	C5AR1	728	complement component 5a receptor 1	19q13.3-q13.4
GBM	C8G	733	complement component 8, gamma polypeptide	9q34.3
GBM	CACNA1A	773	calcium channel, voltage-dependent, P/Q type, alpha 1A subunit	19p13
GBM	CACNA1C	775	calcium channel, voltage-dependent, L type, alpha 1C subunit	12p13.3
GBM	CAT	847	catalase	11p13
GBM	RUNX3	864	runt-related transcription factor 3	1p36
GBM	CBS	875	cystathionine-beta-synthase	21q22.3
GBM	CD14	929	CD14 molecule	5q31.1
GBM	CDK4	1019	cyclin-dependent kinase 4	12q14
GBM	CDKN2A	1029	cyclin-dependent kinase inhibitor 2A	9p21
GBM	CDKN2B	1030	cyclin-dependent kinase inhibitor 2B (p15, inhibits CDK4)	9p21
GBM	CHRNA3	1136	cholinergic receptor, nicotinic, alpha 3 (neuronal)	15q24
GBM	CCR3	1232	chemokine (C-C motif) receptor 3	3p21.3
GBM	CRP	1401	C-reactive protein, pentraxin-related	1q23.2
GBM	CTNNB1	1499	catenin (cadherin-associated protein), beta 1, 88kDa	3p21
GBM	CYBA	1535	cytochrome b-245, alpha polypeptide	16q24
GBM	CD55	1604	CD55 molecule, decay accelerating factor for complement (Cromer blood group)	1q32
GBM	DCTD	1635	dCMP deaminase	4q35.1
GBM	DEFA3	1668	defensin, alpha 3, neutrophil-specific	8p23.1
GBM	DEFA4	1669	defensin, alpha 4, corticostatin	8p23
GBM	NQO1	1728	NAD(P)H dehydrogenase, quinone 1	16q22.1
GBM	EGF	1950	epidermal growth factor	4q25
GBM	EGFR	1956	epidermal growth factor receptor	7p12
GBM	SLC29A1	2030	solute carrier family 29 (nucleoside transporters), member 1	6p21.1
GBM	ERBB2	2064	v-erb-b2 erythroblastic leukemia viral oncogene homolog 2, neuro/glioblastoma derived oncogene homolog (avian)	17q12
GBM	ERBB3	2065	v-erb-b2 erythroblastic leukemia viral oncogene homolog 3 (avian)	12q13
GBM	ERBB4	2066	v-erb-a erythroblastic leukemia viral oncogene homolog 4 (avian)	2q33.3-q34
GBM	ERCC1	2067	excision repair cross-complementing rodent repair deficiency, complementation group 1 (includes overlapping antisense sequence)	19q13.32
GBM	ERCC2	2068	excision repair cross-complementing rodent repair deficiency, complementation group 2	19q13.3
GBM	ERCC6	2074	excision repair cross-complementing rodent repair deficiency, complementation group 6	10q11.23
GBM	F5	2153	coagulation factor V (proaccelerin, labile factor)	1q23
GBM	FCER1A	2205	Fc fragment of IgE, high affinity I, receptor for; alpha polypeptide	1q23
GBM	FCER1G	2207	Fc fragment of IgE, high affinity I, receptor for; gamma polypeptide	1q23
GBM	FCER2	2208	Fc fragment of IgE, low affinity II, receptor for (CD23)	19p13.3
GBM	FCGR2A	2212	Fc fragment of IgG, low affinity IIa, receptor (CD32)	1q23
GBM	FCGRT	2217	Fc fragment of IgG, receptor, transporter, alpha	19q13.3
GBM	FGF2	2247	fibroblast growth factor 2 (basic)	4q26
GBM	FLT3	2322	fms-related tyrosine kinase 3	13q12
GBM	FN1	2335	fibronectin 1	2q34
GBM	GLS	2744	glutaminase	2q32-q34
GBM	GNAS	2778	GNAS complex locus	20q13.3
GBM	GNB3	2784	guanine nucleotide binding protein (G protein), beta polypeptide 3	12p13
GBM	GPX1	2876	glutathione peroxidase 1	3p21.3
GBM	GRIK4	2900	glutamate receptor, ionotropic, kainate 4	11q22.3
GBM	GRIN2B	2904	glutamate receptor, ionotropic, N-methyl D-aspartate 2B	12p12
GBM	GRM1	2911	glutamate receptor, metabotropic 1	6q24
GBM	GSTM1	2944	glutathione S-transferase mu 1	1p13.3
GBM	GSTM3	2947	glutathione S-transferase mu 3 (brain)	1p13.3
GBM	GSTP1	2950	glutathione S-transferase pi 1	11q13
GBM	GSTT1	2952	glutathione S-transferase theta 1	22q11.23
GBM	HGF	3082	hepatocyte growth factor (hepapoietin A; scatter factor)	7q21.1
GBM	HLA-A	3105	major histocompatibility complex, class I, A	6p21.3
GBM	HLA-B	3106	major histocompatibility complex, class I, B	6p21.3
GBM	HLA-C	3107	major histocompatibility complex, class I, C	6p21.3
GBM	HLA-DRB1	3123	major histocompatibility complex, class II, DR beta 1	6p21.3
GBM	HRAS	3265	v-Ha-ras Harvey rat sarcoma viral oncogene homolog	11p15.5
GBM	ICAM1	3383	intercellular adhesion molecule 1	19p13.3-p13.2
GBM	ICAM2	3384	intercellular adhesion molecule 2	17q23.3
GBM	ICAM3	3385	intercellular adhesion molecule 3	19p13.3-p13.2
GBM	IDH1	3417	isocitrate dehydrogenase 1 (NADP+), soluble	2q33.3
GBM	IGF1	3479	insulin-like growth factor 1 (somatomedin C)	12q23.2
GBM	IGF1R	3480	insulin-like growth factor 1 receptor	15q26.3
GBM	IGF2	3481	insulin-like growth factor 2 (somatomedin A)	11p15.5
GBM	IGF2R	3482	insulin-like growth factor 2 receptor	6q26
GBM	IGFBP3	3486	insulin-like growth factor binding protein 3	7p13-p12
GBM	IL1B	3553	interleukin 1, beta	2q14
GBM	IL4	3565	interleukin 4	5q31.1
GBM	IL4R	3566	interleukin 4 receptor	16p12.1-p11.2
GBM	IL8	3576	interleukin 8	4q13-q21
GBM	CXCR1	3577	chemokine (C-X-C motif) receptor 1	2q35
GBM	IL13	3596	interleukin 13	5q31
GBM	IRS1	3667	insulin receptor substrate 1	2q36
GBM	ITGB2	3689	integrin, beta 2 (complement component 3 receptor 3 and 4 subunit)	21q22.3
GBM	JAK2	3717	Janus kinase 2	9p24
GBM	JAK3	3718	Janus kinase 3	19p13.1
GBM	KCND2	3751	potassium voltage-gated channel, Shal-related subfamily, member 2	7q31
GBM	KCNK1	3775	potassium channel, subfamily K, member 1	1q42-q43
GBM	KDR	3791	kinase insert domain receptor (a type III receptor tyrosine kinase)	4q11-q12
GBM	KIT	3815	v-kit Hardy-Zuckerman 4 feline sarcoma viral oncogene homolog	4q11-q12
GBM	KLK1	3816	kallikrein 1	19q13.3
GBM	LMAN1	3998	lectin, mannose-binding, 1	18q21.3-q22
GBM	LTBR	4055	lymphotoxin beta receptor (TNFR superfamily, member 3)	12p13
GBM	CD46	4179	CD46 molecule, complement regulatory protein	1q32
GBM	MDM2	4193	MDM2 oncogene, E3 ubiquitin protein ligase	12q14.3-q15
GBM	MGMT	4255	O-6-methylguanine-DNA methyltransferase	10q26
GBM	MIF	4282	macrophage migration inhibitory factor (glycosylation-inhibiting factor)	22q11.23
GBM	MMP1	4312	matrix metallopeptidase 1 (interstitial collagenase)	11q22.3
GBM	MMP2	4313	matrix metallopeptidase 2 (gelatinase A, 72kDa gelatinase, 72kDa type IV collagenase)	16q13-q21
GBM	MMP9	4318	matrix metallopeptidase 9 (gelatinase B, 92kDa gelatinase, 92kDa type IV collagenase)	20q11.2-q13.1
GBM	MPO	4353	myeloperoxidase	17q23.1
GBM	MTHFR	4524	methylenetetrahydrofolate reductase (NAD(P)H)	1p36.3
GBM	MTR	4548	5-methyltetrahydrofolate-homocysteine methyltransferase	1q43
GBM	MYD88	4615	myeloid differentiation primary response 88	3p22
GBM	NAB2	4665	NGFI-A binding protein 2 (EGR1 binding protein 2)	12q13.3
GBM	NCF4	4689	neutrophil cytosolic factor 4, 40kDa	22q13.1
GBM	NDUFS2	4720	NADH dehydrogenase (ubiquinone) Fe-S protein 2, 49kDa (NADH-coenzyme Q reductase)	1q23
GBM	NF1	4763	neurofibromin 1	17q11.2
GBM	NFKB1	4790	nuclear factor of kappa light polypeptide gene enhancer in B-cells 1	4q24
GBM	NFKBIA	4792	nuclear factor of kappa light polypeptide gene enhancer in B-cells inhibitor, alpha	14q13
GBM	NOS1	4842	nitric oxide synthase 1 (neuronal)	12q24.2-q24.31
GBM	NOS2	4843	nitric oxide synthase 2, inducible	17q11.2-q12
GBM	NOS3	4846	nitric oxide synthase 3 (endothelial cell)	7q36
GBM	SERPINE1	5054	serpin peptidase inhibitor, clade E (nexin, plasminogen activator inhibitor type 1), member 1	7q22.1
GBM	SERPINB2	5055	serpin peptidase inhibitor, clade B (ovalbumin), member 2	18q21.3
GBM	PARK2	5071	parkinson protein 2, E3 ubiquitin protein ligase (parkin)	6q25.2-q27
GBM	PDGFRA	5156	platelet-derived growth factor receptor, alpha polypeptide	4q12
GBM	ABCB1	5243	ATP-binding cassette, sub-family B (MDR/TAP), member 1	7q21.12
GBM	PIK3CA	5290	phosphatidylinositol-4,5-bisphosphate 3-kinase, catalytic subunit alpha	3q26.3
GBM	PIK3R1	5295	phosphoinositide-3-kinase, regulatory subunit 1 (alpha)	5q13.1
GBM	PPARG	5468	peroxisome proliferator-activated receptor gamma	3p25
GBM	KLK6	5653	kallikrein-related peptidase 6	19q13.3
GBM	PTEN	5728	phosphatase and tensin homolog	10q23.3
GBM	PTGDR	5729	prostaglandin D2 receptor (DP)	14q22.1
GBM	PTGS2	5743	prostaglandin-endoperoxide synthase 2 (prostaglandin G/H synthase and cyclooxygenase)	1q25.2-q25.3
GBM	RAC1	5879	ras-related C3 botulinum toxin substrate 1 (rho family, small GTP binding protein Rac1)	7p22
GBM	RAC2	5880	ras-related C3 botulinum toxin substrate 2 (rho family, small GTP binding protein Rac2)	22q13.1
GBM	RB1	5925	retinoblastoma 1	13q14.2
GBM	REN	5972	renin	1q32
GBM	RET	5979	ret proto-oncogene	10q11.2
GBM	RFC1	5981	replication factor C (activator 1) 1, 145kDa	4p14-p13
GBM	RRM2	6241	ribonucleotide reductase M2	2p25-p24
GBM	RYR2	6262	ryanodine receptor 2 (cardiac)	1q43
GBM	S100B	6285	S100 calcium binding protein B	21q22.3
GBM	SCN1B	6324	sodium channel, voltage-gated, type I, beta subunit	19q13.1
GBM	SCN3A	6328	sodium channel, voltage-gated, type III, alpha subunit	2q24
GBM	SCN5A	6331	sodium channel, voltage-gated, type V, alpha subunit	3p21
GBM	SCN9A	6335	sodium channel, voltage-gated, type IX, alpha subunit	2q24
GBM	SCNN1A	6337	sodium channel, non-voltage-gated 1 alpha subunit	12p13
GBM	CCL2	6347	chemokine (C-C motif) ligand 2	17q11.2-q12
GBM	CCL5	6352	chemokine (C-C motif) ligand 5	17q11.2-q12
GBM	CCL8	6355	chemokine (C-C motif) ligand 8	17q11.2
GBM	SDHB	6390	succinate dehydrogenase complex, subunit B, iron sulfur (Ip)	1p36.1-p35
GBM	SDHC	6391	succinate dehydrogenase complex, subunit C, integral membrane protein, 15kDa	1q23.3
GBM	SDHD	6392	succinate dehydrogenase complex, subunit D, integral membrane protein	11q23
GBM	SELE	6401	selectin E	1q22-q25
GBM	SELP	6403	selectin P (granule membrane protein 140kDa, antigen CD62)	1q22-q25
GBM	SLC1A2	6506	solute carrier family 1 (glial high affinity glutamate transporter), member 2	11p13-p12
GBM	SLC8A1	6546	solute carrier family 8 (sodium/calcium exchanger), member 1	2p23-p22
GBM	SLC9A1	6548	solute carrier family 9, subfamily A (NHE1, cation proton antiporter 1), member 1	1p36.1-p35
GBM	SOD1	6647	superoxide dismutase 1, soluble	21q22.11
GBM	SOD2	6648	superoxide dismutase 2, mitochondrial	6q25.3
GBM	SOD3	6649	superoxide dismutase 3, extracellular	4p15.2
GBM	STAT1	6772	signal transducer and activator of transcription 1, 91kDa	2q32.2
GBM	STAT2	6773	signal transducer and activator of transcription 2, 113kDa	12q13.3
GBM	STAT3	6774	signal transducer and activator of transcription 3 (acute-phase response factor)	17q21.31
GBM	STAT4	6775	signal transducer and activator of transcription 4	2q32.2-q32.3
GBM	STAT5A	6776	signal transducer and activator of transcription 5A	17q11.2
GBM	STAT5B	6777	signal transducer and activator of transcription 5B	17q11.2
GBM	AURKA	6790	aurora kinase A	20q13
GBM	TCN2	6948	transcobalamin II	22q12.2
GBM	TERT	7015	telomerase reverse transcriptase	5p15.33
GBM	TGM2	7052	transglutaminase 2 (C polypeptide, protein-glutamine-gamma-glutamyltransferase)	20q12
GBM	TK1	7083	thymidine kinase 1, soluble	17q23.2-q25.3
GBM	TLR2	7097	toll-like receptor 2	4q32
GBM	TLR3	7098	toll-like receptor 3	4q35
GBM	TLR4	7099	toll-like receptor 4	9q33.1
GBM	TP53	7157	tumor protein p53	17p13.1
GBM	TYK2	7297	tyrosine kinase 2	19p13.2
GBM	VCAM1	7412	vascular cell adhesion molecule 1	1p32-p31
GBM	VEGFA	7422	vascular endothelial growth factor A	6p12
GBM	VHL	7428	von Hippel-Lindau tumor suppressor, E3 ubiquitin protein ligase	3p25.3
GBM	WT1	7490	Wilms tumor 1	11p13
GBM	XDH	7498	xanthine dehydrogenase	2p23.1
GBM	XRCC1	7515	X-ray repair complementing defective repair in Chinese hamster cells 1	19q13.2
GBM	XRCC3	7517	X-ray repair complementing defective repair in Chinese hamster cells 3	14q32.3
GBM	YEATS4	8089	YEATS domain containing 4	12q13-q15
GBM	SOCS1	8651	suppressor of cytokine signaling 1	16p13.13
GBM	SOCS2	8835	suppressor of cytokine signaling 2	12q
GBM	CACNA1H	8912	calcium channel, voltage-dependent, T type, alpha 1H subunit	16p13.3
GBM	SOCS3	9021	suppressor of cytokine signaling 3	17q25.3
GBM	AURKB	9212	aurora kinase B	17p13.1
GBM	TLR6	10333	toll-like receptor 6	4p14
GBM	PTGDR2	11251	prostaglandin D2 receptor 2	11q12-q13.3
GBM	TRAM1	23471	translocation associated membrane protein 1	8q13.3
GBM	SSBP2	23635	single-stranded DNA binding protein 2	5q14.1
GBM	LY96	23643	lymphocyte antigen 96	8q21.11
GBM	RAD54B	25788	RAD54 homolog B (S. cerevisiae)	8q22.1
GBM	APEX2	27301	APEX nuclease (apurinic/apyrimidinic endonuclease) 2	Xp11.21
GBM	CD209	30835	CD209 molecule	19p13
GBM	IRAK4	51135	interleukin-1 receptor-associated kinase 4	12q12
GBM	TLR9	54106	toll-like receptor 9	3p21.3
GBM	TOLLIP	54472	toll interacting protein	11p15.5
GBM	UGT1A1	54658	UDP glucuronosyltransferase 1 family, polypeptide A1	2q37
GBM	KLK15	55554	kallikrein-related peptidase 15	19q13.41
GBM	CHRNA9	55584	cholinergic receptor, nicotinic, alpha 9 (neuronal)	4p14
GBM	CACNA2D3	55799	calcium channel, voltage-dependent, alpha 2/delta subunit 3	3p21.1
GBM	SCN3B	55800	sodium channel, voltage-gated, type III, beta subunit	11q23.3
GBM	SLC12A5	57468	solute carrier family 12 (potassium/chloride transporter), member 5	20q13.12
GBM	SLC5A7	60482	solute carrier family 5 (choline transporter), member 7	2q12
GBM	ADAM33	80332	ADAM metallopeptidase domain 33	20p13
GBM	LRIG3	121227	leucine-rich repeats and immunoglobulin-like domains 3	12q14.1
KIRC	NAT2	10	N-acetyltransferase 2 (arylamine N-acetyltransferase)	8p22
KIRC	AGT	183	angiotensinogen (serpin peptidase inhibitor, clade A, member 8)	1q42.2
KIRC	AGTR1	185	angiotensin II receptor, type 1	3q24
KIRC	AGTR2	186	angiotensin II receptor, type 2	Xq22-q23
KIRC	APOC1	341	apolipoprotein C-I	19q13.2
KIRC	APOE	348	apolipoprotein E	19q13.2
KIRC	FAS	355	Fas cell surface death receptor	10q24.1
KIRC	FASLG	356	Fas ligand (TNF superfamily, member 6)	1q23
KIRC	AR	367	androgen receptor	Xq12
KIRC	ATP7B	540	ATPase, Cu++ transporting, beta polypeptide	13q14.3
KIRC	CCND1	595	cyclin D1	11q13
KIRC	BCL2	596	B-cell CLL/lymphoma 2	18q21.3
KIRC	BDNF	627	brain-derived neurotrophic factor	11p13
KIRC	BRCA2	675	breast cancer 2, early onset	13q12.3
KIRC	CA9	768	carbonic anhydrase IX	9p13.3
KIRC	CASP8	841	caspase 8, apoptosis-related cysteine peptidase	2q33-q34
KIRC	CCBL1	883	cysteine conjugate-beta lyase, cytoplasmic	9q34.11
KIRC	SCARB1	949	scavenger receptor class B, member 1	12q24.31
KIRC	CDH1	999	cadherin 1, type 1, E-cadherin (epithelial)	16q22.1
KIRC	COMT	1312	catechol-O-methyltransferase	22q11.21
KIRC	CTLA4	1493	cytotoxic T-lymphocyte-associated protein 4	2q33
KIRC	CTNNB1	1499	catenin (cadherin-associated protein), beta 1, 88kDa	3p21
KIRC	ACE	1636	angiotensin I converting enzyme	17q23.3
KIRC	EGF	1950	epidermal growth factor	4q25
KIRC	EGFR	1956	epidermal growth factor receptor	7p12
KIRC	EPAS1	2034	endothelial PAS domain protein 1	2p21-p16
KIRC	ERCC1	2067	excision repair cross-complementing rodent repair deficiency, complementation group 1 (includes overlapping antisense sequence)	19q13.32
KIRC	ERCC2	2068	excision repair cross-complementing rodent repair deficiency, complementation group 2	19q13.3
KIRC	ERCC5	2073	excision repair cross-complementing rodent repair deficiency, complementation group 5	13q33
KIRC	ESR1	2099	estrogen receptor 1	6q25.1
KIRC	FGFR3	2261	fibroblast growth factor receptor 3	4p16.3
KIRC	FLT3	2322	fms-related tyrosine kinase 3	13q12
KIRC	FLT4	2324	fms-related tyrosine kinase 4	5q35.3
KIRC	GNAS	2778	GNAS complex locus	20q13.3
KIRC	GSTM1	2944	glutathione S-transferase mu 1	1p13.3
KIRC	GSTM3	2947	glutathione S-transferase mu 3 (brain)	1p13.3
KIRC	GSTP1	2950	glutathione S-transferase pi 1	11q13
KIRC	GSTT1	2952	glutathione S-transferase theta 1	22q11.23
KIRC	HIF1A	3091	hypoxia inducible factor 1, alpha subunit (basic helix-loop-helix transcription factor)	14q23.2
KIRC	HLA-DQA1	3117	major histocompatibility complex, class II, DQ alpha 1	6p21.3
KIRC	HLA-DQB1	3119	major histocompatibility complex, class II, DQ beta 1	6p21.3
KIRC	HLA-DRB1	3123	major histocompatibility complex, class II, DR beta 1	6p21.3
KIRC	HLA-DRB4	3126	major histocompatibility complex, class II, DR beta 4	6p21.3
KIRC	HLA-DRB5	3127	major histocompatibility complex, class II, DR beta 5	6p21.3
KIRC	IFNG	3458	interferon, gamma	12q14
KIRC	IGFBP3	3486	insulin-like growth factor binding protein 3	7p13-p12
KIRC	IL1A	3552	interleukin 1, alpha	2q14
KIRC	IL2	3558	interleukin 2	4q26-q27
KIRC	IL4	3565	interleukin 4	5q31.1
KIRC	IL4R	3566	interleukin 4 receptor	16p12.1-p11.2
KIRC	IL6	3569	interleukin 6 (interferon, beta 2)	7p21
KIRC	IL8	3576	interleukin 8	4q13-q21
KIRC	IL10	3586	interleukin 10	1q31-q32
KIRC	IL18	3606	interleukin 18 (interferon-gamma-inducing factor)	11q22.2-q22.3
KIRC	ITGB3	3690	integrin, beta 3 (platelet glycoprotein IIIa, antigen CD61)	17q21.32
KIRC	KDR	3791	kinase insert domain receptor (a type III receptor tyrosine kinase)	4q11-q12
KIRC	KRAS	3845	v-Ki-ras2 Kirsten rat sarcoma viral oncogene homolog	12p12.1
KIRC	LTA	4049	lymphotoxin alpha (TNF superfamily, member 1)	6p21.3
KIRC	MCM6	4175	minichromosome maintenance complex component 6	2q21
KIRC	MDM2	4193	MDM2 oncogene, E3 ubiquitin protein ligase	12q14.3-q15
KIRC	MLH1	4292	mutL homolog 1, colon cancer, nonpolyposis type 2 (E. coli)	3p21.3
KIRC	MMP1	4312	matrix metallopeptidase 1 (interstitial collagenase)	11q22.3
KIRC	MMP3	4314	matrix metallopeptidase 3 (stromelysin 1, progelatinase)	11q22.3
KIRC	MSH2	4436	mutS homolog 2, colon cancer, nonpolyposis type 1 (E. coli)	2p21
KIRC	MTHFR	4524	methylenetetrahydrofolate reductase (NAD(P)H)	1p36.3
KIRC	NFKB1	4790	nuclear factor of kappa light polypeptide gene enhancer in B-cells 1	4q24
KIRC	OGG1	4968	8-oxoguanine DNA glycosylase	3p26.2
KIRC	PDGFRA	5156	platelet-derived growth factor receptor, alpha polypeptide	4q12
KIRC	PON1	5444	paraoxonase 1	7q21.3
KIRC	PPARG	5468	peroxisome proliferator-activated receptor gamma	3p25
KIRC	PRKDC	5591	protein kinase, DNA-activated, catalytic polypeptide	8q11
KIRC	PTGS2	5743	prostaglandin-endoperoxide synthase 2 (prostaglandin G/H synthase and cyclooxygenase)	1q25.2-q25.3
KIRC	RAN	5901	RAN, member RAS oncogene family	12q24.3
KIRC	RXRA	6256	retinoid X receptor, alpha	9q34.3
KIRC	CCL2	6347	chemokine (C-C motif) ligand 2	17q11.2-q12
KIRC	CCL5	6352	chemokine (C-C motif) ligand 5	17q11.2-q12
KIRC	SDHB	6390	succinate dehydrogenase complex, subunit B, iron sulfur (Ip)	1p36.1-p35
KIRC	SDHC	6391	succinate dehydrogenase complex, subunit C, integral membrane protein, 15kDa	1q23.3
KIRC	SDHD	6392	succinate dehydrogenase complex, subunit D, integral membrane protein	11q23
KIRC	SFRP4	6424	secreted frizzled-related protein 4	7p14.1
KIRC	SLC5A5	6528	solute carrier family 5 (sodium iodide symporter), member 5	19p13.11
KIRC	STAT3	6774	signal transducer and activator of transcription 3 (acute-phase response factor)	17q21.31
KIRC	AURKA	6790	aurora kinase A	20q13
KIRC	TGFB1	7040	transforming growth factor, beta 1	19q13.1
KIRC	TGFBR1	7046	transforming growth factor, beta receptor 1	9q22
KIRC	TNF	7124	tumor necrosis factor	6p21.3
KIRC	TP53	7157	tumor protein p53	17p13.1
KIRC	TSC2	7249	tuberous sclerosis 2	16p13.3
KIRC	VDR	7421	vitamin D (1,25- dihydroxyvitamin D3) receptor	12q13.11
KIRC	VEGFA	7422	vascular endothelial growth factor A	6p12
KIRC	VHL	7428	von Hippel-Lindau tumor suppressor, E3 ubiquitin protein ligase	3p25.3
KIRC	WT1	7490	Wilms tumor 1	11p13
KIRC	XPA	7507	xeroderma pigmentosum, complementation group A	9q22.3
KIRC	XPC	7508	xeroderma pigmentosum, complementation group C	3p25
KIRC	XRCC1	7515	X-ray repair complementing defective repair in Chinese hamster cells 1	19q13.2
KIRC	XRCC3	7517	X-ray repair complementing defective repair in Chinese hamster cells 3	14q32.3
KIRC	NR1I2	8856	nuclear receptor subfamily 1, group I, member 2	3q12-q13.3
KIRC	GSTO1	9446	glutathione S-transferase omega 1	10q25.1
KIRC	NR1I3	9970	nuclear receptor subfamily 1, group I, member 3	1q23.3
KIRC	SLCO1B1	10599	solute carrier organic anion transporter family, member 1B1	12p
KIRC	CHEK2	11200	checkpoint kinase 2	22q12.1
KIRC	DKK3	27122	dickkopf WNT signaling pathway inhibitor 3	11p15.2
KIRC	EGLN1	54583	egl nine homolog 1 (C. elegans)	1q42.1
KIRC	UGT1A1	54658	UDP glucuronosyltransferase 1 family, polypeptide A1	2q37
KIRC	FBXW7	55294	F-box and WD repeat domain containing 7, E3 ubiquitin protein ligase	4q31.3
KIRC	NEIL1	79661	nei endonuclease VIII-like 1 (E. coli)	15q24.2
KIRC	EGLN2	112398	egl nine homolog 2 (C. elegans)	19q13.2
KIRC	EGLN3	112399	egl nine homolog 3 (C. elegans)	14q13.1
KIRC	GSTO2	119391	glutathione S-transferase omega 2	10q25.1
LAML	NAT1	9	N-acetyltransferase 1 (arylamine N-acetyltransferase)	8p22
LAML	NAT2	10	N-acetyltransferase 2 (arylamine N-acetyltransferase)	8p22
LAML	ABL1	25	c-abl oncogene 1, non-receptor tyrosine kinase	9q34.1
LAML	ACAA1	30	acetyl-CoA acyltransferase 1	3p22.2
LAML	PARP1	142	poly (ADP-ribose) polymerase 1	1q41-q42
LAML	AKT1	207	v-akt murine thymoma viral oncogene homolog 1	14q32.32
LAML	ALOX5	240	arachidonate 5-lipoxygenase	10q11.2
LAML	ALOX5AP	241	arachidonate 5-lipoxygenase-activating protein	13q12
LAML	APAF1	317	apoptotic peptidase activating factor 1	12q23
LAML	APEX1	328	APEX nuclease (multifunctional DNA repair enzyme) 1	14q11.2
LAML	XIAP	331	X-linked inhibitor of apoptosis	Xq25
LAML	FAS	355	Fas cell surface death receptor	10q24.1
LAML	FASLG	356	Fas ligand (TNF superfamily, member 6)	1q23
LAML	SERPINC1	462	serpin peptidase inhibitor, clade C (antithrombin), member 1	1q25.1
LAML	ATM	472	ataxia telangiectasia mutated	11q22-q23
LAML	BAX	581	BCL2-associated X protein	19q13.3-q13.4
LAML	BCL2	596	B-cell CLL/lymphoma 2	18q21.3
LAML	BCL6	604	B-cell CLL/lymphoma 6	3q27
LAML	BCR	613	breakpoint cluster region	22q11.23
LAML	CFB	629	complement factor B	6p21.3
LAML	BPI	671	bactericidal/permeability-increasing protein	20q11.23
LAML	BRCA1	672	breast cancer 1, early onset	17q21
LAML	BRCA2	675	breast cancer 2, early onset	13q12.3
LAML	C1QA	712	complement component 1, q subcomponent, A chain	1p36.12
LAML	C1QB	713	complement component 1, q subcomponent, B chain	1p36.12
LAML	C1QC	714	complement component 1, q subcomponent, C chain	1p36.11
LAML	C1S	716	complement component 1, s subcomponent	12p13
LAML	C3	718	complement component 3	19p13.3-p13.2
LAML	C5	727	complement component 5	9q33-q34
LAML	C5AR1	728	complement component 5a receptor 1	19q13.3-q13.4
LAML	C8G	733	complement component 8, gamma polypeptide	9q34.3
LAML	DDR1	780	discoidin domain receptor tyrosine kinase 1	6p21.3
LAML	CASP1	834	caspase 1, apoptosis-related cysteine peptidase	11q23
LAML	CASP3	836	caspase 3, apoptosis-related cysteine peptidase	4q34
LAML	CASP7	840	caspase 7, apoptosis-related cysteine peptidase	10q25
LAML	CASP8	841	caspase 8, apoptosis-related cysteine peptidase	2q33-q34
LAML	CASP9	842	caspase 9, apoptosis-related cysteine peptidase	1p36.21
LAML	CASP10	843	caspase 10, apoptosis-related cysteine peptidase	2q33-q34
LAML	CBL	867	Cbl proto-oncogene, E3 ubiquitin protein ligase	11q23.3
LAML	CD14	929	CD14 molecule	5q31.1
LAML	CD33	945	CD33 molecule	19q13.3
LAML	CDA	978	cytidine deaminase	1p36.2-p35
LAML	CDKN2A	1029	cyclin-dependent kinase inhibitor 2A	9p21
LAML	CDKN2B	1030	cyclin-dependent kinase inhibitor 2B (p15, inhibits CDK4)	9p21
LAML	CHIT1	1118	chitinase 1 (chitotriosidase)	1q32.1
LAML	CCR3	1232	chemokine (C-C motif) receptor 3	3p21.3
LAML	CRP	1401	C-reactive protein, pentraxin-related	1q23.2
LAML	CSF2	1437	colony stimulating factor 2 (granulocyte-macrophage)	5q31.1
LAML	CSF3R	1441	colony stimulating factor 3 receptor (granulocyte)	1p35-p34.3
LAML	CTLA4	1493	cytotoxic T-lymphocyte-associated protein 4	2q33
LAML	CTNNB1	1499	catenin (cadherin-associated protein), beta 1, 88kDa	3p21
LAML	CYBA	1535	cytochrome b-245, alpha polypeptide	16q24
LAML	CD55	1604	CD55 molecule, decay accelerating factor for complement (Cromer blood group)	1q32
LAML	DCK	1633	deoxycytidine kinase	4q13.3-q21.1
LAML	DEFA3	1668	defensin, alpha 3, neutrophil-specific	8p23.1
LAML	DEFA4	1669	defensin, alpha 4, corticostatin	8p23
LAML	DHFR	1719	dihydrofolate reductase	5q11.2-q13.2
LAML	NQO1	1728	NAD(P)H dehydrogenase, quinone 1	16q22.1
LAML	EPHX1	2052	epoxide hydrolase 1, microsomal (xenobiotic)	1q42.1
LAML	EPO	2056	erythropoietin	7q22
LAML	ERCC1	2067	excision repair cross-complementing rodent repair deficiency, complementation group 1 (includes overlapping antisense sequence)	19q13.32
LAML	ERCC2	2068	excision repair cross-complementing rodent repair deficiency, complementation group 2	19q13.3
LAML	ERCC5	2073	excision repair cross-complementing rodent repair deficiency, complementation group 5	13q33
LAML	ESR1	2099	estrogen receptor 1	6q25.1
LAML	F5	2153	coagulation factor V (proaccelerin, labile factor)	1q23
LAML	FCER1A	2205	Fc fragment of IgE, high affinity I, receptor for; alpha polypeptide	1q23
LAML	FCER1G	2207	Fc fragment of IgE, high affinity I, receptor for; gamma polypeptide	1q23
LAML	FCER2	2208	Fc fragment of IgE, low affinity II, receptor for (CD23)	19p13.3
LAML	FCGR2A	2212	Fc fragment of IgG, low affinity IIa, receptor (CD32)	1q23
LAML	FCGR3A	2214	Fc fragment of IgG, low affinity IIIa, receptor (CD16a)	1q23
LAML	FCGRT	2217	Fc fragment of IgG, receptor, transporter, alpha	19q13.3
LAML	FES	2242	feline sarcoma oncogene	15q26.1
LAML	FGF2	2247	fibroblast growth factor 2 (basic)	4q26
LAML	FLT3	2322	fms-related tyrosine kinase 3	13q12
LAML	XRCC6	2547	X-ray repair complementing defective repair in Chinese hamster cells 6	22q13.2
LAML	GATA1	2623	GATA binding protein 1 (globin transcription factor 1)	Xp11.23
LAML	GLS	2744	glutaminase	2q32-q34
LAML	GNB3	2784	guanine nucleotide binding protein (G protein), beta polypeptide 3	12p13
LAML	GSTA1	2938	glutathione S-transferase alpha 1	6p12.1
LAML	GSTM1	2944	glutathione S-transferase mu 1	1p13.3
LAML	GSTP1	2950	glutathione S-transferase pi 1	11q13
LAML	GSTT1	2952	glutathione S-transferase theta 1	22q11.23
LAML	GZMB	3002	granzyme B (granzyme 2, cytotoxic T-lymphocyte-associated serine esterase 1)	14q11.2
LAML	HFE	3077	hemochromatosis	6p21.3
LAML	HGF	3082	hepatocyte growth factor (hepapoietin A; scatter factor)	7q21.1
LAML	HLA-A	3105	major histocompatibility complex, class I, A	6p21.3
LAML	HLA-B	3106	major histocompatibility complex, class I, B	6p21.3
LAML	HLA-C	3107	major histocompatibility complex, class I, C	6p21.3
LAML	HLA-DPB1	3115	major histocompatibility complex, class II, DP beta 1	6p21.3
LAML	HLA-DQA1	3117	major histocompatibility complex, class II, DQ alpha 1	6p21.3
LAML	HLA-DQB1	3119	major histocompatibility complex, class II, DQ beta 1	6p21.3
LAML	HLA-DRB1	3123	major histocompatibility complex, class II, DR beta 1	6p21.3
LAML	HLA-DRB4	3126	major histocompatibility complex, class II, DR beta 4	6p21.3
LAML	HLA-DRB5	3127	major histocompatibility complex, class II, DR beta 5	6p21.3
LAML	ICAM1	3383	intercellular adhesion molecule 1	19p13.3-p13.2
LAML	ICAM2	3384	intercellular adhesion molecule 2	17q23.3
LAML	ICAM3	3385	intercellular adhesion molecule 3	19p13.3-p13.2
LAML	IDH1	3417	isocitrate dehydrogenase 1 (NADP+), soluble	2q33.3
LAML	IFNAR1	3454	interferon (alpha, beta and omega) receptor 1	21q22.11
LAML	IFNAR2	3455	interferon (alpha, beta and omega) receptor 2	21q22.11
LAML	IFNG	3458	interferon, gamma	12q14
LAML	IFNGR1	3459	interferon gamma receptor 1	6q23.3
LAML	IFNGR2	3460	interferon gamma receptor 2 (interferon gamma transducer 1)	21q22.11
LAML	IL1A	3552	interleukin 1, alpha	2q14
LAML	IL1B	3553	interleukin 1, beta	2q14
LAML	IL1R1	3554	interleukin 1 receptor, type I	2q12
LAML	IL1RN	3557	interleukin 1 receptor antagonist	2q14.2
LAML	IL4	3565	interleukin 4	5q31.1
LAML	IL6	3569	interleukin 6 (interferon, beta 2)	7p21
LAML	IL8	3576	interleukin 8	4q13-q21
LAML	CXCR1	3577	chemokine (C-X-C motif) receptor 1	2q35
LAML	IL10	3586	interleukin 10	1q31-q32
LAML	ITGB2	3689	integrin, beta 2 (complement component 3 receptor 3 and 4 subunit)	21q22.3
LAML	JAK1	3716	Janus kinase 1	1p32.3-p31.3
LAML	JAK2	3717	Janus kinase 2	9p24
LAML	JAK3	3718	Janus kinase 3	19p13.1
LAML	KDR	3791	kinase insert domain receptor (a type III receptor tyrosine kinase)	4q11-q12
LAML	KIT	3815	v-kit Hardy-Zuckerman 4 feline sarcoma viral oncogene homolog	4q11-q12
LAML	KLK1	3816	kallikrein 1	19q13.3
LAML	KRAS	3845	v-Ki-ras2 Kirsten rat sarcoma viral oncogene homolog	12p12.1
LAML	LIG1	3978	ligase I, DNA, ATP-dependent	19q13.2-q13.3
LAML	LIG3	3980	ligase III, DNA, ATP-dependent	17q11.2-q12
LAML	LMAN1	3998	lectin, mannose-binding, 1	18q21.3-q22
LAML	LTA	4049	lymphotoxin alpha (TNF superfamily, member 1)	6p21.3
LAML	LTBR	4055	lymphotoxin beta receptor (TNFR superfamily, member 3)	12p13
LAML	CD46	4179	CD46 molecule, complement regulatory protein	1q32
LAML	MDM2	4193	MDM2 oncogene, E3 ubiquitin protein ligase	12q14.3-q15
LAML	MGMT	4255	O-6-methylguanine-DNA methyltransferase	10q26
LAML	MIF	4282	macrophage migration inhibitory factor (glycosylation-inhibiting factor)	22q11.23
LAML	MLH1	4292	mutL homolog 1, colon cancer, nonpolyposis type 2 (E. coli)	3p21.3
LAML	MPO	4353	myeloperoxidase	17q23.1
LAML	MTAP	4507	methylthioadenosine phosphorylase	9p21
LAML	MTHFR	4524	methylenetetrahydrofolate reductase (NAD(P)H)	1p36.3
LAML	MTR	4548	5-methyltetrahydrofolate-homocysteine methyltransferase	1q43
LAML	MYC	4609	v-myc myelocytomatosis viral oncogene homolog (avian)	8q24.21
LAML	MYD88	4615	myeloid differentiation primary response 88	3p22
LAML	NAB2	4665	NGFI-A binding protein 2 (EGR1 binding protein 2)	12q13.3
LAML	NCF4	4689	neutrophil cytosolic factor 4, 40kDa	22q13.1
LAML	NDUFS2	4720	NADH dehydrogenase (ubiquinone) Fe-S protein 2, 49kDa (NADH-coenzyme Q reductase)	1q23
LAML	NF1	4763	neurofibromin 1	17q11.2
LAML	NFKB1	4790	nuclear factor of kappa light polypeptide gene enhancer in B-cells 1	4q24
LAML	NQO2	4835	NAD(P)H dehydrogenase, quinone 2	6p25.2
LAML	NOS1	4842	nitric oxide synthase 1 (neuronal)	12q24.2-q24.31
LAML	NOS2	4843	nitric oxide synthase 2, inducible	17q11.2-q12
LAML	NOS3	4846	nitric oxide synthase 3 (endothelial cell)	7q36
LAML	NPM1	4869	nucleophosmin (nucleolar phosphoprotein B23, numatrin)	5q35.1
LAML	NTRK1	4914	neurotrophic tyrosine kinase, receptor, type 1	1q21-q22
LAML	ORM1	5004	orosomucoid 1	9q31-q32
LAML	ORM2	5005	orosomucoid 2	9q32
LAML	SERPINE1	5054	serpin peptidase inhibitor, clade E (nexin, plasminogen activator inhibitor type 1), member 1	7q22.1
LAML	SERPINB2	5055	serpin peptidase inhibitor, clade B (ovalbumin), member 2	18q21.3
LAML	PDGFRA	5156	platelet-derived growth factor receptor, alpha polypeptide	4q12
LAML	PDGFRB	5159	platelet-derived growth factor receptor, beta polypeptide	5q33.1
LAML	PECAM1	5175	platelet/endothelial cell adhesion molecule 1	17q23.3
LAML	PIM1	5292	pim-1 oncogene	6p21.2
LAML	PML	5371	promyelocytic leukemia	15q22
LAML	PRKDC	5591	protein kinase, DNA-activated, catalytic polypeptide	8q11
LAML	KLK6	5653	kallikrein-related peptidase 6	19q13.3
LAML	PTGDR	5729	prostaglandin D2 receptor (DP)	14q22.1
LAML	PTK2	5747	protein tyrosine kinase 2	8q24.3
LAML	PTPN11	5781	protein tyrosine phosphatase, non-receptor type 11	12q24
LAML	RAC1	5879	ras-related C3 botulinum toxin substrate 1 (rho family, small GTP binding protein Rac1)	7p22
LAML	RAC2	5880	ras-related C3 botulinum toxin substrate 2 (rho family, small GTP binding protein Rac2)	22q13.1
LAML	RAD23B	5887	RAD23 homolog B (S. cerevisiae)	9q31.2
LAML	RAD51	5888	RAD51 homolog (S. cerevisiae)	15q15.1
LAML	RASA1	5921	RAS p21 protein activator (GTPase activating protein) 1	5q13.3
LAML	SCNN1A	6337	sodium channel, non-voltage-gated 1 alpha subunit	12p13
LAML	CCL2	6347	chemokine (C-C motif) ligand 2	17q11.2-q12
LAML	CCL5	6352	chemokine (C-C motif) ligand 5	17q11.2-q12
LAML	CCL8	6355	chemokine (C-C motif) ligand 8	17q11.2
LAML	CXCL12	6387	chemokine (C-X-C motif) ligand 12	10q11.1
LAML	SELE	6401	selectin E	1q22-q25
LAML	SELP	6403	selectin P (granule membrane protein 140kDa, antigen CD62)	1q22-q25
LAML	MAP2K4	6416	mitogen-activated protein kinase kinase 4	17p12
LAML	SHMT1	6470	serine hydroxymethyltransferase 1 (soluble)	17p11.2
LAML	SLCO1A2	6579	solute carrier organic anion transporter family, member 1A2	12p12
LAML	SLC22A1	6580	solute carrier family 22 (organic cation transporter), member 1	6q25.3
LAML	SOD1	6647	superoxide dismutase 1, soluble	21q22.11
LAML	SOD2	6648	superoxide dismutase 2, mitochondrial	6q25.3
LAML	SOD3	6649	superoxide dismutase 3, extracellular	4p15.2
LAML	SOS1	6654	son of sevenless homolog 1 (Drosophila)	2p21
LAML	STAT1	6772	signal transducer and activator of transcription 1, 91kDa	2q32.2
LAML	STAT2	6773	signal transducer and activator of transcription 2, 113kDa	12q13.3
LAML	STAT3	6774	signal transducer and activator of transcription 3 (acute-phase response factor)	17q21.31
LAML	STAT4	6775	signal transducer and activator of transcription 4	2q32.2-q32.3
LAML	STAT5A	6776	signal transducer and activator of transcription 5A	17q11.2
LAML	STAT5B	6777	signal transducer and activator of transcription 5B	17q11.2
LAML	SULT1A1	6817	sulfotransferase family, cytosolic, 1A, phenol-preferring, member 1	16p12.1
LAML	SULT1C2	6819	sulfotransferase family, cytosolic, 1C, member 2	2q12.3
LAML	PRDX2	7001	peroxiredoxin 2	19p13.2
LAML	TERT	7015	telomerase reverse transcriptase	5p15.33
LAML	TGFB1	7040	transforming growth factor, beta 1	19q13.1
LAML	TLR2	7097	toll-like receptor 2	4q32
LAML	TLR3	7098	toll-like receptor 3	4q35
LAML	TLR4	7099	toll-like receptor 4	9q33.1
LAML	TNF	7124	tumor necrosis factor	6p21.3
LAML	TNFRSF1B	7133	tumor necrosis factor receptor superfamily, member 1B	1p36.22
LAML	TOP2A	7153	topoisomerase (DNA) II alpha 170kDa	17q21-q22
LAML	TOP2B	7155	topoisomerase (DNA) II beta 180kDa	3p24
LAML	TP53	7157	tumor protein p53	17p13.1
LAML	TPMT	7172	thiopurine S-methyltransferase	6p22.3
LAML	TYK2	7297	tyrosine kinase 2	19p13.2
LAML	TYMS	7298	thymidylate synthetase	18p11.32
LAML	VCAM1	7412	vascular cell adhesion molecule 1	1p32-p31
LAML	VDR	7421	vitamin D (1,25- dihydroxyvitamin D3) receptor	12q13.11
LAML	VEGFA	7422	vascular endothelial growth factor A	6p12
LAML	WT1	7490	Wilms tumor 1	11p13
LAML	XDH	7498	xanthine dehydrogenase	2p23.1
LAML	XPA	7507	xeroderma pigmentosum, complementation group A	9q22.3
LAML	XPC	7508	xeroderma pigmentosum, complementation group C	3p25
LAML	XRCC1	7515	X-ray repair complementing defective repair in Chinese hamster cells 1	19q13.2
LAML	XRCC2	7516	X-ray repair complementing defective repair in Chinese hamster cells 2	7q36.1
LAML	XRCC3	7517	X-ray repair complementing defective repair in Chinese hamster cells 3	14q32.3
LAML	XRCC4	7518	X-ray repair complementing defective repair in Chinese hamster cells 4	5q14.2
LAML	XRCC5	7520	X-ray repair complementing defective repair in Chinese hamster cells 5 (double-strand-break rejoining)	2q35
LAML	ZBTB16	7704	zinc finger and BTB domain containing 16	11q23.1
LAML	AKR1C3	8644	aldo-keto reductase family 1, member C3	10p15-p14
LAML	SOCS1	8651	suppressor of cytokine signaling 1	16p13.13
LAML	SOCS2	8835	suppressor of cytokine signaling 2	12q
LAML	NR1I2	8856	nuclear receptor subfamily 1, group I, member 2	3q12-q13.3
LAML	SOCS3	9021	suppressor of cytokine signaling 3	17q25.3
LAML	SLC28A1	9154	solute carrier family 28 (sodium-coupled nucleoside transporter), member 1	15q25.3
LAML	ABCG2	9429	ATP-binding cassette, sub-family G (WHITE), member 2	4q22
LAML	TLR6	10333	toll-like receptor 6	4p14
LAML	SLCO1B1	10599	solute carrier organic anion transporter family, member 1B1	12p
LAML	CHEK2	11200	checkpoint kinase 2	22q12.1
LAML	PTGDR2	11251	prostaglandin D2 receptor 2	11q12-q13.3
LAML	TRAM1	23471	translocation associated membrane protein 1	8q13.3
LAML	LY96	23643	lymphocyte antigen 96	8q21.11
LAML	ULK3	25989	unc-51-like kinase 3 (C. elegans)	15q24.1
LAML	SLCO1B3	28234	solute carrier organic anion transporter family, member 1B3	12p12
[truncated: 2,603 more rows]
