# Supplementary material for: A genome-wide positioning systems network algorithm for in silico drug repurposing
Source: Nat Commun. 2019 Aug 2;10:3476. doi: 10.1038/s41467-019-10744-6 (PMC6677722; doi:10.1038/s41467-019-10744-6)
Supplement: Supplementary file 6 — Supplementary Data 4 [file 41467_2019_10744_MOESM6_ESM.xlsx]

## Sheet: Supplementary Data 4
Supplementary Data 4: FDA-approved cancer type/subtype specific drugs
Drugbank ID	Drug name	Cancer type	Data sources
DB00352	Thioguanine	LAML	https://www.cancer.gov/about-cancer/treatment/drugs/leukemia
DB00541	Vincristine Sulfate	LAML	https://www.cancer.gov/about-cancer/treatment/drugs/leukemia
DB00694	Vyxeos	LAML	https://www.cancer.gov/about-cancer/treatment/drugs/leukemia
DB00694	Rubidomycin	LAML	https://www.cancer.gov/about-cancer/treatment/drugs/leukemia
DB00997	Doxorubicin Hydrochloride	LAML	https://www.cancer.gov/about-cancer/treatment/drugs/leukemia
DB01177	Idamycin PFS	LAML	https://www.cancer.gov/about-cancer/treatment/drugs/leukemia
DB01204	Mitoxantrone Hydrochloride	LAML	https://www.cancer.gov/about-cancer/treatment/drugs/leukemia
DB12141	Xospata	LAML	https://www.cancer.gov/about-cancer/treatment/drugs/leukemia
DB13874	Enasidenib Mesylate	LAML	https://www.cancer.gov/about-cancer/treatment/drugs/leukemia
DB00352	Tabloid	LAML	https://www.cancer.gov/about-cancer/treatment/drugs/leukemia
DB00531	Cyclophosphamide	LAML	https://www.cancer.gov/about-cancer/treatment/drugs/leukemia
DB00694	Daunorubicin Hydrochloride	LAML	https://www.cancer.gov/about-cancer/treatment/drugs/leukemia
DB00694	Cerubidine	LAML	https://www.cancer.gov/about-cancer/treatment/drugs/leukemia
DB00987	Cytarabine	LAML	https://www.cancer.gov/about-cancer/treatment/drugs/leukemia
DB00987	Cytosar-U	LAML	https://www.cancer.gov/about-cancer/treatment/drugs/leukemia
DB00987	Tarabine PFS	LAML	https://www.cancer.gov/about-cancer/treatment/drugs/leukemia
DB01169	Arsenic Trioxide	LAML	https://www.cancer.gov/about-cancer/treatment/drugs/leukemia
DB01169	Trisenox	LAML	https://www.cancer.gov/about-cancer/treatment/drugs/leukemia
DB01177	Idarubicin Hydrochloride	LAML	https://www.cancer.gov/about-cancer/treatment/drugs/leukemia
DB06595	Midostaurin	LAML	https://www.cancer.gov/about-cancer/treatment/drugs/leukemia
DB06595	Rydapt	LAML	https://www.cancer.gov/about-cancer/treatment/drugs/leukemia
DB11581	Venetoclax	LAML	https://www.cancer.gov/about-cancer/treatment/drugs/leukemia
DB11581	Venclexta	LAML	https://www.cancer.gov/about-cancer/treatment/drugs/leukemia
DB12141	Gilteritinib Fumarate	LAML	https://www.cancer.gov/about-cancer/treatment/drugs/leukemia
DB13874	Idhifa	LAML	https://www.cancer.gov/about-cancer/treatment/drugs/leukemia
DB14568	Ivosidenib	LAML	https://www.cancer.gov/about-cancer/treatment/drugs/leukemia
DB14568	Tibsovo	LAML	https://www.cancer.gov/about-cancer/treatment/drugs/leukemia
DB00997	Doxorubicin Hydrochloride	BLCA	https://www.cancer.gov/about-cancer/treatment/drugs/bladder
DB11945	Avelumab	BLCA	https://www.cancer.gov/about-cancer/treatment/drugs/bladder
DB11945	Bavencio	BLCA	https://www.cancer.gov/about-cancer/treatment/drugs/bladder
DB00385	Valrubicin	BLCA	https://www.cancer.gov/about-cancer/treatment/drugs/bladder
DB00385	Valstar	BLCA	https://www.cancer.gov/about-cancer/treatment/drugs/bladder
DB00515	Cisplatin	BLCA	https://www.cancer.gov/about-cancer/treatment/drugs/bladder
DB04572	Thiotepa	BLCA	https://www.cancer.gov/about-cancer/treatment/drugs/bladder
DB09035	Nivolumab	BLCA	https://www.cancer.gov/about-cancer/treatment/drugs/bladder
DB09035	Opdivo	BLCA	https://www.cancer.gov/about-cancer/treatment/drugs/bladder
DB09037	Pembrolizumab	BLCA	https://www.cancer.gov/about-cancer/treatment/drugs/bladder
DB09037	Keytruda	BLCA	https://www.cancer.gov/about-cancer/treatment/drugs/bladder
DB11595	Atezolizumab	BLCA	https://www.cancer.gov/about-cancer/treatment/drugs/bladder
DB11595	Tecentriq	BLCA	https://www.cancer.gov/about-cancer/treatment/drugs/bladder
DB11714	Durvalumab	BLCA	https://www.cancer.gov/about-cancer/treatment/drugs/bladder
DB11714	Imfinzi	BLCA	https://www.cancer.gov/about-cancer/treatment/drugs/bladder
DB00441	Gemzar	BRCA	https://www.cancer.gov/about-cancer/treatment/drugs/breast
DB01229	Paclitaxel Albumin-stabilized Nanoparticle Formulation	BRCA	https://www.cancer.gov/about-cancer/treatment/drugs/breast
DB00014	Goserelin Acetate	BRCA	https://www.cancer.gov/about-cancer/treatment/drugs/breast
DB00282	Aredia	BRCA	https://www.cancer.gov/about-cancer/treatment/drugs/breast
DB00441	Gemcitabine Hydrochloride	BRCA	https://www.cancer.gov/about-cancer/treatment/drugs/breast
DB00445	Ellence	BRCA	https://www.cancer.gov/about-cancer/treatment/drugs/breast
DB00544	Fluorouracil Injection	BRCA	https://www.cancer.gov/about-cancer/treatment/drugs/breast
DB00570	Vinblastine Sulfate	BRCA	https://www.cancer.gov/about-cancer/treatment/drugs/breast
DB00675	Tamoxifen Citrate	BRCA	https://www.cancer.gov/about-cancer/treatment/drugs/breast
DB00997	Doxorubicin Hydrochloride	BRCA	https://www.cancer.gov/about-cancer/treatment/drugs/breast
DB01590	Afinitor	BRCA	https://www.cancer.gov/about-cancer/treatment/drugs/breast
DB05773	Kadcyla	BRCA	https://www.cancer.gov/about-cancer/treatment/drugs/breast
DB08871	Eribulin Mesylate	BRCA	https://www.cancer.gov/about-cancer/treatment/drugs/breast
DB11730	Ribociclib	BRCA	https://www.cancer.gov/about-cancer/treatment/drugs/breast
DB11730	Kisqali	BRCA	https://www.cancer.gov/about-cancer/treatment/drugs/breast
DB11828	Neratinib Maleate	BRCA	https://www.cancer.gov/about-cancer/treatment/drugs/breast
DB11828	Nerlynx	BRCA	https://www.cancer.gov/about-cancer/treatment/drugs/breast
DB12001	Abemaciclib	BRCA	https://www.cancer.gov/about-cancer/treatment/drugs/breast
DB12001	Verzenio	BRCA	https://www.cancer.gov/about-cancer/treatment/drugs/breast
DB00014	Zoladex	BRCA	https://www.cancer.gov/about-cancer/treatment/drugs/breast
DB00072	Trastuzumab	BRCA	https://www.cancer.gov/about-cancer/treatment/drugs/breast
DB00072	Herceptin	BRCA	https://www.cancer.gov/about-cancer/treatment/drugs/breast
DB00351	Megestrol Acetate	BRCA	https://www.cancer.gov/about-cancer/treatment/drugs/breast
DB00445	Epirubicin Hydrochloride	BRCA	https://www.cancer.gov/about-cancer/treatment/drugs/breast
DB00531	Cyclophosphamide	BRCA	https://www.cancer.gov/about-cancer/treatment/drugs/breast
DB00539	Toremifene	BRCA	https://www.cancer.gov/about-cancer/treatment/drugs/breast
DB00539	Fareston	BRCA	https://www.cancer.gov/about-cancer/treatment/drugs/breast
DB00544	5-FU	BRCA	https://www.cancer.gov/about-cancer/treatment/drugs/breast
DB00563	Methotrexate	BRCA	https://www.cancer.gov/about-cancer/treatment/drugs/breast
DB00563	Trexall	BRCA	https://www.cancer.gov/about-cancer/treatment/drugs/breast
DB00947	Fulvestrant	BRCA	https://www.cancer.gov/about-cancer/treatment/drugs/breast
DB00947	Faslodex	BRCA	https://www.cancer.gov/about-cancer/treatment/drugs/breast
DB00990	Exemestane	BRCA	https://www.cancer.gov/about-cancer/treatment/drugs/breast
DB00990	Aromasin	BRCA	https://www.cancer.gov/about-cancer/treatment/drugs/breast
DB01006	Letrozole	BRCA	https://www.cancer.gov/about-cancer/treatment/drugs/breast
DB01006	Femara	BRCA	https://www.cancer.gov/about-cancer/treatment/drugs/breast
DB01101	Capecitabine	BRCA	https://www.cancer.gov/about-cancer/treatment/drugs/breast
DB01101	Xeloda	BRCA	https://www.cancer.gov/about-cancer/treatment/drugs/breast
DB01217	Anastrozole	BRCA	https://www.cancer.gov/about-cancer/treatment/drugs/breast
DB01217	Arimidex	BRCA	https://www.cancer.gov/about-cancer/treatment/drugs/breast
DB01229	Abraxane	BRCA	https://www.cancer.gov/about-cancer/treatment/drugs/breast
DB01229	Paclitaxel	BRCA	https://www.cancer.gov/about-cancer/treatment/drugs/breast
DB01229	Taxol	BRCA	https://www.cancer.gov/about-cancer/treatment/drugs/breast
DB01229	Pamidronate Disodium	BRCA	https://www.cancer.gov/about-cancer/treatment/drugs/breast
DB01248	Docetaxel	BRCA	https://www.cancer.gov/about-cancer/treatment/drugs/breast
DB01248	Taxotere	BRCA	https://www.cancer.gov/about-cancer/treatment/drugs/breast
DB01259	Lapatinib Ditosylate	BRCA	https://www.cancer.gov/about-cancer/treatment/drugs/breast
DB01259	Tykerb	BRCA	https://www.cancer.gov/about-cancer/treatment/drugs/breast
DB01590	Everolimus	BRCA	https://www.cancer.gov/about-cancer/treatment/drugs/breast
DB04572	Thiotepa	BRCA	https://www.cancer.gov/about-cancer/treatment/drugs/breast
DB04845	Ixabepilone	BRCA	https://www.cancer.gov/about-cancer/treatment/drugs/breast
DB04845	Ixempra	BRCA	https://www.cancer.gov/about-cancer/treatment/drugs/breast
DB05773	Ado-Trastuzumab Emtansine	BRCA	https://www.cancer.gov/about-cancer/treatment/drugs/breast
DB06366	Pertuzumab	BRCA	https://www.cancer.gov/about-cancer/treatment/drugs/breast
DB06366	Perjeta	BRCA	https://www.cancer.gov/about-cancer/treatment/drugs/breast
DB08871	Halaven	BRCA	https://www.cancer.gov/about-cancer/treatment/drugs/breast
DB09073	Palbociclib	BRCA	https://www.cancer.gov/about-cancer/treatment/drugs/breast
DB09073	Ibrance	BRCA	https://www.cancer.gov/about-cancer/treatment/drugs/breast
DB09074	Olaparib	BRCA	https://www.cancer.gov/about-cancer/treatment/drugs/breast
DB09074	Lynparza	BRCA	https://www.cancer.gov/about-cancer/treatment/drugs/breast
DB00544	Fluorouracil Injection	COAD	https://www.cancer.gov/about-cancer/treatment/drugs/colorectal
DB00650	Leucovorin Calcium	COAD	https://www.cancer.gov/about-cancer/treatment/drugs/colorectal
DB00762	Camptosar	COAD	https://www.cancer.gov/about-cancer/treatment/drugs/colorectal
DB00762	Irinotecan Hydrochloride	COAD	https://www.cancer.gov/about-cancer/treatment/drugs/colorectal
DB08885	Ziv-Aflibercept	COAD	https://www.cancer.gov/about-cancer/treatment/drugs/colorectal
DB09343	Lonsurf	COAD	https://www.cancer.gov/about-cancer/treatment/drugs/colorectal
DB00002	Cetuximab	COAD	https://www.cancer.gov/about-cancer/treatment/drugs/colorectal
DB00002	Erbitux	COAD	https://www.cancer.gov/about-cancer/treatment/drugs/colorectal
DB00112	Bevacizumab	COAD	https://www.cancer.gov/about-cancer/treatment/drugs/colorectal
DB00112	Avastin	COAD	https://www.cancer.gov/about-cancer/treatment/drugs/colorectal
DB00526	Oxaliplatin	COAD	https://www.cancer.gov/about-cancer/treatment/drugs/colorectal
DB00526	Eloxatin	COAD	https://www.cancer.gov/about-cancer/treatment/drugs/colorectal
DB00544	5-FU	COAD	https://www.cancer.gov/about-cancer/treatment/drugs/colorectal
DB01101	Capecitabine	COAD	https://www.cancer.gov/about-cancer/treatment/drugs/colorectal
DB01101	Xeloda	COAD	https://www.cancer.gov/about-cancer/treatment/drugs/colorectal
DB01269	Panitumumab	COAD	https://www.cancer.gov/about-cancer/treatment/drugs/colorectal
DB01269	Vectibix	COAD	https://www.cancer.gov/about-cancer/treatment/drugs/colorectal
DB05578	Ramucirumab	COAD	https://www.cancer.gov/about-cancer/treatment/drugs/colorectal
DB05578	Cyramza	COAD	https://www.cancer.gov/about-cancer/treatment/drugs/colorectal
DB06186	Ipilimumab	COAD	https://www.cancer.gov/about-cancer/treatment/drugs/colorectal
DB06186	Yervoy	COAD	https://www.cancer.gov/about-cancer/treatment/drugs/colorectal
DB08885	Zaltrap	COAD	https://www.cancer.gov/about-cancer/treatment/drugs/colorectal
DB08896	Regorafenib	COAD	https://www.cancer.gov/about-cancer/treatment/drugs/colorectal
DB08896	Stivarga	COAD	https://www.cancer.gov/about-cancer/treatment/drugs/colorectal
DB09035	Nivolumab	COAD	https://www.cancer.gov/about-cancer/treatment/drugs/colorectal
DB09035	Opdivo	COAD	https://www.cancer.gov/about-cancer/treatment/drugs/colorectal
DB09037	Pembrolizumab	COAD	https://www.cancer.gov/about-cancer/treatment/drugs/colorectal
DB09037	Keytruda	COAD	https://www.cancer.gov/about-cancer/treatment/drugs/colorectal
DB11596	Fusilev	COAD	https://www.cancer.gov/about-cancer/treatment/drugs/colorectal
DB00262	Gliadel Wafer	GBM	https://www.cancer.gov/about-cancer/treatment/drugs/brain
DB00262	Carmustine Implant	GBM	https://www.cancer.gov/about-cancer/treatment/drugs/brain
DB01590	Afinitor	GBM	https://www.cancer.gov/about-cancer/treatment/drugs/brain
DB01590	Afinitor Disperz	GBM	https://www.cancer.gov/about-cancer/treatment/drugs/brain
DB00112	Bevacizumab	GBM	https://www.cancer.gov/about-cancer/treatment/drugs/brain
DB00112	Avastin	GBM	https://www.cancer.gov/about-cancer/treatment/drugs/brain
DB00262	Carmustine	GBM	https://www.cancer.gov/about-cancer/treatment/drugs/brain
DB00262	BiCNU	GBM	https://www.cancer.gov/about-cancer/treatment/drugs/brain
DB00853	Temozolomide	GBM	https://www.cancer.gov/about-cancer/treatment/drugs/brain
DB00853	Temodar	GBM	https://www.cancer.gov/about-cancer/treatment/drugs/brain
DB01206	Lomustine	GBM	https://www.cancer.gov/about-cancer/treatment/drugs/brain
DB01590	Everolimus	GBM	https://www.cancer.gov/about-cancer/treatment/drugs/brain
DB00002	Cetuximab	HNSC	https://www.cancer.gov/about-cancer/treatment/drugs/head-neck
DB00002	Erbitux	HNSC	https://www.cancer.gov/about-cancer/treatment/drugs/head-neck
DB00290	Bleomycin	HNSC	https://www.cancer.gov/about-cancer/treatment/drugs/head-neck
DB00563	Methotrexate	HNSC	https://www.cancer.gov/about-cancer/treatment/drugs/head-neck
DB00563	Trexall	HNSC	https://www.cancer.gov/about-cancer/treatment/drugs/head-neck
DB01005	Hydroxyurea	HNSC	https://www.cancer.gov/about-cancer/treatment/drugs/head-neck
DB01005	Hydrea	HNSC	https://www.cancer.gov/about-cancer/treatment/drugs/head-neck
DB01248	Docetaxel	HNSC	https://www.cancer.gov/about-cancer/treatment/drugs/head-neck
DB01248	Taxotere	HNSC	https://www.cancer.gov/about-cancer/treatment/drugs/head-neck
DB09035	Nivolumab	HNSC	https://www.cancer.gov/about-cancer/treatment/drugs/head-neck
DB09035	Opdivo	HNSC	https://www.cancer.gov/about-cancer/treatment/drugs/head-neck
DB09037	Pembrolizumab	HNSC	https://www.cancer.gov/about-cancer/treatment/drugs/head-neck
DB09037	Keytruda	HNSC	https://www.cancer.gov/about-cancer/treatment/drugs/head-neck
DB00398	Nexavar	KIRC	https://www.cancer.gov/about-cancer/treatment/drugs/kidney
DB00398	Sorafenib Tosylate	KIRC	https://www.cancer.gov/about-cancer/treatment/drugs/kidney
DB01268	Sunitinib Malate	KIRC	https://www.cancer.gov/about-cancer/treatment/drugs/kidney
DB01268	Sutent	KIRC	https://www.cancer.gov/about-cancer/treatment/drugs/kidney
DB01590	Afinitor	KIRC	https://www.cancer.gov/about-cancer/treatment/drugs/kidney
DB06589	Pazopanib Hydrochloride	KIRC	https://www.cancer.gov/about-cancer/treatment/drugs/kidney
DB06589	Votrient	KIRC	https://www.cancer.gov/about-cancer/treatment/drugs/kidney
DB09078	Lenvatinib Mesylate	KIRC	https://www.cancer.gov/about-cancer/treatment/drugs/kidney
DB00041	Aldesleukin	KIRC	https://www.cancer.gov/about-cancer/treatment/drugs/kidney
DB00041	IL-2	KIRC	https://www.cancer.gov/about-cancer/treatment/drugs/kidney
DB00041	Interleukin-2	KIRC	https://www.cancer.gov/about-cancer/treatment/drugs/kidney
DB00041	Proleukin	KIRC	https://www.cancer.gov/about-cancer/treatment/drugs/kidney
DB00112	Bevacizumab	KIRC	https://www.cancer.gov/about-cancer/treatment/drugs/kidney
DB00112	Avastin	KIRC	https://www.cancer.gov/about-cancer/treatment/drugs/kidney
DB01590	Everolimus	KIRC	https://www.cancer.gov/about-cancer/treatment/drugs/kidney
DB06186	Ipilimumab	KIRC	https://www.cancer.gov/about-cancer/treatment/drugs/kidney
DB06186	Yervoy	KIRC	https://www.cancer.gov/about-cancer/treatment/drugs/kidney
DB06287	Temsirolimus	KIRC	https://www.cancer.gov/about-cancer/treatment/drugs/kidney
DB06287	Torisel	KIRC	https://www.cancer.gov/about-cancer/treatment/drugs/kidney
DB06626	Axitinib	KIRC	https://www.cancer.gov/about-cancer/treatment/drugs/kidney
DB06626	Inlyta	KIRC	https://www.cancer.gov/about-cancer/treatment/drugs/kidney
DB08875	Cabozantinib-S-Malate	KIRC	https://www.cancer.gov/about-cancer/treatment/drugs/kidney
DB08875	Cabometyx	KIRC	https://www.cancer.gov/about-cancer/treatment/drugs/kidney
DB09035	Nivolumab	KIRC	https://www.cancer.gov/about-cancer/treatment/drugs/kidney
DB09035	Opdivo	KIRC	https://www.cancer.gov/about-cancer/treatment/drugs/kidney
DB09078	Lenvima	KIRC	https://www.cancer.gov/about-cancer/treatment/drugs/kidney
DB00441	Gemzar	LUAD/LUSC	https://www.cancer.gov/about-cancer/treatment/drugs/lung
DB01229	Paclitaxel Albumin-stabilized Nanoparticle Formulation	LUAD/LUSC	https://www.cancer.gov/about-cancer/treatment/drugs/lung
DB00361	Navelbine	LUAD/LUSC	https://www.cancer.gov/about-cancer/treatment/drugs/lung
DB00361	Vinorelbine Tartrate	LUAD/LUSC	https://www.cancer.gov/about-cancer/treatment/drugs/lung
DB00441	Gemcitabine Hydrochloride	LUAD/LUSC	https://www.cancer.gov/about-cancer/treatment/drugs/lung
DB00530	Tarceva	LUAD/LUSC	https://www.cancer.gov/about-cancer/treatment/drugs/lung
DB00642	Pemetrexed Disodium	LUAD/LUSC	https://www.cancer.gov/about-cancer/treatment/drugs/lung
DB00888	Mechlorethamine Hydrochloride	LUAD/LUSC	https://www.cancer.gov/about-cancer/treatment/drugs/lung
DB00888	Mustargen	LUAD/LUSC	https://www.cancer.gov/about-cancer/treatment/drugs/lung
DB01590	Afinitor	LUAD/LUSC	https://www.cancer.gov/about-cancer/treatment/drugs/lung
DB08916	Gilotrif	LUAD/LUSC	https://www.cancer.gov/about-cancer/treatment/drugs/lung
DB11963	Dacomitinib	LUAD/LUSC	https://www.cancer.gov/about-cancer/treatment/drugs/lung
DB11963	Vizimpro	LUAD/LUSC	https://www.cancer.gov/about-cancer/treatment/drugs/lung
DB12130	Lorlatinib	LUAD/LUSC	https://www.cancer.gov/about-cancer/treatment/drugs/lung
DB12130	Lorbrena	LUAD/LUSC	https://www.cancer.gov/about-cancer/treatment/drugs/lung
DB12267	Alunbrig	LUAD/LUSC	https://www.cancer.gov/about-cancer/treatment/drugs/lung
DB00112	Bevacizumab	LUAD/LUSC	https://www.cancer.gov/about-cancer/treatment/drugs/lung
DB00112	Avastin	LUAD/LUSC	https://www.cancer.gov/about-cancer/treatment/drugs/lung
DB00317	Gefitinib	LUAD/LUSC	https://www.cancer.gov/about-cancer/treatment/drugs/lung
DB00317	Iressa	LUAD/LUSC	https://www.cancer.gov/about-cancer/treatment/drugs/lung
DB00530	Erlotinib Hydrochloride	LUAD/LUSC	https://www.cancer.gov/about-cancer/treatment/drugs/lung
DB00563	Methotrexate	LUAD/LUSC	https://www.cancer.gov/about-cancer/treatment/drugs/lung
DB00563	Trexall	LUAD/LUSC	https://www.cancer.gov/about-cancer/treatment/drugs/lung
DB00642	Alimta	LUAD/LUSC	https://www.cancer.gov/about-cancer/treatment/drugs/lung
DB00958	Carboplatin	LUAD/LUSC	https://www.cancer.gov/about-cancer/treatment/drugs/lung
DB00958	Paraplat	LUAD/LUSC	https://www.cancer.gov/about-cancer/treatment/drugs/lung
DB00958	Paraplatin	LUAD/LUSC	https://www.cancer.gov/about-cancer/treatment/drugs/lung
DB01229	Abraxane	LUAD/LUSC	https://www.cancer.gov/about-cancer/treatment/drugs/lung
DB01229	Paclitaxel	LUAD/LUSC	https://www.cancer.gov/about-cancer/treatment/drugs/lung
DB01229	Taxol	LUAD/LUSC	https://www.cancer.gov/about-cancer/treatment/drugs/lung
DB01248	Docetaxel	LUAD/LUSC	https://www.cancer.gov/about-cancer/treatment/drugs/lung
DB01248	Taxotere	LUAD/LUSC	https://www.cancer.gov/about-cancer/treatment/drugs/lung
DB01590	Everolimus	LUAD/LUSC	https://www.cancer.gov/about-cancer/treatment/drugs/lung
DB05578	Ramucirumab	LUAD/LUSC	https://www.cancer.gov/about-cancer/treatment/drugs/lung
DB05578	Cyramza	LUAD/LUSC	https://www.cancer.gov/about-cancer/treatment/drugs/lung
DB08865	Crizotinib	LUAD/LUSC	https://www.cancer.gov/about-cancer/treatment/drugs/lung
DB08865	Xalkori	LUAD/LUSC	https://www.cancer.gov/about-cancer/treatment/drugs/lung
DB08911	Trametinib	LUAD/LUSC	https://www.cancer.gov/about-cancer/treatment/drugs/lung
DB08911	Mekinist	LUAD/LUSC	https://www.cancer.gov/about-cancer/treatment/drugs/lung
DB08912	Dabrafenib	LUAD/LUSC	https://www.cancer.gov/about-cancer/treatment/drugs/lung
DB08912	Tafinlar	LUAD/LUSC	https://www.cancer.gov/about-cancer/treatment/drugs/lung
DB08916	Afatinib Dimaleate	LUAD/LUSC	https://www.cancer.gov/about-cancer/treatment/drugs/lung
DB09035	Nivolumab	LUAD/LUSC	https://www.cancer.gov/about-cancer/treatment/drugs/lung
DB09035	Opdivo	LUAD/LUSC	https://www.cancer.gov/about-cancer/treatment/drugs/lung
DB09037	Pembrolizumab	LUAD/LUSC	https://www.cancer.gov/about-cancer/treatment/drugs/lung
DB09037	Keytruda	LUAD/LUSC	https://www.cancer.gov/about-cancer/treatment/drugs/lung
DB09063	Ceritinib	LUAD/LUSC	https://www.cancer.gov/about-cancer/treatment/drugs/lung
DB09063	Zykadia	LUAD/LUSC	https://www.cancer.gov/about-cancer/treatment/drugs/lung
DB09330	Osimertinib	LUAD/LUSC	https://www.cancer.gov/about-cancer/treatment/drugs/lung
DB09330	Tagrisso	LUAD/LUSC	https://www.cancer.gov/about-cancer/treatment/drugs/lung
DB09559	Necitumumab	LUAD/LUSC	https://www.cancer.gov/about-cancer/treatment/drugs/lung
DB09559	Portrazza	LUAD/LUSC	https://www.cancer.gov/about-cancer/treatment/drugs/lung
DB11363	Alectinib	LUAD/LUSC	https://www.cancer.gov/about-cancer/treatment/drugs/lung
DB11363	Alecensa	LUAD/LUSC	https://www.cancer.gov/about-cancer/treatment/drugs/lung
DB11595	Atezolizumab	LUAD/LUSC	https://www.cancer.gov/about-cancer/treatment/drugs/lung
DB11595	Tecentriq	LUAD/LUSC	https://www.cancer.gov/about-cancer/treatment/drugs/lung
DB11714	Durvalumab	LUAD/LUSC	https://www.cancer.gov/about-cancer/treatment/drugs/lung
DB11714	Imfinzi	LUAD/LUSC	https://www.cancer.gov/about-cancer/treatment/drugs/lung
DB12267	Brigatinib	LUAD/LUSC	https://www.cancer.gov/about-cancer/treatment/drugs/lung
DB00997	Dox-SL	OV	https://www.cancer.gov/about-cancer/treatment/drugs/ovarian
DB00997	Evacet	OV	https://www.cancer.gov/about-cancer/treatment/drugs/ovarian
DB00441	Gemzar	OV	https://www.cancer.gov/about-cancer/treatment/drugs/ovarian
DB00441	Gemcitabine Hydrochloride	OV	https://www.cancer.gov/about-cancer/treatment/drugs/ovarian
DB00997	DOXIL	OV	https://www.cancer.gov/about-cancer/treatment/drugs/ovarian
DB00997	Doxorubicin Hydrochloride	OV	https://www.cancer.gov/about-cancer/treatment/drugs/ovarian
DB00997	Doxorubicin Hydrochloride Liposome	OV	https://www.cancer.gov/about-cancer/treatment/drugs/ovarian
DB00997	LipoDox	OV	https://www.cancer.gov/about-cancer/treatment/drugs/ovarian
DB01030	Hycamtin	OV	https://www.cancer.gov/about-cancer/treatment/drugs/ovarian
DB12332	Rubraca	OV	https://www.cancer.gov/about-cancer/treatment/drugs/ovarian
DB12332	Rucaparib Camsylate	OV	https://www.cancer.gov/about-cancer/treatment/drugs/ovarian
DB00112	Bevacizumab	OV	https://www.cancer.gov/about-cancer/treatment/drugs/ovarian
DB00112	Avastin	OV	https://www.cancer.gov/about-cancer/treatment/drugs/ovarian
DB00515	Cisplatin	OV	https://www.cancer.gov/about-cancer/treatment/drugs/ovarian
DB00531	Cyclophosphamide	OV	https://www.cancer.gov/about-cancer/treatment/drugs/ovarian
DB00958	Carboplatin	OV	https://www.cancer.gov/about-cancer/treatment/drugs/ovarian
DB01030	Topotecan Hydrochloride	OV	https://www.cancer.gov/about-cancer/treatment/drugs/ovarian
DB01042	Melphalan	OV	https://www.cancer.gov/about-cancer/treatment/drugs/ovarian
DB01042	Alkeran	OV	https://www.cancer.gov/about-cancer/treatment/drugs/ovarian
DB01229	Paclitaxel	OV	https://www.cancer.gov/about-cancer/treatment/drugs/ovarian
DB01229	Taxol	OV	https://www.cancer.gov/about-cancer/treatment/drugs/ovarian
DB04572	Thiotepa	OV	https://www.cancer.gov/about-cancer/treatment/drugs/ovarian
DB09074	Olaparib	OV	https://www.cancer.gov/about-cancer/treatment/drugs/ovarian
DB09074	Lynparza	OV	https://www.cancer.gov/about-cancer/treatment/drugs/ovarian
DB11793	Niraparib Tosylate Monohydrate	OV	https://www.cancer.gov/about-cancer/treatment/drugs/ovarian
DB11793	Zejula	OV	https://www.cancer.gov/about-cancer/treatment/drugs/ovarian
DB00007	Leuprolide Acetate	PRAD	https://www.cancer.gov/about-cancer/treatment/drugs/prostate
DB00014	Goserelin Acetate	PRAD	https://www.cancer.gov/about-cancer/treatment/drugs/prostate
DB01204	Mitoxantrone Hydrochloride	PRAD	https://www.cancer.gov/about-cancer/treatment/drugs/prostate
DB05812	Zytiga	PRAD	https://www.cancer.gov/about-cancer/treatment/drugs/prostate
DB08913	Radium 223 Dichloride	PRAD	https://www.cancer.gov/about-cancer/treatment/drugs/prostate
DB08913	Xofigo	PRAD	https://www.cancer.gov/about-cancer/treatment/drugs/prostate
DB11901	Erleada	PRAD	https://www.cancer.gov/about-cancer/treatment/drugs/prostate
DB00007	Lupron	PRAD	https://www.cancer.gov/about-cancer/treatment/drugs/prostate
DB00007	Lupron Depot	PRAD	https://www.cancer.gov/about-cancer/treatment/drugs/prostate
DB00014	Zoladex	PRAD	https://www.cancer.gov/about-cancer/treatment/drugs/prostate
DB00499	Flutamide	PRAD	https://www.cancer.gov/about-cancer/treatment/drugs/prostate
DB00665	Nilutamide	PRAD	https://www.cancer.gov/about-cancer/treatment/drugs/prostate
DB00665	Nilandron	PRAD	https://www.cancer.gov/about-cancer/treatment/drugs/prostate
DB01128	Bicalutamide	PRAD	https://www.cancer.gov/about-cancer/treatment/drugs/prostate
DB01128	Casodex	PRAD	https://www.cancer.gov/about-cancer/treatment/drugs/prostate
DB01248	Docetaxel	PRAD	https://www.cancer.gov/about-cancer/treatment/drugs/prostate
DB01248	Taxotere	PRAD	https://www.cancer.gov/about-cancer/treatment/drugs/prostate
DB05259	Eligard	PRAD	https://www.cancer.gov/about-cancer/treatment/drugs/prostate
DB05812	Abiraterone Acetate	PRAD	https://www.cancer.gov/about-cancer/treatment/drugs/prostate
DB06688	Sipuleucel-T	PRAD	https://www.cancer.gov/about-cancer/treatment/drugs/prostate
DB06688	Provenge	PRAD	https://www.cancer.gov/about-cancer/treatment/drugs/prostate
DB06699	Degarelix	PRAD	https://www.cancer.gov/about-cancer/treatment/drugs/prostate
DB06699	Firmagon	PRAD	https://www.cancer.gov/about-cancer/treatment/drugs/prostate
DB06772	Cabazitaxel	PRAD	https://www.cancer.gov/about-cancer/treatment/drugs/prostate
DB06772	Jevtana	PRAD	https://www.cancer.gov/about-cancer/treatment/drugs/prostate
DB08899	Enzalutamide	PRAD	https://www.cancer.gov/about-cancer/treatment/drugs/prostate
DB08899	Xtandi	PRAD	https://www.cancer.gov/about-cancer/treatment/drugs/prostate
DB11901	Apalutamide	PRAD	https://www.cancer.gov/about-cancer/treatment/drugs/prostate
DB00105	Intron A	SKCM	https://www.cancer.gov/about-cancer/treatment/drugs/skin#3
DB13896	Talimogene Laherparepvec	SKCM	https://www.cancer.gov/about-cancer/treatment/drugs/skin#3
DB00022	Peginterferon Alfa-2b	SKCM	https://www.cancer.gov/about-cancer/treatment/drugs/skin#3
DB00022	Sylatron	SKCM	https://www.cancer.gov/about-cancer/treatment/drugs/skin#3
DB00041	Aldesleukin	SKCM	https://www.cancer.gov/about-cancer/treatment/drugs/skin#3
DB00041	IL-2	SKCM	https://www.cancer.gov/about-cancer/treatment/drugs/skin#3
DB00041	Interleukin-2	SKCM	https://www.cancer.gov/about-cancer/treatment/drugs/skin#3
DB00041	Proleukin	SKCM	https://www.cancer.gov/about-cancer/treatment/drugs/skin#3
DB00851	Dacarbazine	SKCM	https://www.cancer.gov/about-cancer/treatment/drugs/skin#3
DB00851	DTIC-Dome	SKCM	https://www.cancer.gov/about-cancer/treatment/drugs/skin#3
DB05239	Cobimetinib	SKCM	https://www.cancer.gov/about-cancer/treatment/drugs/skin#3
DB05239	Cotellic	SKCM	https://www.cancer.gov/about-cancer/treatment/drugs/skin#3
DB06186	Ipilimumab	SKCM	https://www.cancer.gov/about-cancer/treatment/drugs/skin#3
DB06186	Yervoy	SKCM	https://www.cancer.gov/about-cancer/treatment/drugs/skin#3
DB08881	Vemurafenib	SKCM	https://www.cancer.gov/about-cancer/treatment/drugs/skin#3
DB08881	Zelboraf	SKCM	https://www.cancer.gov/about-cancer/treatment/drugs/skin#3
DB08911	Trametinib	SKCM	https://www.cancer.gov/about-cancer/treatment/drugs/skin#3
DB08911	Mekinist	SKCM	https://www.cancer.gov/about-cancer/treatment/drugs/skin#3
DB08912	Dabrafenib	SKCM	https://www.cancer.gov/about-cancer/treatment/drugs/skin#3
DB08912	Tafinlar	SKCM	https://www.cancer.gov/about-cancer/treatment/drugs/skin#3
DB09035	Nivolumab	SKCM	https://www.cancer.gov/about-cancer/treatment/drugs/skin#3
DB09035	Opdivo	SKCM	https://www.cancer.gov/about-cancer/treatment/drugs/skin#3
DB09037	Pembrolizumab	SKCM	https://www.cancer.gov/about-cancer/treatment/drugs/skin#3
DB09037	Keytruda	SKCM	https://www.cancer.gov/about-cancer/treatment/drugs/skin#3
DB13896	Imlygic	SKCM	https://www.cancer.gov/about-cancer/treatment/drugs/skin#3
DB00305	Mitomycin C	STAD	https://www.cancer.gov/about-cancer/treatment/drugs/stomach
DB00544	Fluorouracil Injection	STAD	https://www.cancer.gov/about-cancer/treatment/drugs/stomach
DB00997	Doxorubicin Hydrochloride	STAD	https://www.cancer.gov/about-cancer/treatment/drugs/stomach
DB00072	Trastuzumab	STAD	https://www.cancer.gov/about-cancer/treatment/drugs/stomach
DB00072	Herceptin	STAD	https://www.cancer.gov/about-cancer/treatment/drugs/stomach
DB00544	5-FU	STAD	https://www.cancer.gov/about-cancer/treatment/drugs/stomach
DB01248	Docetaxel	STAD	https://www.cancer.gov/about-cancer/treatment/drugs/stomach
DB01248	Taxotere	STAD	https://www.cancer.gov/about-cancer/treatment/drugs/stomach
DB05578	Ramucirumab	STAD	https://www.cancer.gov/about-cancer/treatment/drugs/stomach
DB05578	Cyramza	STAD	https://www.cancer.gov/about-cancer/treatment/drugs/stomach
DB09037	Pembrolizumab	STAD	https://www.cancer.gov/about-cancer/treatment/drugs/stomach
DB09037	Keytruda	STAD	https://www.cancer.gov/about-cancer/treatment/drugs/stomach
DB08875	Cometriq	THCA	https://www.cancer.gov/about-cancer/treatment/drugs/thyroid
DB00398	Nexavar	THCA	https://www.cancer.gov/about-cancer/treatment/drugs/thyroid
DB00398	Sorafenib Tosylate	THCA	https://www.cancer.gov/about-cancer/treatment/drugs/thyroid
DB00997	Doxorubicin Hydrochloride	THCA	https://www.cancer.gov/about-cancer/treatment/drugs/thyroid
DB09078	Lenvatinib Mesylate	THCA	https://www.cancer.gov/about-cancer/treatment/drugs/thyroid
DB05294	Vandetanib	THCA	https://www.cancer.gov/about-cancer/treatment/drugs/thyroid
DB05294	Caprelsa	THCA	https://www.cancer.gov/about-cancer/treatment/drugs/thyroid
DB06186	Ipilimumab	THCA	https://www.cancer.gov/about-cancer/treatment/drugs/thyroid
DB06186	Yervoy	THCA	https://www.cancer.gov/about-cancer/treatment/drugs/thyroid
DB08875	Cabozantinib-S-Malate	THCA	https://www.cancer.gov/about-cancer/treatment/drugs/thyroid
DB09035	Nivolumab	THCA	https://www.cancer.gov/about-cancer/treatment/drugs/thyroid
DB09035	Opdivo	THCA	https://www.cancer.gov/about-cancer/treatment/drugs/thyroid
DB09078	Lenvima	THCA	https://www.cancer.gov/about-cancer/treatment/drugs/thyroid
DB00351	Megestrol Acetate	UCEC	https://www.cancer.gov/about-cancer/treatment/drugs/endometrial
