# Supplementary material for: A genome-wide positioning systems network algorithm for in silico drug repurposing
Source: Nat Commun. 2019 Aug 2;10:3476. doi: 10.1038/s41467-019-10744-6 (PMC6677722; doi:10.1038/s41467-019-10744-6)
Supplement: Supplementary file 7 — Supplementary Data 5 [file 41467_2019_10744_MOESM7_ESM.xlsx]

## Sheet: Supplementary Data 5
Supplementary Data 5: Computationally predicted anticancer indications across 15 cancer types by both network proximity and gene-set enrichment analysis approaches.
Cancer Types	Drug Name	GSEA(P-value)	Network Proximity(Z-Score)
BLCA	'Atropine'	0.0538	-0.1386
BLCA	'Chenodeoxycholic acid'	0.6271	0.3744
BLCA	'Clotrimazole'	0.5995	-0.4444
BLCA	'Domperidone'	0.0707	-0.0641
BLCA	'Glipizide'	0.5801	-0.3257
BLCA	'Loperamide'	0.1166	-0.2314
BLCA	'Metoclopramide'	0.0334	-0.8082
BLCA	'Miconazole'	0.0266	-0.4858
BLCA	'Omeprazole'	0.0007	-0.3257
BLCA	'Ondansetron'	0.011	-0.5205
BLCA	'Orlistat'	0.0014	0.4831
BLCA	'Papaverine'	0.446	-1.2529
BLCA	'Phenformin'	0.0332	-1.1913
BLCA	'Pioglitazone'	0.0308	-1.8098
BLCA	'Pirenzepine'	0.25	-0.0993
BLCA	'Ranitidine'	0.0969	0.0423
BLCA	'Repaglinide'	0.1349	-0.0405
BLCA	'Rosiglitazone'	0.3208	-3.0517
BLCA	'Tolbutamide'	0.0054	0.1082
BLCA	'Ursodeoxycholic acid'	0.9103	-1.1945
BLCA	'Acetylsalicylic acid'	0.2524	-0.1711
BLCA	'Dicoumarol'	0.0148	-0.2549
BLCA	'Dipyridamole'	0.3661	-1.2072
BLCA	'Menadione'	0.0212	-0.2354
BLCA	'Ticlopidine'	0.0212	-0.5835
BLCA	'Acebutolol'	0.5509	-0.3549
BLCA	'Alprenolol'	0.009	-1.0646
BLCA	'Bepridil'	0.2876	-0.3275
BLCA	'Betaxolol'	0.9201	-0.3026
BLCA	'Bezafibrate'	0.6143	-1.8084
BLCA	'Bisoprolol'	0.2121	-0.9927
BLCA	'Bumetanide'	0.0447	0.4205
BLCA	'Captopril'	0.0002	0.5091
BLCA	'Carteolol'	0.0009	-0.3602
BLCA	'Clonidine'	0.3115	-0.7256
BLCA	'Diltiazem'	0.0026	-0.3725
BLCA	'Disopyramide'	0.2413	-0.6793
BLCA	'Dobutamine'	0.7428	-0.3664
BLCA	'Dopamine'	0.6408	-0.7734
BLCA	'Doxazosin'	0.0271	0.3888
BLCA	'Enalapril'	0.2068	-0.6904
BLCA	'Felodipine'	0.2694	0.3871
BLCA	'Fenofibrate'	0.0875	-1.6881
BLCA	'Flecainide'	0.4627	-0.1379
BLCA	'Fluvastatin'	0.1802	-0.2293
BLCA	'Furosemide'	0.4469	0.5357
BLCA	'Gemfibrozil'	0.4163	-1.881
BLCA	'Guanfacine'	0.0389	-0.8421
BLCA	'Hydrochlorothiazide'	0.5649	0.9433
BLCA	'Hydroflumethiazide'	0.0186	0.4644
BLCA	'Ifenprodil'	0.2043	-0.0352
BLCA	'Indapamide'	0.5774	0.144
BLCA	'Isradipine'	0.9589	-0.968
BLCA	'Labetalol'	0.6185	-1.0457
BLCA	'Lisinopril'	0.2241	-0.7302
BLCA	'Lovastatin'	0.3915	-0.3675
BLCA	'Mecamylamine'	0.1666	0.4961
BLCA	'Methoxamine'	0.4256	1.564
BLCA	'Metolazone'	0.0858	0.9201
BLCA	'Metoprolol'	0.0022	-0.989
BLCA	'Mexiletine'	0.1488	-0.8665
BLCA	'Milrinone'	0.2358	-0.9853
BLCA	'Nadolol'	0.0025	-1.0736
BLCA	'Nicardipine'	0.346	-0.6458
BLCA	'Nifedipine'	0.7056	-0.4944
BLCA	'Nimodipine'	0.0237	-0.4333
BLCA	'Nitrendipine'	0.7338	-0.9953
BLCA	'Ouabain'	0.0811	0.4808
BLCA	'Pargyline'	0.4872	-1.2008
BLCA	'Pentoxifylline'	0.6377	0.0782
BLCA	'Perhexiline'	0.2414	-0.3423
BLCA	'Phenoxybenzamine'	0.0013	-1.7153
BLCA	'Phentolamine'	0.0633	-0.247
BLCA	'Pindolol'	0.059	-1.154
BLCA	'Practolol'	0.0279	-0.3477
BLCA	'Prazosin'	0.315	0.1978
BLCA	'Procainamide'	0.4322	-0.6737
BLCA	'Propafenone'	0.5608	-0.8572
BLCA	'Propranolol'	0.4846	-2.3097
BLCA	'Quinethazone'	0.3586	-0.473
BLCA	'Quinidine'	0.0451	-1.3933
BLCA	'Ramipril'	0.5104	-0.7094
BLCA	'Simvastatin'	0.1107	-1.2081
BLCA	'Sotalol'	0.1497	-1.0802
BLCA	'Spironolactone'	0.017	1.9308
BLCA	'Timolol'	0.5373	-1.1031
BLCA	'Tolazoline'	0.1139	-1.3079
BLCA	'Trichlormethiazide'	0.1456	0.3864
BLCA	'Verapamil'	0.0324	-1.102
BLCA	'Chloropyramine'	0.4938	-1.882
BLCA	'Clemastine'	0.3563	-1.2254
BLCA	'Dapsone'	0.0356	-1.1532
BLCA	'Diclofenac'	0.2035	-1.1314
BLCA	'Diphenhydramine'	0.8935	-0.5732
BLCA	'Econazole'	0.0572	0.0351
BLCA	'Finasteride'	0.305	NaN
BLCA	'Isoconazole'	0.2296	-0.4714
BLCA	'Mafenide'	0.478	-0.3196
BLCA	'Mepyramine'	0.1712	-0.9287
BLCA	'Methoxsalen'	0.1562	-0.4571
BLCA	'Pheniramine'	0.2605	0.8789
BLCA	'Promethazine'	0.002	-0.3454
BLCA	'Alfuzosin'	0.0542	1.4741
BLCA	'Apomorphine'	0.0906	-0.9679
BLCA	'Danazol'	0.8729	0.0057
BLCA	'Dinoprostone'	0.1261	2.1521
BLCA	'Estradiol'	0.2834	-0.3778
BLCA	'Estriol'	0.0752	-0.0717
BLCA	'Estrone'	0.1608	0.0341
BLCA	'Levonorgestrel'	0.0233	-0.0478
BLCA	'Lisuride'	0.436	-0.9678
BLCA	'Methylergometrine'	0.0425	-2.0511
BLCA	'Mifepristone'	0.1469	-0.2731
BLCA	'Oxybutynin'	0.5822	-0.1362
BLCA	'Progesterone'	0.2703	-1.1265
BLCA	'Raloxifene'	0.2121	0.7965
BLCA	'Terazosin'	0.4319	0.1451
BLCA	'Terconazole'	0.9341	-0.3085
BLCA	'Testosterone'	0.4336	0.4587
BLCA	'Yohimbine'	0.0752	-1.7078
BLCA	'Cefadroxil'	0.0033	-1.2483
BLCA	'Cefalotin'	0.0061	-2.2219
BLCA	'Cefamandole'	0.3878	-2.1688
BLCA	'Cefazolin'	0.4477	-2.1966
BLCA	'Cefotaxime'	0.9854	-2.1543
BLCA	'Dicloxacillin'	0.0212	-1.8345
BLCA	'Enoxacin'	0.1146	-0.248
BLCA	'Idoxuridine'	0.0479	-0.0776
BLCA	'Isoniazid'	0.0508	0.1069
BLCA	'Ribavirin'	0.8142	-0.3403
BLCA	'Sulfamethizole'	0.3619	-0.3638
BLCA	'Sulfanilamide'	0.3445	-0.7614
BLCA	'Sulfaphenazole'	0.1015	-0.5401
BLCA	'Trimethoprim'	0.3155	-0.5693
BLCA	'Vidarabine'	0.6583	2.1702
BLCA	'Zalcitabine'	0.1986	0.0872
BLCA	'Zidovudine'	0.0356	0.0719
BLCA	'Aminoglutethimide'	0.0013	-0.4619
BLCA	'Carmustine'	0.0189	-0.4762
BLCA	'Celecoxib'	0.245	-0.2498
BLCA	'Daunorubicin'	0.0144	-0.3278
BLCA	'Doxorubicin'	0.0183	-0.2856
BLCA	'Etoposide'	0.2132	15.7719
BLCA	'Flutamide'	0.399	-0.0839
BLCA	'Gefitinib'	0.3133	-2.3529
BLCA	'Imatinib'	0.8626	-1.7554
BLCA	'Irinotecan'	0	0.1636
BLCA	'Leflunomide'	0.0502	0.7706
BLCA	'Letrozole'	0.0168	1.1703
BLCA	'Methotrexate'	0.0033	-0.2343
BLCA	'Mitoxantrone'	0.0334	2.5251
BLCA	'Mycophenolic acid'	0.0037	-1.674
BLCA	'Nilutamide'	0.0461	-0.0776
BLCA	'Tamoxifen'	0.0931	0.6914
BLCA	'Vorinostat'	0.0104	-0.9024
BLCA	'Etodolac'	0.0843	-0.1186
BLCA	'Fenoprofen'	0.0531	-0.2042
BLCA	'Flurbiprofen'	0.5311	-1.1185
BLCA	'Ketoprofen'	0.0531	-1.0574
BLCA	'Ketorolac'	0.2309	0.0168
BLCA	'Meclofenamic acid'	0.1238	-0.6296
BLCA	'Mefenamic acid'	0.1479	-1.0923
BLCA	'Methocarbamol'	0.9659	-1.228
BLCA	'Oxaprozin'	0.8109	0.1088
BLCA	'Piroxicam'	0.3171	-0.8483
BLCA	'Probenecid'	0.4952	-2.0412
BLCA	'Rofecoxib'	0.6127	0.54
BLCA	'Sulfinpyrazone'	0.4947	-0.659
BLCA	'Suprofen'	0.5387	-0.3193
BLCA	'Tolmetin'	0.0843	-0.0908
BLCA	'Valdecoxib'	0.5319	0.6233
BLCA	'Acepromazine'	0.7144	0.2558
BLCA	'Amitriptyline'	0.7594	-0.5709
BLCA	'Amoxapine'	0.0009	-0.9633
BLCA	'Bethanechol'	0.251	-0.8402
BLCA	'Biperiden'	0.4255	-0.1054
BLCA	'Bupropion'	0.3166	-1.0723
BLCA	'Buspirone'	0.5656	-0.1386
BLCA	'Carbachol'	0.0419	-0.1659
BLCA	'Chlorpromazine'	0.1254	-1.0764
BLCA	'Chlorprothixene'	0.1052	-0.3388
BLCA	'Cinnarizine'	0.4469	0.9762
BLCA	'Citalopram'	0.0671	-1.0058
BLCA	'Clomipramine'	0.2402	-1.0744
BLCA	'Clozapine'	0.0243	-0.8378
BLCA	'Desipramine'	0.4772	-1.5548
BLCA	'Diflunisal'	0.0073	-1.9786
BLCA	'Dihydroergotamine'	0.4872	0.9955
BLCA	'Disulfiram'	0.3539	1.13
BLCA	'Doxepin'	0.3974	-0.812
BLCA	'Droperidol'	0.6132	-0.6708
BLCA	'Etomidate'	0.2798	1.6804
BLCA	'Flunarizine'	0.1874	-0.3555
BLCA	'Fluoxetine'	0.4159	-0.8324
BLCA	'Fluphenazine'	0.0682	-1.4491
BLCA	'Fluspirilene'	0.6666	-2.0021
BLCA	'Fluvoxamine'	0.2261	-0.6786
BLCA	'Gabapentin'	0.1486	-0.4588
BLCA	'Galantamine'	0.0059	-1.4286
BLCA	'Haloperidol'	0.4733	-1.5012
BLCA	'Hydroxyzine'	0.0022	-0.97
BLCA	'Imipramine'	0.2546	-0.7639
BLCA	'Loxapine'	0.0012	-0.8722
BLCA	'Maprotiline'	0.0641	-0.8134
BLCA	'Melatonin'	0.2054	-0.5675
BLCA	'Memantine'	0.3421	-0.0099
BLCA	'Mesoridazine'	0.003	-1.5708
BLCA	'Mianserin'	0.4563	-1.7092
BLCA	'Molindone'	0.6624	-1.4124
BLCA	'Nalbuphine'	0.7594	0.4831
BLCA	'Nortriptyline'	0.0547	-1.8469
BLCA	'Paroxetine'	0.1848	-0.4154
BLCA	'Pergolide'	0.144	-0.9152
BLCA	'Perphenazine'	0.0734	-0.8539
BLCA	'Phenelzine'	0.1143	-0.8053
BLCA	'Pilocarpine'	0.111	-0.8647
BLCA	'Pimozide'	0.4928	-0.739
BLCA	'Prochlorperazine'	0.0103	-1.5564
BLCA	'Procyclidine'	0.1371	-0.1069
BLCA	'Promazine'	0.0439	-1.3244
BLCA	'Protriptyline'	0.0469	-1.0976
BLCA	'Remoxipride'	0.2369	-0.8622
BLCA	'Risperidone'	0.0317	-1.6495
BLCA	'Sulpiride'	0.0312	-1.3632
BLCA	'Thioproperazine'	0.2633	-0.5382
BLCA	'Thioridazine'	0.0648	-0.7254
BLCA	'Topiramate'	0.099	-0.9127
BLCA	'Trazodone'	0.3903	-1.9331
BLCA	'Trifluoperazine'	0.808	-0.8382
BLCA	'Triflupromazine'	0.091	-0.2721
BLCA	'Trihexyphenidyl'	0.0192	-0.1524
BLCA	'Trimipramine'	0.079	-1.4335
BLCA	'Amodiaquine'	0.8821	-1.0731
BLCA	'Chloroquine'	0.0172	-0.5322
BLCA	'Halofantrine'	0.6369	-0.3708
BLCA	'Mebendazole'	0.0773	-0.0138
BLCA	'Mefloquine'	0.0848	-0.362
BLCA	'Niclosamide'	0.0005	0.327
BLCA	'Primaquine'	0.3341	-0.5986
BLCA	'Pyrimethamine'	0.1542	0.6843
BLCA	'Aminophylline'	0.8372	0.2447
BLCA	'Astemizole'	0.3137	-0.2373
BLCA	'Brompheniramine'	0.6089	-0.9756
BLCA	'Budesonide'	0.07	-0.0839
BLCA	'Cetirizine'	0.1003	-0.8862
BLCA	'Chlorphenamine'	0.0789	-0.5559
BLCA	'Clenbuterol'	0.312	-0.0689
BLCA	'Cromoglicic acid'	0.3756	1.094
BLCA	'Cyproheptadine'	0.0197	-1.4839
BLCA	'Dextromethorphan'	0.0988	-0.1825
BLCA	'Fenoterol'	0.1761	-0.0155
BLCA	'Isoetarine'	0.563	0.0259
BLCA	'Ketotifen'	0.7865	-1.4383
BLCA	'Naphazoline'	0.003	-1.4493
BLCA	'Orciprenaline'	0.6231	-0.0293
BLCA	'Oxymetazoline'	0.2191	-1.8273
BLCA	'Salbutamol'	0.3518	-0.2312
BLCA	'Terbutaline'	0.3185	0.1446
BLCA	'Triprolidine'	0.0048	-0.966
BLCA	'Xylometazoline'	0.4038	-0.2877
BLCA	'Acetazolamide'	0.5379	0.4496
BLCA	'Brinzolamide'	0.2911	-0.8869
BLCA	'Chlorhexidine'	0.0104	-0.8301
BLCA	'Dexamethasone'	0.091	0.5554
BLCA	'Diclofenamide'	0.2445	0.4275
BLCA	'Dorzolamide'	0.1174	1.2848
BLCA	'Levobunolol'	0.4077	-1.0424
BLCA	'Physostigmine'	0.7286	-1.4528
BLCA	'Prednisolone'	0.185	-1.0398
BLCA	'Tropicamide'	0.1152	-1.0722
BLCA	'Metyrapone'	0.3016	1.3703
BLCA	'Naloxone'	0.0007	0.7178
BRCA	'Atropine'	0.0657	-1.1291
BRCA	'Chenodeoxycholic acid'	0.2276	0.3386
BRCA	'Clotrimazole'	0.5121	-0.6008
BRCA	'Domperidone'	0.0025	-0.1027
BRCA	'Glipizide'	0.0323	-0.3263
BRCA	'Loperamide'	0.2062	-0.3756
BRCA	'Metoclopramide'	0.0236	-0.884
BRCA	'Miconazole'	0.0001	-0.6272
BRCA	'Omeprazole'	0.0411	-0.3498
BRCA	'Ondansetron'	0.0007	0.4586
BRCA	'Orlistat'	0.0028	-0.4796
BRCA	'Papaverine'	0.0147	-1.3568
BRCA	'Phenformin'	0.0863	-1.1799
BRCA	'Pioglitazone'	0.0122	-0.3129
BRCA	'Pirenzepine'	0.5601	-1.1787
BRCA	'Ranitidine'	0.0711	0.0925
BRCA	'Repaglinide'	0.1025	0.0028
BRCA	'Rosiglitazone'	0.0806	0.7796
BRCA	'Tolbutamide'	0.0175	-0.0365
BRCA	'Ursodeoxycholic acid'	0.7354	-1.251
BRCA	'Acetylsalicylic acid'	0.0022	-0.2018
BRCA	'Dicoumarol'	0.0031	0.7519
BRCA	'Dipyridamole'	0.3671	-1.3025
BRCA	'Menadione'	0.0001	-0.2952
BRCA	'Ticlopidine'	0.08	-0.5208
BRCA	'Acebutolol'	0.054	-0.3359
BRCA	'Alprenolol'	0.0006	-1.0647
BRCA	'Bepridil'	0.1226	-0.376
BRCA	'Betaxolol'	0.0704	-0.3429
BRCA	'Bezafibrate'	0.2265	0.4731
BRCA	'Bisoprolol'	0.2523	-1.0576
BRCA	'Bumetanide'	0.0105	-0.3875
BRCA	'Captopril'	0	0.2745
BRCA	'Carteolol'	0.016	-0.3387
BRCA	'Clonidine'	0.0798	-0.7595
BRCA	'Diltiazem'	0.0008	-0.3622
BRCA	'Disopyramide'	0.0122	-0.7577
BRCA	'Dobutamine'	0.1768	-0.4213
BRCA	'Dopamine'	0.3503	0.8135
BRCA	'Doxazosin'	0.0003	0.2275
BRCA	'Enalapril'	0.107	-0.7415
BRCA	'Felodipine'	0.0733	0.3126
BRCA	'Fenofibrate'	0.0168	0.4329
BRCA	'Flecainide'	0.0839	-0.131
BRCA	'Fluvastatin'	0.0922	-0.2638
BRCA	'Furosemide'	0.406	0.5019
BRCA	'Gemfibrozil'	0.0974	-1.9816
BRCA	'Guanfacine'	0.0763	-0.9859
BRCA	'Hydrochlorothiazide'	0.6199	0.004
BRCA	'Hydroflumethiazide'	0.0007	-0.448
BRCA	'Ifenprodil'	0.0926	-0.0797
BRCA	'Indapamide'	0.2416	-0.0088
BRCA	'Isradipine'	0.2117	-0.9962
BRCA	'Labetalol'	0.3463	-1.1545
BRCA	'Lisinopril'	0.1561	-0.7958
BRCA	'Lovastatin'	0.1447	-0.4385
BRCA	'Mecamylamine'	0.019	0.5416
BRCA	'Methoxamine'	0.4253	1.4947
BRCA	'Metolazone'	0.0256	-0.0471
BRCA	'Metoprolol'	0.0039	-1.0693
BRCA	'Mexiletine'	0.0894	0.6944
BRCA	'Milrinone'	0.0105	-1.0207
BRCA	'Nadolol'	0.0024	-1.1449
BRCA	'Nicardipine'	0.0234	-0.7212
BRCA	'Nifedipine'	0.2198	-0.5343
BRCA	'Nimodipine'	0.1749	-0.4441
BRCA	'Nitrendipine'	0.1865	-1.0117
BRCA	'Ouabain'	0.0057	-0.3623
BRCA	'Pargyline'	0.6522	-1.2793
BRCA	'Pentoxifylline'	0.1552	-0.0062
BRCA	'Perhexiline'	0.0075	-0.376
BRCA	'Phenoxybenzamine'	0.0016	-1.7445
BRCA	'Phentolamine'	0.0323	-0.4237
BRCA	'Pindolol'	0.5156	-1.1927
BRCA	'Practolol'	0.0015	-0.3898
BRCA	'Prazosin'	0.0358	0.0317
BRCA	'Procainamide'	0.0423	-0.7983
BRCA	'Propafenone'	0.1223	-0.9679
BRCA	'Propranolol'	0.3547	-2.3721
BRCA	'Quinethazone'	0.1198	-0.473
BRCA	'Quinidine'	0.0449	-1.3464
BRCA	'Ramipril'	0.2038	-0.7463
BRCA	'Simvastatin'	0.0306	-1.2227
BRCA	'Sotalol'	0.0007	-1.0741
BRCA	'Spironolactone'	0.1658	-0.8195
BRCA	'Timolol'	0.041	-1.1214
BRCA	'Tolazoline'	0.1696	-1.4087
BRCA	'Trichlormethiazide'	0.1826	-0.5009
BRCA	'Verapamil'	0.0135	-1.1743
BRCA	'Chloropyramine'	0.0316	0.4636
BRCA	'Clemastine'	0.1277	-1.2255
BRCA	'Dapsone'	0.054	-1.1368
BRCA	'Diclofenac'	0.5746	-1.2817
BRCA	'Diphenhydramine'	0.2637	-1.5535
BRCA	'Econazole'	0.0179	-0.0998
BRCA	'Finasteride'	0.6892	NaN
BRCA	'Isoconazole'	0.0016	-0.4603
BRCA	'Mafenide'	0.2618	-0.3735
BRCA	'Mepyramine'	0.1151	-1.0138
BRCA	'Methoxsalen'	0.0691	-0.4903
BRCA	'Pheniramine'	0.1266	0.9043
BRCA	'Promethazine'	0.0064	-1.4554
BRCA	'Alfuzosin'	0.1474	1.2404
BRCA	'Apomorphine'	0.0254	-0.5414
BRCA	'Danazol'	0.3688	-0.1079
BRCA	'Dinoprostone'	0.0179	1.8975
BRCA	'Estradiol'	0.2092	-0.9648
BRCA	'Estriol'	0.0147	-0.0912
BRCA	'Estrone'	0.5156	-1.3207
BRCA	'Levonorgestrel'	0.0028	-0.1059
BRCA	'Lisuride'	0.0676	0.1819
BRCA	'Methylergometrine'	0.0033	-2.1006
BRCA	'Mifepristone'	0.2686	-0.9377
BRCA	'Oxybutynin'	0.1365	-1.1885
BRCA	'Progesterone'	0.142	-0.9297
BRCA	'Raloxifene'	0.2703	-0.242
BRCA	'Terazosin'	0.6339	-0.0025
BRCA	'Terconazole'	0.9188	-0.2947
BRCA	'Testosterone'	0.0437	0.3912
BRCA	'Yohimbine'	0.1379	-1.8991
BRCA	'Cefadroxil'	0.0001	-1.324
BRCA	'Cefalotin'	0.0532	-2.195
BRCA	'Cefamandole'	0.1491	-2.0995
BRCA	'Cefazolin'	0.1712	-2.0831
BRCA	'Cefotaxime'	0.8798	-2.2613
BRCA	'Dicloxacillin'	0.0002	-1.8986
BRCA	'Enoxacin'	0.1888	-0.2915
BRCA	'Idoxuridine'	0.0028	-0.0897
BRCA	'Isoniazid'	0.0125	0.1311
BRCA	'Ribavirin'	0.0867	-0.387
BRCA	'Sulfamethizole'	0.2879	-0.3745
BRCA	'Sulfanilamide'	0.069	-0.811
BRCA	'Sulfaphenazole'	0.0004	-0.5261
BRCA	'Trimethoprim'	0.1491	-0.631
BRCA	'Vidarabine'	0.5151	2.0373
BRCA	'Zalcitabine'	0.1284	0.015
BRCA	'Zidovudine'	0.0043	-0.0742
BRCA	'Aminoglutethimide'	0.0011	-0.4587
BRCA	'Carmustine'	0.0001	-0.5662
BRCA	'Celecoxib'	0.1324	-0.3284
BRCA	'Daunorubicin'	0.0029	-0.3765
BRCA	'Doxorubicin'	0.0024	2.3624
BRCA	'Etoposide'	0.0466	12.8648
BRCA	'Flutamide'	0.6749	-0.0839
BRCA	'Gefitinib'	0.3834	-0.0236
BRCA	'Imatinib'	0.414	-1.884
BRCA	'Irinotecan'	0	0.1102
BRCA	'Leflunomide'	0.0842	0.7299
BRCA	'Letrozole'	0.0013	1.1572
BRCA	'Methotrexate'	0.0121	-0.2955
BRCA	'Mitoxantrone'	0.0148	1.0439
BRCA	'Mycophenolic acid'	0.0109	0.0092
BRCA	'Nilutamide'	0.001	-0.0708
BRCA	'Tamoxifen'	0.006	-0.5391
BRCA	'Vorinostat'	0.0359	-1.2984
BRCA	'Etodolac'	0.0585	-0.1812
BRCA	'Fenoprofen'	0.0167	-0.2068
BRCA	'Flurbiprofen'	0.1111	-1.2131
BRCA	'Ketoprofen'	0.0218	-1.1548
BRCA	'Ketorolac'	0.0997	-0.044
BRCA	'Meclofenamic acid'	0.0249	-0.6846
BRCA	'Mefenamic acid'	0.002	-1.1291
BRCA	'Methocarbamol'	0.8716	-1.2052
BRCA	'Oxaprozin'	0.439	0.0803
BRCA	'Piroxicam'	0.3043	-0.8436
BRCA	'Probenecid'	0.0034	-2.1088
BRCA	'Rofecoxib'	0.532	0.4682
BRCA	'Sulfinpyrazone'	0.0594	-0.7758
BRCA	'Suprofen'	0.1693	-0.3186
BRCA	'Tolmetin'	0.1023	-0.1795
BRCA	'Valdecoxib'	0.5122	-0.6353
BRCA	'Acepromazine'	0.0652	-3.1817
BRCA	'Amitriptyline'	0.2085	0.5465
BRCA	'Amoxapine'	0.001	-0.4688
BRCA	'Bethanechol'	0.171	-0.9431
BRCA	'Biperiden'	0.0648	-1.1454
BRCA	'Bupropion'	0.2315	0.1198
BRCA	'Buspirone'	0.3857	-0.2695
BRCA	'Carbachol'	0.0232	-1.1511
BRCA	'Chlorpromazine'	0.7181	-1.2558
BRCA	'Chlorprothixene'	0.0026	0.0512
BRCA	'Cinnarizine'	0.0144	0.8148
BRCA	'Citalopram'	0.0615	-0.3489
BRCA	'Clomipramine'	0.1589	0.0919
BRCA	'Clozapine'	0.0009	-0.0054
BRCA	'Desipramine'	0.1329	-1.1729
BRCA	'Diflunisal'	0.0012	-2.0307
BRCA	'Dihydroergotamine'	0.1185	0.8937
BRCA	'Disulfiram'	0.027	1.1342
BRCA	'Doxepin'	0.0894	-1.5669
BRCA	'Droperidol'	0.7268	-0.6546
BRCA	'Etomidate'	0.2951	1.5826
BRCA	'Flunarizine'	0.4086	0.5199
BRCA	'Fluoxetine'	0.2255	-0.9843
BRCA	'Fluphenazine'	0.1436	-0.8608
BRCA	'Fluspirilene'	0.0073	-2.2336
BRCA	'Fluvoxamine'	0.1564	-0.732
BRCA	'Gabapentin'	0.0169	-0.5261
BRCA	'Galantamine'	0	0.071
BRCA	'Haloperidol'	0.2866	-1.173
BRCA	'Hydroxyzine'	0.0073	-0.9799
BRCA	'Imipramine'	0.0785	-1.3448
BRCA	'Loxapine'	0.1341	-1.649
BRCA	'Maprotiline'	0.0512	1.3309
BRCA	'Melatonin'	0.3151	-0.6837
BRCA	'Memantine'	0.0706	-0.1079
BRCA	'Mesoridazine'	0.0005	-1.7274
BRCA	'Mianserin'	0.0141	-1.2982
BRCA	'Molindone'	0.0422	-1.5273
BRCA	'Nalbuphine'	0.1283	0.4204
BRCA	'Nortriptyline'	0.1692	-2.004
BRCA	'Paroxetine'	0.253	0.2448
BRCA	'Pergolide'	0.1434	-0.4515
BRCA	'Perphenazine'	0.0092	-1.5591
BRCA	'Phenelzine'	0.073	-0.9259
BRCA	'Pilocarpine'	0.7434	-0.8897
BRCA	'Pimozide'	0.0665	-1.4281
BRCA	'Prochlorperazine'	0.0014	-1.5523
BRCA	'Procyclidine'	0.004	-1.1553
BRCA	'Promazine'	0.0462	-2.4113
BRCA	'Protriptyline'	0.0485	0.1021
BRCA	'Remoxipride'	0.0338	-0.8898
BRCA	'Risperidone'	0.0238	-1.4523
BRCA	'Sulpiride'	0.0025	-1.5356
BRCA	'Thioproperazine'	0.0752	-0.5526
BRCA	'Thioridazine'	0.0908	-0.9264
BRCA	'Topiramate'	0.0051	-1.0327
BRCA	'Trazodone'	0.0284	-1.3073
BRCA	'Trifluoperazine'	0.0049	-1.2644
BRCA	'Triflupromazine'	0.0055	-0.2666
BRCA	'Trihexyphenidyl'	0.0081	-1.1423
BRCA	'Trimipramine'	0.0087	-0.3852
BRCA	'Amodiaquine'	0.8503	0.5639
BRCA	'Chloroquine'	0.0001	-2.0613
BRCA	'Halofantrine'	0.3425	-0.3549
BRCA	'Mebendazole'	0.0699	-0.142
BRCA	'Mefloquine'	0.0049	-0.376
BRCA	'Niclosamide'	0.0003	-1.1499
BRCA	'Primaquine'	0.0072	-0.6217
BRCA	'Pyrimethamine'	0.0321	0.5578
BRCA	'Aminophylline'	0.1409	0.1934
BRCA	'Astemizole'	0.0771	-0.3825
BRCA	'Brompheniramine'	0.429	-0.9871
BRCA	'Budesonide'	0.0378	-0.0897
BRCA	'Cetirizine'	0.0365	-0.9916
BRCA	'Chlorphenamine'	0.1184	-0.661
BRCA	'Clenbuterol'	0.2229	-0.0477
BRCA	'Cromoglicic acid'	0.0042	1.0322
BRCA	'Cyproheptadine'	0.1636	-1.006
BRCA	'Dextromethorphan'	0.1336	-0.2089
BRCA	'Fenoterol'	0.1457	-0.0217
BRCA	'Isoetarine'	0.3521	-0.0633
BRCA	'Ketotifen'	0.1195	-1.5328
BRCA	'Naphazoline'	0.0001	-1.571
BRCA	'Orciprenaline'	0.1661	-0.0701
BRCA	'Oxymetazoline'	0.006	-1.9737
BRCA	'Salbutamol'	0.5527	-0.2913
BRCA	'Terbutaline'	0.364	0.0117
BRCA	'Triprolidine'	0	-1.0062
BRCA	'Xylometazoline'	0.0558	-0.3793
BRCA	'Acetazolamide'	0.2582	-0.5964
BRCA	'Brinzolamide'	0.33	-1.0185
BRCA	'Chlorhexidine'	0.0199	-0.9178
BRCA	'Dexamethasone'	0.1055	0.4399
BRCA	'Diclofenamide'	0.0371	-0.4084
BRCA	'Dorzolamide'	0.0369	0.2637
BRCA	'Levobunolol'	0.599	-1.07
BRCA	'Physostigmine'	0.0357	0.1337
BRCA	'Prednisolone'	0.03	-0.446
BRCA	'Tropicamide'	0.2569	-1.0851
BRCA	'Metyrapone'	0.4471	1.1908
BRCA	'Naloxone'	0.0063	0.6126
COAD	'Atropine'	0.0437	-1.6113
COAD	'Chenodeoxycholic acid'	0.0084	0
COAD	'Clotrimazole'	0.2003	-1.3625
COAD	'Domperidone'	0.0128	-0.6507
COAD	'Glipizide'	0.0502	-0.5647
COAD	'Loperamide'	0.2907	-0.9009
COAD	'Metoclopramide'	0.014	-1.3397
COAD	'Miconazole'	0.001	-1.1696
COAD	'Omeprazole'	0.024	-0.5122
COAD	'Ondansetron'	0.0591	-0.022
COAD	'Orlistat'	0.0002	-0.3857
COAD	'Papaverine'	0.2145	-1.9333
COAD	'Phenformin'	0.1215	-1.478
COAD	'Pioglitazone'	0.1661	-0.9407
COAD	'Pirenzepine'	0.4861	-1.6395
COAD	'Ranitidine'	0.2052	-0.1674
COAD	'Repaglinide'	0.51	-0.4987
COAD	'Rosiglitazone'	0.1171	0.2549
COAD	'Tolbutamide'	0.0045	-0.0863
COAD	'Ursodeoxycholic acid'	0.7705	-1.4712
COAD	'Acetylsalicylic acid'	0.0257	-0.3423
COAD	'Dicoumarol'	0.0001	-0.897
COAD	'Dipyridamole'	0.3718	-2.7073
COAD	'Menadione'	0.0599	-0.8802
COAD	'Ticlopidine'	0.154	-0.9274
COAD	'Acebutolol'	0.0053	-0.5354
COAD	'Alprenolol'	0.0004	-1.4201
COAD	'Bepridil'	0.812	-0.5524
COAD	'Betaxolol'	0.0433	-0.5678
COAD	'Bezafibrate'	0.1974	0.1509
COAD	'Bisoprolol'	0.0147	-1.4026
COAD	'Bumetanide'	0.0182	1.0312
COAD	'Captopril'	0.0001	-0.0792
COAD	'Carteolol'	0.0722	-0.5323
COAD	'Clonidine'	0.114	-1.5178
COAD	'Diltiazem'	0.0003	-0.5601
COAD	'Disopyramide'	0.0131	-0.9818
COAD	'Dobutamine'	0.2019	0.3202
COAD	'Dopamine'	0.2847	0.5803
COAD	'Doxazosin'	0.0132	-0.3948
COAD	'Enalapril'	0.0301	-1.0015
COAD	'Felodipine'	0.0532	-0.1215
COAD	'Fenofibrate'	0.2544	-0.0679
COAD	'Flecainide'	0	-0.3294
COAD	'Fluvastatin'	0.2928	-0.428
COAD	'Furosemide'	0.1982	-1.3883
COAD	'Gemfibrozil'	0.5371	-1.5548
COAD	'Guanfacine'	0.0038	-1.3379
COAD	'Hydrochlorothiazide'	0.8729	0.8573
COAD	'Hydroflumethiazide'	0.0625	1.0472
COAD	'Ifenprodil'	0.3575	-0.5782
COAD	'Indapamide'	0.1811	0.7399
COAD	'Isradipine'	0.6392	-1.2825
COAD	'Labetalol'	0.2013	-1.3751
COAD	'Lisinopril'	0.7594	-1.026
COAD	'Lovastatin'	0.175	-0.6909
COAD	'Mecamylamine'	0.0144	0.2387
COAD	'Methoxamine'	0.0357	1.0962
COAD	'Metolazone'	0.4113	0.9315
COAD	'Metoprolol'	0.0055	-1.4141
COAD	'Mexiletine'	0.0634	0.3192
COAD	'Milrinone'	0.2606	-1.5498
COAD	'Nadolol'	0.0011	-1.4079
COAD	'Nicardipine'	0.1149	-1.0236
COAD	'Nifedipine'	0.0075	-1.0769
COAD	'Nimodipine'	0.0312	-0.7632
COAD	'Nitrendipine'	0.2333	-1.2153
COAD	'Ouabain'	0.0129	-1.005
COAD	'Pargyline'	0.2866	-1.6829
COAD	'Pentoxifylline'	0.0209	-0.4876
COAD	'Perhexiline'	0.2805	-0.54
COAD	'Phenoxybenzamine'	0.0006	-2.1963
COAD	'Phentolamine'	0.1714	-1.2788
COAD	'Pindolol'	0.0771	-1.8868
COAD	'Practolol'	0.01	-0.5308
COAD	'Prazosin'	0.0766	-0.8835
COAD	'Procainamide'	0.2232	-1.0656
COAD	'Propafenone'	0.49	-1.3158
COAD	'Propranolol'	0.2746	-2.9109
COAD	'Quinethazone'	0.1578	-0.6967
COAD	'Quinidine'	0.0167	-1.7056
COAD	'Ramipril'	0.2364	-0.9472
COAD	'Simvastatin'	0.0143	-1.4424
COAD	'Sotalol'	0.014	-1.4884
COAD	'Spironolactone'	0.0179	-1.2496
COAD	'Timolol'	0.0056	-1.3594
COAD	'Tolazoline'	0.0362	-1.7705
COAD	'Trichlormethiazide'	0.1688	1.0267
COAD	'Verapamil'	0.0023	-1.7254
COAD	'Chloropyramine'	0.1394	0.1753
COAD	'Clemastine'	0.1083	-1.4322
COAD	'Dapsone'	0.0769	-1.4379
COAD	'Diclofenac'	0.4651	-0.9635
COAD	'Diphenhydramine'	0.2691	-2.1027
COAD	'Econazole'	0.0735	-0.5555
COAD	'Finasteride'	0.0385	NaN
COAD	'Isoconazole'	0.3184	-0.6998
COAD	'Mafenide'	0.344	0.3197
COAD	'Mepyramine'	0.012	-1.3702
COAD	'Methoxsalen'	0.2114	-0.6527
COAD	'Pheniramine'	0.357	0.659
COAD	'Promethazine'	0.0149	-1.0255
COAD	'Alfuzosin'	0.0992	0.6779
COAD	'Apomorphine'	0.0087	-1.5133
COAD	'Danazol'	0.3745	-0.2491
COAD	'Dinoprostone'	0.0013	1.9193
COAD	'Estradiol'	0.461	-1.6568
COAD	'Estriol'	0.0371	-0.2419
COAD	'Estrone'	0.7647	-1.9091
COAD	'Levonorgestrel'	0.0726	-0.25
COAD	'Lisuride'	0.2709	-0.4998
COAD	'Methylergometrine'	0.0476	-0.3695
COAD	'Mifepristone'	0.0469	-1.4085
COAD	'Oxybutynin'	0.404	-1.7043
COAD	'Progesterone'	0.4067	-1.4582
COAD	'Raloxifene'	0.0208	-0.8816
COAD	'Terazosin'	0.3633	-0.7156
COAD	'Terconazole'	0.5551	-0.484
COAD	'Testosterone'	0.1162	-0.2395
COAD	'Yohimbine'	0.4237	-1.8433
COAD	'Cefadroxil'	0.0008	-0.6327
COAD	'Cefalotin'	0.1541	-1.5178
COAD	'Cefamandole'	0.1011	-1.5855
COAD	'Cefazolin'	0.0032	-1.556
COAD	'Cefotaxime'	0.6057	-1.5038
COAD	'Dicloxacillin'	0.0008	-0.8891
COAD	'Enoxacin'	0.1669	-0.4698
COAD	'Idoxuridine'	0.1123	-0.0776
COAD	'Isoniazid'	0.0001	-0.0862
COAD	'Ribavirin'	0.17	1.4481
COAD	'Sulfamethizole'	0.1996	-0.5075
COAD	'Sulfanilamide'	0.2008	-0.3209
COAD	'Sulfaphenazole'	0.0455	-0.7626
COAD	'Trimethoprim'	0.0483	-0.8194
COAD	'Vidarabine'	0.4688	1.5452
COAD	'Zalcitabine'	0.2169	-0.0845
COAD	'Zidovudine'	0.0047	-0.1203
COAD	'Aminoglutethimide'	0.0017	-0.6668
COAD	'Carmustine'	0.0014	-0.7858
COAD	'Celecoxib'	0.1858	0.465
COAD	'Daunorubicin'	0.027	-0.7008
COAD	'Doxorubicin'	0.09	1.6339
COAD	'Etoposide'	0.0088	8.388
COAD	'Flutamide'	0.3752	-0.1101
COAD	'Gefitinib'	0.5318	-1.914
COAD	'Imatinib'	0.1418	-1.1401
COAD	'Irinotecan'	0	-0.3395
COAD	'Leflunomide'	0.0095	0.5023
COAD	'Letrozole'	0.0001	0.5714
COAD	'Methotrexate'	0.0018	-0.8945
COAD	'Mitoxantrone'	0.058	0.3682
COAD	'Mycophenolic acid'	0.002	1.3994
COAD	'Nilutamide'	0.0057	-0.1004
COAD	'Tamoxifen'	0.0954	-1.3448
COAD	'Vorinostat'	0.4459	1.4006
COAD	'Etodolac'	0.0242	-0.3405
COAD	'Fenoprofen'	0.0192	-0.3275
COAD	'Flurbiprofen'	0.0438	-0.6448
COAD	'Ketoprofen'	0.3808	-0.3028
COAD	'Ketorolac'	0.0544	-0.2916
COAD	'Meclofenamic acid'	0.277	-1.0954
COAD	'Mefenamic acid'	0.0006	-0.4666
COAD	'Methocarbamol'	0.7285	0.5188
COAD	'Oxaprozin'	0.2728	-0.124
COAD	'Piroxicam'	0.2712	-1.2175
COAD	'Probenecid'	0.0982	-1.1491
COAD	'Rofecoxib'	0.23	0.0543
COAD	'Sulfinpyrazone'	0.1366	-0.9763
COAD	'Suprofen'	0.2527	-0.6818
COAD	'Tolmetin'	0.1052	-0.4057
COAD	'Valdecoxib'	0.1021	0.0499
COAD	'Acepromazine'	0.4755	-0.0571
COAD	'Amitriptyline'	0.2963	-0.475
COAD	'Amoxapine'	0.0025	-0.6345
COAD	'Bethanechol'	0.0809	-1.1533
COAD	'Biperiden'	0.0293	-1.792
COAD	'Bupropion'	0.0808	0.8303
COAD	'Buspirone'	0.7629	-1.0542
COAD	'Carbachol'	0.1139	-1.7374
COAD	'Chlorpromazine'	0.806	-1.923
COAD	'Chlorprothixene'	0.0033	-0.8183
COAD	'Cinnarizine'	0.267	0.6505
COAD	'Citalopram'	0.1408	-1.0274
COAD	'Clomipramine'	0.121	-0.2709
COAD	'Clozapine'	0.015	-1.1199
COAD	'Desipramine'	0.0101	-1.585
COAD	'Diflunisal'	0.0116	-0.2519
COAD	'Dihydroergotamine'	0.518	0.4257
COAD	'Disulfiram'	0.2763	-0.6361
COAD	'Doxepin'	0.2448	-2.2496
COAD	'Droperidol'	0.2491	-1.0458
COAD	'Etomidate'	0.4503	1.1472
COAD	'Flunarizine'	0.3805	-0.0773
COAD	'Fluoxetine'	0.1085	-1.5369
COAD	'Fluphenazine'	0.057	-1.6666
COAD	'Fluspirilene'	0.2279	-2.5767
COAD	'Fluvoxamine'	0.2055	0.4186
COAD	'Gabapentin'	0.1367	1.2527
COAD	'Galantamine'	0	-0.2765
COAD	'Haloperidol'	0.1868	-1.5257
COAD	'Hydroxyzine'	0	-1.2027
COAD	'Imipramine'	0.0455	-1.5882
COAD	'Loxapine'	0.0171	-2.4876
COAD	'Maprotiline'	0.1699	1.0284
COAD	'Melatonin'	0.1271	-1.1863
COAD	'Memantine'	0.2091	-0.2385
COAD	'Mesoridazine'	0.0206	-2.5264
COAD	'Mianserin'	0.029	-1.4747
COAD	'Molindone'	0.2883	-2.1834
COAD	'Nalbuphine'	0.0887	-0.0982
COAD	'Nortriptyline'	0.393	-2.4642
COAD	'Paroxetine'	0.0599	0.1547
COAD	'Pergolide'	0.2523	-1.2326
COAD	'Perphenazine'	0.0365	-2.5223
COAD	'Phenelzine'	0.0669	-0.6436
COAD	'Pilocarpine'	0.6104	-1.1673
COAD	'Pimozide'	0.5873	-1.9814
COAD	'Prochlorperazine'	0.0213	-2.1747
COAD	'Procyclidine'	0.0063	-1.6943
COAD	'Promazine'	0.3991	-1.9924
COAD	'Protriptyline'	0.2602	0.8991
COAD	'Remoxipride'	0.1748	-1.2932
COAD	'Risperidone'	0.0011	-1.825
COAD	'Sulpiride'	0.0006	-1.2863
COAD	'Thioproperazine'	0.1242	-0.7918
COAD	'Thioridazine'	0.0168	-1.9535
COAD	'Topiramate'	0.0046	0.2281
COAD	'Trazodone'	0.1365	-1.4568
COAD	'Trifluoperazine'	0.3943	-2.2912
COAD	'Triflupromazine'	0.0735	-0.4475
COAD	'Trihexyphenidyl'	0.0459	-1.7175
COAD	'Trimipramine'	0.0678	-0.009
COAD	'Amodiaquine'	0.6151	0.14
COAD	'Chloroquine'	0.026	-1.0901
COAD	'Halofantrine'	0.5766	-0.5632
COAD	'Mebendazole'	0.0073	-0.2744
COAD	'Mefloquine'	0.0665	-0.5168
COAD	'Niclosamide'	0.0097	0.1855
COAD	'Primaquine'	0.1784	-0.8698
COAD	'Pyrimethamine'	0.0757	0.1211
COAD	'Aminophylline'	0.2324	-0.3426
COAD	'Astemizole'	0.4734	-0.9313
COAD	'Brompheniramine'	0.4668	-1.2753
COAD	'Budesonide'	0.2333	-0.0839
COAD	'Cetirizine'	0.049	-1.2672
COAD	'Chlorphenamine'	0.5699	-1.1325
COAD	'Clenbuterol'	0.3758	-0.2236
COAD	'Cromoglicic acid'	0.0005	-1.356
COAD	'Cyproheptadine'	0.1772	-2.066
COAD	'Dextromethorphan'	0.4009	-0.6364
COAD	'Fenoterol'	0.2447	-0.2339
COAD	'Isoetarine'	0.2667	-0.2785
COAD	'Ketotifen'	0.0956	-2.0739
COAD	'Naphazoline'	0.002	-2.1231
COAD	'Orciprenaline'	0.1661	-0.2536
COAD	'Oxymetazoline'	0.0654	-2.104
COAD	'Salbutamol'	0.1629	-0.6115
COAD	'Terbutaline'	0.1433	-0.2865
COAD	'Triprolidine'	0.0004	-1.3222
COAD	'Xylometazoline'	0.0097	-1.04
COAD	'Acetazolamide'	0.2369	1.1655
COAD	'Brinzolamide'	0.7907	0.1868
COAD	'Chlorhexidine'	0.1669	-1.4785
COAD	'Dexamethasone'	0.4892	-0.0465
COAD	'Diclofenamide'	0.0081	0.9136
COAD	'Dorzolamide'	0.031	0.5949
COAD	'Levobunolol'	0.4419	-1.4649
COAD	'Physostigmine'	0.0006	-0.2053
COAD	'Prednisolone'	0.0784	-0.7009
COAD	'Tropicamide'	0.038	-1.3478
COAD	'Metyrapone'	0.2391	0.6989
COAD	'Naloxone'	0.0166	0.0333
GBM	'Atropine'	0.4506	-0.3781
GBM	'Chenodeoxycholic acid'	0.4126	-0.185
GBM	'Clotrimazole'	0.5304	-2.0212
GBM	'Domperidone'	0.168	-1.0906
GBM	'Glipizide'	0.0309	-0.6357
GBM	'Loperamide'	0.7965	-1.3429
GBM	'Metoclopramide'	0.1658	-1.6706
GBM	'Miconazole'	0.0155	-0.7023
GBM	'Omeprazole'	0.0085	-0.6481
GBM	'Ondansetron'	0.0683	-0.4668
GBM	'Orlistat'	0.0002	0.6244
GBM	'Papaverine'	0.4115	-2.3598
GBM	'Phenformin'	0.1533	-1.7657
GBM	'Pioglitazone'	0.0127	0.6687
GBM	'Pirenzepine'	0.2026	-0.4086
GBM	'Ranitidine'	0.6401	-0.3666
GBM	'Repaglinide'	0.4366	-0.7496
GBM	'Rosiglitazone'	0.4561	-0.0606
GBM	'Tolbutamide'	0.0417	-0.1959
GBM	'Ursodeoxycholic acid'	0.7453	-1.858
GBM	'Acetylsalicylic acid'	0.0076	-0.4116
GBM	'Dicoumarol'	0.024	-0.2683
GBM	'Dipyridamole'	0.8483	-2.5898
GBM	'Menadione'	0.3725	-0.1736
GBM	'Ticlopidine'	0.2115	-1.1932
GBM	'Acebutolol'	0.0349	-0.6638
GBM	'Alprenolol'	0.0409	-1.5688
GBM	'Bepridil'	0.5084	-0.6512
GBM	'Betaxolol'	0.6451	-0.6626
GBM	'Bezafibrate'	0.1733	0.1414
GBM	'Bisoprolol'	0.0186	-1.5896
GBM	'Bumetanide'	0.1922	0.4175
GBM	'Captopril'	0.0122	-0.4798
GBM	'Carteolol'	0.4056	-0.6731
GBM	'Clonidine'	0.0772	-2.106
GBM	'Diltiazem'	0.0009	-0.6762
GBM	'Disopyramide'	0.0907	-1.2089
GBM	'Dobutamine'	0.4989	-0.1392
GBM	'Dopamine'	0.7766	0.0882
GBM	'Doxazosin'	0.1375	-0.9093
GBM	'Enalapril'	0.3131	-1.2712
GBM	'Felodipine'	0.821	-0.1641
GBM	'Fenofibrate'	0.4499	2.9338
GBM	'Flecainide'	0.0329	-0.4926
GBM	'Fluvastatin'	0.0291	-0.5816
GBM	'Furosemide'	0.3841	-0.2083
GBM	'Gemfibrozil'	0.6942	-1.8478
GBM	'Guanfacine'	0.3315	-1.604
GBM	'Hydrochlorothiazide'	0.0836	0.4604
GBM	'Hydroflumethiazide'	0.0117	0.4707
GBM	'Ifenprodil'	0.6194	-0.9283
GBM	'Indapamide'	0.5941	0.3337
GBM	'Isradipine'	0.458	0.5709
GBM	'Labetalol'	0.6154	-1.5557
GBM	'Lisinopril'	0.6496	-1.2474
GBM	'Lovastatin'	0.3071	-0.8599
GBM	'Mecamylamine'	0.0278	0.1325
GBM	'Methoxamine'	0.066	0.9078
GBM	'Metolazone'	0.3688	0.4216
GBM	'Metoprolol'	0.0027	-1.5864
GBM	'Mexiletine'	0.0091	0.0662
GBM	'Milrinone'	0.0691	-1.8139
GBM	'Nadolol'	0.0975	-1.6099
GBM	'Nicardipine'	0.4511	-1.268
GBM	'Nifedipine'	0.5399	-0.4209
GBM	'Nimodipine'	0.0006	-0.9137
GBM	'Nitrendipine'	0.1305	0.0828
GBM	'Ouabain'	0.0478	-1.2155
GBM	'Pargyline'	0.8423	-2.0388
GBM	'Pentoxifylline'	0.494	0.3203
GBM	'Perhexiline'	0.178	-0.6668
GBM	'Phenoxybenzamine'	0.0016	-2.5503
GBM	'Phentolamine'	0.0198	-1.8011
GBM	'Pindolol'	0.5329	-0.8923
GBM	'Practolol'	0.0003	-0.6983
GBM	'Prazosin'	0.176	-1.5036
GBM	'Procainamide'	0.3632	0.0911
GBM	'Propafenone'	0.019	-1.5871
GBM	'Propranolol'	0.0287	-2.5646
GBM	'Quinethazone'	0.7145	-0.8805
GBM	'Quinidine'	0.2101	-1.7921
GBM	'Ramipril'	0.381	-1.1892
GBM	'Simvastatin'	0.0015	-1.6833
GBM	'Sotalol'	0.0225	-1.7048
GBM	'Spironolactone'	0.1256	-1.0122
GBM	'Timolol'	0.0711	-1.5887
GBM	'Tolazoline'	0.1175	-2.1828
GBM	'Trichlormethiazide'	0.2273	0.5204
GBM	'Verapamil'	0.2474	-2.1434
GBM	'Chloropyramine'	0.3835	0.1846
GBM	'Clemastine'	0.0636	-1.7469
GBM	'Dapsone'	0.1293	-1.6362
GBM	'Diclofenac'	0.8174	-1.1901
GBM	'Diphenhydramine'	0.8842	-1.1251
GBM	'Econazole'	0.0776	-0.915
GBM	'Finasteride'	0.3909	NaN
GBM	'Isoconazole'	0.4196	-0.8949
GBM	'Mafenide'	0.1703	0.02
GBM	'Mepyramine'	0.0434	-1.5722
GBM	'Methoxsalen'	0.2848	1.1532
GBM	'Pheniramine'	0.582	0.4722
GBM	'Promethazine'	0.0042	-1.4262
GBM	'Alfuzosin'	0.4525	0.3705
GBM	'Apomorphine'	0.056	-1.0497
GBM	'Danazol'	0.3274	-0.3572
GBM	'Dinoprostone'	0.0328	1.3139
GBM	'Estradiol'	0.422	-2.4413
GBM	'Estriol'	0.1334	-0.3407
GBM	'Estrone'	0.2779	-2.1682
GBM	'Levonorgestrel'	0.0242	-0.3444
GBM	'Lisuride'	0.2938	-0.8803
GBM	'Methylergometrine'	0.0299	0.4047
GBM	'Mifepristone'	0.086	-0.6699
GBM	'Oxybutynin'	0.7353	-0.4644
GBM	'Progesterone'	0.3943	-1.0204
GBM	'Raloxifene'	0.035	-1.1822
GBM	'Terazosin'	0.0929	-1.2415
GBM	'Terconazole'	0.4663	-0.6202
GBM	'Testosterone'	0.679	-0.4843
GBM	'Yohimbine'	0.6516	-1.6317
GBM	'Cefadroxil'	0.0232	0.1918
GBM	'Cefalotin'	0.1799	-1.9961
GBM	'Cefamandole'	0.6458	-1.9451
GBM	'Cefazolin'	0.0877	-1.8664
GBM	'Cefotaxime'	0.7799	-1.9838
GBM	'Dicloxacillin'	0.0245	-1.1742
GBM	'Enoxacin'	0.4746	1.769
GBM	'Idoxuridine'	0.1517	7.6004
GBM	'Isoniazid'	0.0302	-0.2806
GBM	'Ribavirin'	0.5043	1.0109
GBM	'Sulfamethizole'	0.3067	-0.6951
GBM	'Sulfanilamide'	0.0801	-0.6661
GBM	'Sulfaphenazole'	0.0078	-0.9738
GBM	'Trimethoprim'	0.586	-0.9797
GBM	'Vidarabine'	0.3707	1.1941
GBM	'Zalcitabine'	0.528	-0.2118
GBM	'Zidovudine'	0.0278	4.3568
GBM	'Aminoglutethimide'	0.0012	-0.8383
GBM	'Carmustine'	0.3648	-1.0055
GBM	'Celecoxib'	0.471	0.2503
GBM	'Daunorubicin'	0.0117	-0.8487
GBM	'Doxorubicin'	0.3457	1.21
GBM	'Etoposide'	0.0604	9.9449
GBM	'Flutamide'	0.1295	-0.1314
GBM	'Gefitinib'	0.4556	-1.4879
GBM	'Imatinib'	0.1962	-0.8652
GBM	'Irinotecan'	0.0012	0.3774
GBM	'Leflunomide'	0.0433	0.3379
GBM	'Letrozole'	0.0113	0.302
GBM	'Methotrexate'	0.0699	-1.1548
GBM	'Mitoxantrone'	0.1628	-0.0128
GBM	'Mycophenolic acid'	0.0096	1.075
GBM	'Nilutamide'	0.0991	-0.1147
GBM	'Tamoxifen'	0.0485	-1.8968
GBM	'Vorinostat'	0.7046	3.4256
GBM	'Etodolac'	0.083	-0.4539
GBM	'Fenoprofen'	0.1983	-0.4116
GBM	'Flurbiprofen'	0.2984	-0.9216
GBM	'Ketoprofen'	0.3925	-0.5203
GBM	'Ketorolac'	0.0168	-0.4785
GBM	'Meclofenamic acid'	0.5702	-1.3101
GBM	'Mefenamic acid'	0.007	-1.8431
GBM	'Methocarbamol'	0.509	0.3708
GBM	'Oxaprozin'	0.3576	-0.3005
GBM	'Piroxicam'	0.2467	-1.5951
GBM	'Probenecid'	0.5659	-1.313
GBM	'Rofecoxib'	0.0281	-0.1421
GBM	'Sulfinpyrazone'	0.2431	-1.2527
GBM	'Suprofen'	0.5425	-0.9469
GBM	'Tolmetin'	0.2096	-0.534
GBM	'Valdecoxib'	0.1292	-0.1744
GBM	'Acepromazine'	0.3075	-0.211
GBM	'Amitriptyline'	0.247	-0.1506
GBM	'Amoxapine'	0.0069	-1.1953
GBM	'Bethanechol'	0.0292	0.6832
GBM	'Biperiden'	0.1648	-0.3468
GBM	'Bupropion'	0.0625	0.4427
GBM	'Buspirone'	0.5134	-0.9208
GBM	'Carbachol'	0.0256	-0.3127
GBM	'Chlorpromazine'	0.7258	-2.1207
GBM	'Chlorprothixene'	0.0765	-0.2573
GBM	'Cinnarizine'	0.2244	0.497
GBM	'Citalopram'	0.237	-0.7714
GBM	'Clomipramine'	0.1344	-0.8973
GBM	'Clozapine'	0.7843	-1.3919
GBM	'Desipramine'	0.2221	-1.8206
GBM	'Diflunisal'	0.0021	-0.5889
GBM	'Dihydroergotamine'	0.7841	0.0933
GBM	'Disulfiram'	0.3654	0.6055
GBM	'Doxepin'	0.0844	-1.8173
GBM	'Droperidol'	0.7585	-1.2217
GBM	'Etomidate'	0.1837	0.9523
GBM	'Flunarizine'	0.2664	-0.4947
GBM	'Fluoxetine'	0.4386	-0.3941
GBM	'Fluphenazine'	0.0805	-2.1949
GBM	'Fluspirilene'	0.2212	-2.4673
GBM	'Fluvoxamine'	0.0569	0.0953
GBM	'Gabapentin'	0.0254	1.0404
GBM	'Galantamine'	0.0001	0.8749
GBM	'Haloperidol'	0.3032	-1.7286
GBM	'Hydroxyzine'	0	-1.4994
GBM	'Imipramine'	0.0081	-1.5637
GBM	'Loxapine'	0.1894	-2.4654
GBM	'Maprotiline'	0.2288	0.4568
GBM	'Melatonin'	0.1388	0.2989
GBM	'Memantine'	0.3057	-0.3103
GBM	'Mesoridazine'	0.0075	-2.3063
GBM	'Mianserin'	0.1925	-1.7031
GBM	'Molindone'	0.2693	-2.9443
GBM	'Nalbuphine'	0.0741	-0.4664
GBM	'Nortriptyline'	0.8811	-2.201
GBM	'Paroxetine'	0.0341	-0.394
GBM	'Pergolide'	0.3465	-0.8941
GBM	'Perphenazine'	0.0275	-2.6295
GBM	'Phenelzine'	0.3154	-1.1532
GBM	'Pilocarpine'	0.3667	0.7259
GBM	'Pimozide'	0.6932	-2.2942
GBM	'Prochlorperazine'	0.234	-2.665
GBM	'Procyclidine'	0.0627	-0.3559
GBM	'Promazine'	0.1125	-2.5478
GBM	'Protriptyline'	0.0506	0.4274
GBM	'Remoxipride'	0.103	-1.5648
GBM	'Risperidone'	0.034	-1.7441
GBM	'Sulpiride'	0.0003	-1.6869
GBM	'Thioproperazine'	0.1017	-1.0143
GBM	'Thioridazine'	0.143	-2.2259
GBM	'Topiramate'	0.1197	-0.1279
GBM	'Trazodone'	0.2787	-1.4163
GBM	'Trifluoperazine'	0.4708	-2.3972
GBM	'Triflupromazine'	0.091	-0.5616
GBM	'Trihexyphenidyl'	0.0137	-0.3554
GBM	'Trimipramine'	0.0081	-0.3069
GBM	'Amodiaquine'	0.3806	-0.0885
GBM	'Chloroquine'	0.0126	-1.3813
GBM	'Halofantrine'	0.3098	-0.6465
GBM	'Mebendazole'	0.2177	-0.3625
GBM	'Mefloquine'	0.281	-0.6967
GBM	'Niclosamide'	0.1057	2.1483
GBM	'Primaquine'	0.149	-1.0466
GBM	'Pyrimethamine'	0.1771	-0.168
GBM	'Aminophylline'	0.4755	0.5177
GBM	'Astemizole'	0.2612	-1.29
GBM	'Brompheniramine'	0.5386	-1.4894
GBM	'Budesonide'	0.0616	8.7091
GBM	'Cetirizine'	0.1806	-1.5415
GBM	'Chlorphenamine'	0.1441	-0.4432
GBM	'Clenbuterol'	0.3733	-0.3249
GBM	'Cromoglicic acid'	0.0028	0.5541
GBM	'Cyproheptadine'	0.0723	-1.2897
GBM	'Dextromethorphan'	0.097	-0.8213
GBM	'Fenoterol'	0.1027	-0.3451
GBM	'Isoetarine'	0.0032	-0.3426
GBM	'Ketotifen'	0.4025	-1.3423
GBM	'Naphazoline'	0.0005	-2.5118
GBM	'Orciprenaline'	0.0575	-0.3179
GBM	'Oxymetazoline'	0.1077	-1.3688
GBM	'Salbutamol'	0.1731	-0.7713
GBM	'Terbutaline'	0.1777	-0.3886
GBM	'Triprolidine'	0.0407	-1.4116
GBM	'Xylometazoline'	0.0695	-0.6758
GBM	'Acetazolamide'	0.4245	0.7128
GBM	'Brinzolamide'	0.7221	-0.1595
GBM	'Chlorhexidine'	0.0186	-1.7452
GBM	'Dexamethasone'	0.3394	0.0245
GBM	'Diclofenamide'	0.0422	0.5044
GBM	'Dorzolamide'	0.0225	0.2257
GBM	'Levobunolol'	0.2771	-1.6613
GBM	'Physostigmine'	0.2073	0.9696
GBM	'Prednisolone'	0.1787	0.4836
GBM	'Tropicamide'	0.0991	-1.6956
GBM	'Metyrapone'	0.6744	0.454
GBM	'Naloxone'	0.0523	-0.3999
HNSC	'Atropine'	0.2489	0.0355
HNSC	'Chenodeoxycholic acid'	0.2299	-0.4607
HNSC	'Clotrimazole'	0.7809	-2.1333
HNSC	'Domperidone'	0.0272	-1.6744
HNSC	'Glipizide'	0.1892	-0.966
HNSC	'Loperamide'	0.3773	-1.7575
HNSC	'Metoclopramide'	0.0226	-2.0711
HNSC	'Miconazole'	0.2064	-1.2419
HNSC	'Omeprazole'	0.0058	-0.9095
HNSC	'Ondansetron'	0.05	-0.9486
HNSC	'Orlistat'	0.0005	0.7114
HNSC	'Papaverine'	0.2193	-2.8958
HNSC	'Phenformin'	0.2534	-1.8782
HNSC	'Pioglitazone'	0.0079	-1.5191
HNSC	'Pirenzepine'	0.4536	0.1305
HNSC	'Ranitidine'	0.2825	-0.4816
HNSC	'Repaglinide'	0.3759	-1.091
HNSC	'Rosiglitazone'	0.2435	-0.5476
HNSC	'Tolbutamide'	0.1723	-0.3014
HNSC	'Ursodeoxycholic acid'	0.9173	-2.0418
HNSC	'Acetylsalicylic acid'	0.1963	-0.5786
HNSC	'Dicoumarol'	0.0021	-0.7643
HNSC	'Dipyridamole'	0.1036	-2.5561
HNSC	'Menadione'	0.1213	-0.7144
HNSC	'Ticlopidine'	0.1248	-1.4197
HNSC	'Acebutolol'	0.0119	-0.8805
HNSC	'Alprenolol'	0.0952	-2.0269
HNSC	'Bepridil'	0.9625	-0.847
HNSC	'Betaxolol'	0.4519	-0.8575
HNSC	'Bezafibrate'	0.5353	-0.0967
HNSC	'Bisoprolol'	0.4171	-1.8531
HNSC	'Bumetanide'	0.2511	0.7034
HNSC	'Captopril'	0.0217	-0.7995
HNSC	'Carteolol'	0.1308	-0.9299
HNSC	'Clonidine'	0.0459	-2.8104
HNSC	'Diltiazem'	0.0001	-0.8949
HNSC	'Disopyramide'	0.0017	-1.4309
HNSC	'Dobutamine'	0.4482	0.1006
HNSC	'Dopamine'	0.2313	-0.635
HNSC	'Doxazosin'	0.1861	-1.5064
HNSC	'Enalapril'	0.7152	-1.4112
HNSC	'Felodipine'	0.321	-0.5647
HNSC	'Fenofibrate'	0.6794	-0.5373
HNSC	'Flecainide'	0.0133	-0.6418
HNSC	'Fluvastatin'	0.3485	-0.8042
HNSC	'Furosemide'	0.7916	-0.4963
HNSC	'Gemfibrozil'	0.8646	-2.309
HNSC	'Guanfacine'	0.2665	-1.945
HNSC	'Hydrochlorothiazide'	0.9391	0.6
HNSC	'Hydroflumethiazide'	0.4983	0.6331
HNSC	'Ifenprodil'	0.4587	-1.3202
HNSC	'Indapamide'	0.1596	1.1524
HNSC	'Isradipine'	0.7545	0.4212
HNSC	'Labetalol'	0.4943	-1.8839
HNSC	'Lisinopril'	0.6758	-1.5125
HNSC	'Lovastatin'	0.8515	-1.169
HNSC	'Mecamylamine'	0.745	-0.0887
HNSC	'Methoxamine'	0.2694	0.6691
HNSC	'Metolazone'	0.7915	0.5826
HNSC	'Metoprolol'	0.0261	-1.8481
HNSC	'Mexiletine'	0.0714	-0.2979
HNSC	'Milrinone'	0.5014	-2.2103
HNSC	'Nadolol'	0.0017	-1.8992
HNSC	'Nicardipine'	0.3184	-1.612
HNSC	'Nifedipine'	0.713	-0.9883
HNSC	'Nimodipine'	0.03	-1.2182
HNSC	'Nitrendipine'	0.2256	-0.2667
HNSC	'Ouabain'	0.1757	-1.6498
HNSC	'Pargyline'	0.8139	-2.3265
HNSC	'Pentoxifylline'	0.108	-1.237
HNSC	'Perhexiline'	0.6771	-0.9299
HNSC	'Phenoxybenzamine'	0.0105	-3.1671
HNSC	'Phentolamine'	0.2171	-2.6379
HNSC	'Pindolol'	0.3301	-1.4974
HNSC	'Practolol'	0.0872	-0.8931
HNSC	'Prazosin'	0.4227	-2.264
HNSC	'Procainamide'	0.7473	-1.7095
HNSC	'Propafenone'	0.7656	-1.9343
HNSC	'Propranolol'	0.0217	-3.0317
HNSC	'Quinethazone'	0.2769	0.9432
HNSC	'Quinidine'	0.0885	-1.9863
HNSC	'Ramipril'	0.697	-1.4886
HNSC	'Simvastatin'	0.2403	-1.9072
HNSC	'Sotalol'	0.0156	-2.0148
HNSC	'Spironolactone'	0.7866	-0.3231
HNSC	'Timolol'	0.2838	-1.8946
HNSC	'Tolazoline'	0.2805	-2.6205
HNSC	'Trichlormethiazide'	0.1501	0.6377
HNSC	'Verapamil'	0.2485	-2.7437
HNSC	'Chloropyramine'	0.2689	-0.1317
HNSC	'Clemastine'	0.2738	-1.8828
HNSC	'Dapsone'	0.0898	-1.8741
HNSC	'Diclofenac'	0.7566	-0.1108
HNSC	'Diphenhydramine'	0.6562	-0.9528
HNSC	'Econazole'	0.069	-1.3718
HNSC	'Finasteride'	0.4139	NaN
HNSC	'Isoconazole'	0.2629	-1.146
HNSC	'Mafenide'	0.0969	0.9028
HNSC	'Mepyramine'	0.0125	-1.8051
HNSC	'Methoxsalen'	0.5412	-1.0807
HNSC	'Pheniramine'	0.1663	0.3092
HNSC	'Promethazine'	0.247	-0.9661
HNSC	'Alfuzosin'	0.2915	-0.0281
HNSC	'Apomorphine'	0.2525	-1.8696
HNSC	'Danazol'	0.4441	-0.5044
HNSC	'Dinoprostone'	0.1465	0.8058
HNSC	'Estradiol'	0.12	-2.2085
HNSC	'Estriol'	0.2192	-0.4651
HNSC	'Estrone'	0.2485	-1.2358
HNSC	'Levonorgestrel'	0.0027	-0.4966
HNSC	'Lisuride'	0.4152	-0.5395
HNSC	'Methylergometrine'	0.1038	0.0521
HNSC	'Mifepristone'	0.3124	-0.1732
HNSC	'Oxybutynin'	0.9292	0.0857
HNSC	'Progesterone'	0.6144	-0.7138
HNSC	'Raloxifene'	0.0345	-1.7156
HNSC	'Terazosin'	0.1593	-1.7547
HNSC	'Terconazole'	0.5363	-0.7958
HNSC	'Testosterone'	0.3875	0.1236
HNSC	'Yohimbine'	0.8972	-2.3076
HNSC	'Cefadroxil'	0.1137	0.9304
HNSC	'Cefalotin'	0.096	-1.1266
HNSC	'Cefamandole'	0.3286	-1.0493
HNSC	'Cefazolin'	0.3082	-1.1747
HNSC	'Cefotaxime'	0.6602	-1.1052
HNSC	'Dicloxacillin'	0.1199	-1.4135
HNSC	'Enoxacin'	0.6752	-0.7891
HNSC	'Idoxuridine'	0.4004	7.6004
HNSC	'Isoniazid'	0.0012	-0.4566
HNSC	'Ribavirin'	0.9057	0.6316
HNSC	'Sulfamethizole'	0.7256	-0.9022
HNSC	'Sulfanilamide'	0.0868	-0.0982
HNSC	'Sulfaphenazole'	0.0356	-1.2369
HNSC	'Trimethoprim'	0.5218	-1.25
HNSC	'Vidarabine'	0.49	0.9244
HNSC	'Zalcitabine'	0.2275	-0.3242
HNSC	'Zidovudine'	0.1164	6.2111
HNSC	'Aminoglutethimide'	0.0022	-1.1139
HNSC	'Carmustine'	0.1583	-1.2266
HNSC	'Celecoxib'	0.5038	-0.2223
HNSC	'Daunorubicin'	0.0154	-1.1793
HNSC	'Doxorubicin'	0.637	0.5313
HNSC	'Etoposide'	0.13	8.7091
HNSC	'Flutamide'	0.8463	7.6004
HNSC	'Gefitinib'	0.5316	-1.4955
HNSC	'Imatinib'	0.7661	-1.3188
HNSC	'Irinotecan'	0.0046	-1.1147
HNSC	'Leflunomide'	0.2217	0.1846
HNSC	'Letrozole'	0.001	-0.1752
HNSC	'Methotrexate'	0.006	-1.5902
HNSC	'Mitoxantrone'	0.3036	-0.4814
HNSC	'Mycophenolic acid'	0.0201	0.4731
HNSC	'Nilutamide'	0.0694	7.8383
HNSC	'Tamoxifen'	0.0358	-2.6469
HNSC	'Vorinostat'	0.7127	5.3971
HNSC	'Etodolac'	0.1193	-0.5647
HNSC	'Fenoprofen'	0.1415	-0.5431
HNSC	'Flurbiprofen'	0.2377	-0.4067
HNSC	'Ketoprofen'	0.4355	0.2058
HNSC	'Ketorolac'	0.5399	-0.7097
HNSC	'Meclofenamic acid'	0.1275	-1.6381
HNSC	'Mefenamic acid'	0.0335	-1.114
HNSC	'Methocarbamol'	0.4043	0.1761
HNSC	'Oxaprozin'	0.184	-0.421
HNSC	'Piroxicam'	0.3572	-1.786
HNSC	'Probenecid'	0.3154	-0.2756
HNSC	'Rofecoxib'	0.311	-0.5136
HNSC	'Sulfinpyrazone'	0.2899	0.6471
HNSC	'Suprofen'	0.8765	-1.3313
HNSC	'Tolmetin'	0.2342	-0.7983
HNSC	'Valdecoxib'	0.3666	-0.6307
HNSC	'Acepromazine'	0.1514	-0.2886
HNSC	'Amitriptyline'	0.4933	-0.7705
HNSC	'Amoxapine'	0.019	-1.3409
HNSC	'Bethanechol'	0.1162	0.5003
HNSC	'Biperiden'	0.2542	0.0664
HNSC	'Bupropion'	0.4397	0.0956
HNSC	'Buspirone'	0.8083	-0.9624
HNSC	'Carbachol'	0.1204	0.06
HNSC	'Chlorpromazine'	0.2426	-2.6641
HNSC	'Chlorprothixene'	0.5388	-0.5155
HNSC	'Cinnarizine'	0.585	0.3191
HNSC	'Citalopram'	0.2664	-1.3693
HNSC	'Clomipramine'	0.3062	-1.107
HNSC	'Clozapine'	0.5717	-1.9059
HNSC	'Desipramine'	0.4746	-2.5764
HNSC	'Diflunisal'	0.0082	0.8184
HNSC	'Dihydroergotamine'	0.7427	-0.228
HNSC	'Disulfiram'	0.9117	0.3548
HNSC	'Doxepin'	0.7427	-1.8619
HNSC	'Droperidol'	0.1992	-1.5134
HNSC	'Etomidate'	0.2166	0.6165
HNSC	'Flunarizine'	0.0593	-1.0241
HNSC	'Fluoxetine'	0.3109	-0.7255
HNSC	'Fluphenazine'	0.0462	-2.3719
HNSC	'Fluspirilene'	0.373	-3.2078
HNSC	'Fluvoxamine'	0.1233	-0.2727
HNSC	'Gabapentin'	0.1106	0.748
HNSC	'Galantamine'	0.0013	-0.7906
HNSC	'Haloperidol'	0.3048	-2.682
HNSC	'Hydroxyzine'	0.0001	-1.8415
HNSC	'Imipramine'	0.0101	-1.5633
HNSC	'Loxapine'	0.0841	-2.3598
HNSC	'Maprotiline'	0.5844	-0.204
HNSC	'Melatonin'	0.0565	-1.1083
HNSC	'Memantine'	0.7571	-0.4619
HNSC	'Mesoridazine'	0.6399	-2.2435
HNSC	'Mianserin'	0.1598	-2.153
HNSC	'Molindone'	0.118	-3.1299
HNSC	'Nalbuphine'	0.2896	-0.8001
HNSC	'Nortriptyline'	0.7817	-2.4682
HNSC	'Paroxetine'	0.1093	-1.0314
HNSC	'Pergolide'	0.0404	-1.599
HNSC	'Perphenazine'	0.0505	-2.8515
HNSC	'Phenelzine'	0.3952	-1.6299
HNSC	'Pilocarpine'	0.1992	0.5148
HNSC	'Pimozide'	0.2873	-2.9036
HNSC	'Prochlorperazine'	0.3185	-3.193
HNSC	'Procyclidine'	0.1902	0.1088
HNSC	'Promazine'	0.0984	-3.1327
HNSC	'Protriptyline'	0.3251	0.0097
HNSC	'Remoxipride'	0.7231	-1.0374
HNSC	'Risperidone'	0.215	-2.7128
HNSC	'Sulpiride'	0.0122	-1.5265
HNSC	'Thioproperazine'	0.3297	-1.3852
HNSC	'Thioridazine'	0.0321	-2.7646
HNSC	'Topiramate'	0.0229	0.2603
HNSC	'Trazodone'	0.0026	-1.5394
HNSC	'Trifluoperazine'	0.4241	-2.9907
HNSC	'Triflupromazine'	0.5481	-0.8008
HNSC	'Trihexyphenidyl'	0.2993	0.0622
HNSC	'Trimipramine'	0.0026	-0.7713
HNSC	'Amodiaquine'	0.4941	-1.8883
HNSC	'Chloroquine'	0.0397	-1.7155
HNSC	'Halofantrine'	0.2954	-0.8698
HNSC	'Mebendazole'	0.0249	-0.4903
HNSC	'Mefloquine'	0.1716	-0.8841
HNSC	'Niclosamide'	0.115	3.7608
HNSC	'Primaquine'	0.0736	-1.3593
HNSC	'Pyrimethamine'	0.4257	-0.4829
HNSC	'Aminophylline'	0.5627	0.1331
HNSC	'Astemizole'	0.5136	-1.6213
HNSC	'Brompheniramine'	0.8155	-1.8583
HNSC	'Budesonide'	0.7027	8.7091
HNSC	'Cetirizine'	0.3421	-1.8627
HNSC	'Chlorphenamine'	0.1181	-0.8567
HNSC	'Clenbuterol'	0.48	-0.5106
HNSC	'Cromoglicic acid'	0.0104	0.4105
HNSC	'Cyproheptadine'	0.1053	-1.2485
HNSC	'Dextromethorphan'	0.2405	-1.1204
HNSC	'Fenoterol'	0.1067	-0.4746
HNSC	'Isoetarine'	0.273	-0.484
HNSC	'Ketotifen'	0.5175	-0.8161
HNSC	'Naphazoline'	0.0003	-2.9849
HNSC	'Orciprenaline'	0.4469	-0.4777
HNSC	'Oxymetazoline'	0.0708	-2.2024
HNSC	'Salbutamol'	0.0692	-1.0443
HNSC	'Terbutaline'	0.0904	-0.6123
HNSC	'Triprolidine'	0.023	-1.9672
HNSC	'Xylometazoline'	0.1844	-2.1438
HNSC	'Acetazolamide'	0.3356	0.9327
HNSC	'Brinzolamide'	0.3469	0.2272
HNSC	'Chlorhexidine'	0.0385	-2.3186
HNSC	'Dexamethasone'	0.5754	0.4983
HNSC	'Diclofenamide'	0.0194	0.6347
HNSC	'Dorzolamide'	0.0557	0.7069
HNSC	'Levobunolol'	0.2968	-1.7278
HNSC	'Physostigmine'	0.0937	-0.7861
HNSC	'Prednisolone'	0.8162	2.8769
HNSC	'Tropicamide'	0.0955	-1.8474
HNSC	'Metyrapone'	0.3169	0.0317
HNSC	'Naloxone'	0.0918	-0.74
KIRC	'Atropine'	0.5791	0.1908
KIRC	'Chenodeoxycholic acid'	0.5878	-0.3395
KIRC	'Clotrimazole'	0.9207	-1.9639
KIRC	'Domperidone'	0.4262	-1.4689
KIRC	'Glipizide'	0.6936	-0.8986
KIRC	'Loperamide'	0.1829	-0.8674
KIRC	'Metoclopramide'	0.0979	-1.9537
KIRC	'Miconazole'	0.2217	-1.0823
KIRC	'Omeprazole'	0.1618	-0.877
KIRC	'Ondansetron'	0.6017	-0.8284
KIRC	'Orlistat'	0.0075	0.824
KIRC	'Papaverine'	0.7208	-2.7773
KIRC	'Phenformin'	0.7184	-1.8862
KIRC	'Pioglitazone'	0.3779	-1.457
KIRC	'Pirenzepine'	0.5691	0.1173
KIRC	'Ranitidine'	0.6135	-0.4457
KIRC	'Repaglinide'	0.6949	-1.0114
KIRC	'Rosiglitazone'	0.8778	-1.5127
KIRC	'Tolbutamide'	0.4986	-0.3085
KIRC	'Ursodeoxycholic acid'	0.9173	-1.9247
KIRC	'Acetylsalicylic acid'	0.1685	-0.5044
KIRC	'Dicoumarol'	0.1663	-1.6566
KIRC	'Dipyridamole'	0.5525	-3.0976
KIRC	'Menadione'	0.3181	-0.5831
KIRC	'Ticlopidine'	0.1414	-1.4536
KIRC	'Acebutolol'	0.1467	-0.7924
KIRC	'Alprenolol'	0.2154	-1.9002
KIRC	'Bepridil'	0.8848	-0.7858
KIRC	'Betaxolol'	0.3267	-0.8025
KIRC	'Bezafibrate'	0.8025	-0.0576
KIRC	'Bisoprolol'	0.7247	-1.8861
KIRC	'Bumetanide'	0.1237	0.0831
KIRC	'Captopril'	0.0503	-0.6918
KIRC	'Carteolol'	0.2765	-0.847
KIRC	'Clonidine'	0.6983	-1.8593
KIRC	'Diltiazem'	0.0168	-0.8229
KIRC	'Disopyramide'	0.2187	-1.4714
KIRC	'Dobutamine'	0.7517	-0.4892
KIRC	'Dopamine'	0.3303	-1.1614
KIRC	'Doxazosin'	0.3337	-0.5632
KIRC	'Enalapril'	0.0981	-1.4843
KIRC	'Felodipine'	0.7699	-0.5786
KIRC	'Fenofibrate'	0.4618	-0.3829
KIRC	'Flecainide'	0.2337	-0.5847
KIRC	'Fluvastatin'	0.9012	-0.7334
KIRC	'Furosemide'	0.699	-0.4777
KIRC	'Gemfibrozil'	0.6567	-2.2316
KIRC	'Guanfacine'	0.4192	-1.9807
KIRC	'Hydrochlorothiazide'	0.6534	-0.0295
KIRC	'Hydroflumethiazide'	0.3477	0.0506
KIRC	'Ifenprodil'	0.5021	-1.2109
KIRC	'Indapamide'	0.4706	0.0891
KIRC	'Isradipine'	0.8082	0.4446
KIRC	'Labetalol'	0.7772	-1.7578
KIRC	'Lisinopril'	0.7427	-1.4218
KIRC	'Lovastatin'	0.873	-1.1036
KIRC	'Mecamylamine'	0.5556	-0.0426
KIRC	'Methoxamine'	0.4052	0.7271
KIRC	'Metolazone'	0.9285	0.081
KIRC	'Metoprolol'	0.2308	-1.8735
KIRC	'Mexiletine'	0.4735	-0.2505
KIRC	'Milrinone'	0.8999	-2.1482
KIRC	'Nadolol'	0.0281	-1.9131
KIRC	'Nicardipine'	0.81	-1.5325
KIRC	'Nifedipine'	0.8034	-0.9511
KIRC	'Nimodipine'	0.5401	-1.0721
KIRC	'Nitrendipine'	0.5526	-0.2149
KIRC	'Ouabain'	0.1757	-2.3238
KIRC	'Pargyline'	0.4359	-2.2544
KIRC	'Pentoxifylline'	0.6461	-1.1276
KIRC	'Perhexiline'	0.5311	-0.816
KIRC	'Phenoxybenzamine'	0.2922	-2.876
KIRC	'Phentolamine'	0.8031	-1.8074
KIRC	'Pindolol'	0.8426	-1.4191
KIRC	'Practolol'	0.5002	-0.8557
KIRC	'Prazosin'	0.7273	-1.4949
KIRC	'Procainamide'	0.8402	-1.5428
KIRC	'Propafenone'	0.2892	-1.8016
KIRC	'Propranolol'	0.8286	-3.1566
KIRC	'Quinethazone'	0.6145	-1.0278
KIRC	'Quinidine'	0.1117	-1.9077
KIRC	'Ramipril'	0.7773	-1.4982
KIRC	'Simvastatin'	0.0305	-1.9343
KIRC	'Sotalol'	0.104	-1.8006
KIRC	'Spironolactone'	0.6902	3.3181
KIRC	'Timolol'	0.4209	-1.9145
KIRC	'Tolazoline'	0.4733	-2.4356
KIRC	'Trichlormethiazide'	0.8295	0.092
KIRC	'Verapamil'	0.4312	-2.5098
KIRC	'Chloropyramine'	0.229	-0.1115
KIRC	'Clemastine'	0.8197	-1.8552
KIRC	'Dapsone'	0.6807	-1.8459
KIRC	'Diclofenac'	0.5869	-0.8576
KIRC	'Diphenhydramine'	0.8739	-0.7859
KIRC	'Econazole'	0.7266	-1.1614
KIRC	'Finasteride'	0.7153	NaN
KIRC	'Isoconazole'	0.7439	-1.123
KIRC	'Mafenide'	0.5509	-0.2724
KIRC	'Mepyramine'	0.3886	-1.7597
KIRC	'Methoxsalen'	0.8205	-1.0465
KIRC	'Pheniramine'	0.7027	0.3361
KIRC	'Promethazine'	0.4133	-0.9956
KIRC	'Alfuzosin'	0.7584	1.3394
KIRC	'Apomorphine'	0.7503	-1.6369
KIRC	'Danazol'	0.9456	-0.4714
KIRC	'Dinoprostone'	0.6073	2.099
KIRC	'Estradiol'	0.839	-0.6004
KIRC	'Estriol'	0.0775	-0.473
KIRC	'Estrone'	0.9204	0.069
KIRC	'Levonorgestrel'	0.0259	-0.4329
KIRC	'Lisuride'	0.7309	-1.3449
KIRC	'Methylergometrine'	0.1683	0.2366
KIRC	'Mifepristone'	0.858	0.7632
KIRC	'Oxybutynin'	0.7425	0.1478
KIRC	'Progesterone'	0.5747	-0.5816
KIRC	'Raloxifene'	0.6783	-0.3589
KIRC	'Terazosin'	0.7827	-0.8444
KIRC	'Terconazole'	0.9342	-0.7237
KIRC	'Testosterone'	0.8373	0.2283
KIRC	'Yohimbine'	0.8972	-1.7951
KIRC	'Cefadroxil'	0.5598	-0.0032
KIRC	'Cefalotin'	0.2505	-2.1836
KIRC	'Cefamandole'	0.7043	-2.3359
KIRC	'Cefazolin'	0.2662	-2.1306
KIRC	'Cefotaxime'	0.875	-2.0981
KIRC	'Dicloxacillin'	0.1476	-1.2974
KIRC	'Enoxacin'	0.5505	1.3015
KIRC	'Idoxuridine'	0.2008	9.9449
KIRC	'Isoniazid'	0.0796	-0.4228
KIRC	'Ribavirin'	0.9693	0.6249
KIRC	'Sulfamethizole'	0.7982	-0.847
KIRC	'Sulfanilamide'	0.3557	-1.0673
KIRC	'Sulfaphenazole'	0.3497	-1.1414
KIRC	'Trimethoprim'	0.7974	-1.214
KIRC	'Vidarabine'	0.446	1.0016
KIRC	'Zalcitabine'	0.6785	-0.32
KIRC	'Zidovudine'	0.0421	3.1783
KIRC	'Aminoglutethimide'	0.0661	-1.0592
KIRC	'Carmustine'	0.3446	-1.1437
KIRC	'Celecoxib'	0.522	-1.2464
KIRC	'Daunorubicin'	0.5676	-1.0785
KIRC	'Doxorubicin'	0.4526	-0.4239
KIRC	'Etoposide'	0.7291	8.7091
KIRC	'Flutamide'	0.803	9.0693
KIRC	'Gefitinib'	0.6198	-1.0056
KIRC	'Imatinib'	0.8183	0.2824
KIRC	'Irinotecan'	0.0355	-1.0051
KIRC	'Leflunomide'	0.5392	0.1648
KIRC	'Letrozole'	0.0123	-0.0269
KIRC	'Methotrexate'	0.3672	-1.6245
KIRC	'Mitoxantrone'	0.6584	-0.3723
KIRC	'Mycophenolic acid'	0.6802	0.5796
KIRC	'Nilutamide'	0.2101	8.0995
KIRC	'Tamoxifen'	0.3592	-1.3189
KIRC	'Vorinostat'	0.8694	4.1061
KIRC	'Etodolac'	0.4332	-0.5786
KIRC	'Fenoprofen'	0.2718	-0.4809
KIRC	'Flurbiprofen'	0.5632	-1.2147
KIRC	'Ketoprofen'	0.5984	-0.7261
KIRC	'Ketorolac'	0.6456	-0.6668
KIRC	'Meclofenamic acid'	0.9023	-1.5375
KIRC	'Mefenamic acid'	0.1099	-1.1166
KIRC	'Methocarbamol'	0.9077	0.193
KIRC	'Oxaprozin'	0.6849	-0.3877
KIRC	'Piroxicam'	0.4587	-1.712
KIRC	'Probenecid'	0.2311	-1.5455
KIRC	'Rofecoxib'	0.5232	-0.4334
KIRC	'Sulfinpyrazone'	0.77	-1.4541
KIRC	'Suprofen'	0.8948	-1.1692
KIRC	'Tolmetin'	0.424	-0.7283
KIRC	'Valdecoxib'	0.6838	-0.5028
KIRC	'Acepromazine'	0.4668	-0.2496
KIRC	'Amitriptyline'	0.3304	-1.2991
KIRC	'Amoxapine'	0.0317	-1.1907
KIRC	'Bethanechol'	0.7807	0.5349
KIRC	'Biperiden'	0.4341	0.1661
KIRC	'Bupropion'	0.5911	0.1625
KIRC	'Buspirone'	0.6557	-0.7594
KIRC	'Carbachol'	0.5737	0.1879
KIRC	'Chlorpromazine'	0.9239	-3.0418
KIRC	'Chlorprothixene'	0.5564	-1.375
KIRC	'Cinnarizine'	0.83	0.3054
KIRC	'Citalopram'	0.6031	-1.1894
KIRC	'Clomipramine'	0.2485	-1.5224
KIRC	'Clozapine'	0.6311	-2.5512
KIRC	'Desipramine'	0.7698	-2.3822
KIRC	'Diflunisal'	0.0149	-0.9215
KIRC	'Dihydroergotamine'	0.6104	-0.1501
KIRC	'Disulfiram'	0.9719	0.4202
KIRC	'Doxepin'	0.9199	-1.7387
KIRC	'Droperidol'	0.7943	-1.5486
KIRC	'Etomidate'	0.7424	0.713
KIRC	'Flunarizine'	0.7184	0.0462
KIRC	'Fluoxetine'	0.6403	-0.4949
KIRC	'Fluphenazine'	0.2823	-2.8237
KIRC	'Fluspirilene'	0.8226	-3.0817
KIRC	'Fluvoxamine'	0.4186	-0.2142
KIRC	'Gabapentin'	0.2262	0.8454
KIRC	'Galantamine'	0.0841	-0.7952
KIRC	'Haloperidol'	0.8414	-2.8637
KIRC	'Hydroxyzine'	0.0112	-1.7637
KIRC	'Imipramine'	0.0091	-1.4379
KIRC	'Loxapine'	0.7482	-2.2175
KIRC	'Maprotiline'	0.8286	-1.4325
KIRC	'Melatonin'	0.7128	-0.9915
KIRC	'Memantine'	0.8105	-0.4426
KIRC	'Mesoridazine'	0.0155	-2.3011
KIRC	'Mianserin'	0.2948	-2.57
KIRC	'Molindone'	0.5698	-2.9971
KIRC	'Nalbuphine'	0.7943	0.4538
KIRC	'Nortriptyline'	0.8311	-2.1239
KIRC	'Paroxetine'	0.665	-0.877
KIRC	'Pergolide'	0.3719	-1.5282
KIRC	'Perphenazine'	0.2652	-2.8288
KIRC	'Phenelzine'	0.5808	-1.5234
KIRC	'Pilocarpine'	0.7801	0.5317
KIRC	'Pimozide'	0.6099	-2.1488
KIRC	'Prochlorperazine'	0.2451	-3.0506
KIRC	'Procyclidine'	0.205	0.2208
KIRC	'Promazine'	0.3945	-3.0669
KIRC	'Protriptyline'	0.3155	0.139
KIRC	'Remoxipride'	0.7982	-0.9794
KIRC	'Risperidone'	0.144	-2.798
KIRC	'Sulpiride'	0.0027	-2.1498
KIRC	'Thioproperazine'	0.6544	-1.2667
KIRC	'Thioridazine'	0.1885	-2.9724
KIRC	'Topiramate'	0.0533	-0.5844
KIRC	'Trazodone'	0.5244	-1.2114
KIRC	'Trifluoperazine'	0.4311	-2.8512
KIRC	'Triflupromazine'	0.2949	-0.7269
KIRC	'Trihexyphenidyl'	0.258	0.1631
KIRC	'Trimipramine'	0.0255	-0.6429
KIRC	'Amodiaquine'	0.9454	-0.3675
KIRC	'Chloroquine'	0.1104	-1.6254
KIRC	'Halofantrine'	0.4166	-0.8229
KIRC	'Mebendazole'	0.2989	2.0913
KIRC	'Mefloquine'	0.3583	-0.8246
KIRC	'Niclosamide'	0.015	3.426
KIRC	'Primaquine'	0.6829	-1.2686
KIRC	'Pyrimethamine'	0.1121	-0.4333
KIRC	'Aminophylline'	0.8201	0.1723
KIRC	'Astemizole'	0.8765	-1.6091
KIRC	'Brompheniramine'	0.8422	-1.8061
KIRC	'Budesonide'	0.5162	8.388
KIRC	'Cetirizine'	0.6644	-1.7517
KIRC	'Chlorphenamine'	0.4198	-0.8752
KIRC	'Clenbuterol'	0.3931	-0.4714
KIRC	'Cromoglicic acid'	0.3904	0.4415
KIRC	'Cyproheptadine'	0.1456	-1.5004
KIRC	'Dextromethorphan'	0.0688	-1.0795
KIRC	'Fenoterol'	0.5692	-0.4793
KIRC	'Isoetarine'	0.2328	-0.4698
KIRC	'Ketotifen'	0.7892	-0.6944
KIRC	'Naphazoline'	0.1578	-2.9968
KIRC	'Orciprenaline'	0.5808	-0.4475
KIRC	'Oxymetazoline'	0.1567	-1.9198
KIRC	'Salbutamol'	0.3137	-0.9295
KIRC	'Terbutaline'	0.7951	-0.4694
KIRC	'Triprolidine'	0.0792	-1.7456
KIRC	'Xylometazoline'	0.723	-1.9494
KIRC	'Acetazolamide'	0.0577	0.2026
KIRC	'Brinzolamide'	0.6841	-0.57
KIRC	'Chlorhexidine'	0.4703	-2.1729
KIRC	'Dexamethasone'	0.8254	1.6477
KIRC	'Diclofenamide'	0.2942	0.0101
KIRC	'Dorzolamide'	0.1781	-0.1561
KIRC	'Levobunolol'	0.6306	-1.8352
KIRC	'Physostigmine'	0.3776	-0.7627
KIRC	'Prednisolone'	0.7913	1.6362
KIRC	'Tropicamide'	0.2419	-1.8336
KIRC	'Metyrapone'	0.862	0.0689
KIRC	'Naloxone'	0.3639	0.3756
LAML	'Atropine'	0.4	-0.2164
LAML	'Chenodeoxycholic acid'	0.0003	-0.581
LAML	'Clotrimazole'	0.415	-1.0763
LAML	'Domperidone'	0.0835	-0.1814
LAML	'Glipizide'	0.1813	-1.0423
LAML	'Loperamide'	0.1829	-2.1559
LAML	'Metoclopramide'	0.0979	-0.301
LAML	'Miconazole'	0.021	-0.7789
LAML	'Omeprazole'	0.0002	-1.0571
LAML	'Ondansetron'	0.4272	-0.1512
LAML	'Orlistat'	0.2221	1.1832
LAML	'Papaverine'	0.1027	-0.7181
LAML	'Phenformin'	0.3134	0.0711
LAML	'Pioglitazone'	0.1891	0.4216
LAML	'Pirenzepine'	0.0844	-0.2585
LAML	'Ranitidine'	0.6135	1.1352
LAML	'Repaglinide'	0.2558	0.3494
LAML	'Rosiglitazone'	0.3379	-0.6773
LAML	'Tolbutamide'	0.3617	-0.3989
LAML	'Ursodeoxycholic acid'	0.7713	0.0582
LAML	'Acetylsalicylic acid'	0.064	-0.6605
LAML	'Dicoumarol'	0.1663	-1.0401
LAML	'Dipyridamole'	0.5525	-2.3475
LAML	'Menadione'	0.1376	-0.8952
LAML	'Ticlopidine'	0.2222	-0.2283
LAML	'Acebutolol'	0.5787	-1.0721
LAML	'Alprenolol'	0.0432	-0.8502
LAML	'Bepridil'	0.1717	-0.9718
LAML	'Betaxolol'	0.9231	-1.034
LAML	'Bezafibrate'	0.0561	-0.0075
LAML	'Bisoprolol'	0.2162	-0.8614
LAML	'Bumetanide'	0.2421	1.0585
LAML	'Captopril'	0.0001	0.2181
LAML	'Carteolol'	0.0357	-1.034
LAML	'Clonidine'	0.0049	0.531
LAML	'Diltiazem'	0.0168	-1.0278
LAML	'Disopyramide'	0.0045	-1.8186
LAML	'Dobutamine'	0.3605	0.5704
LAML	'Dopamine'	0.6364	0.4562
LAML	'Doxazosin'	0.1589	-0.1817
LAML	'Enalapril'	0.0981	-1.7599
LAML	'Felodipine'	0.0092	-0.5799
LAML	'Fenofibrate'	0.7243	-0.4632
LAML	'Flecainide'	0.2337	-0.7062
LAML	'Fluvastatin'	0.1998	1.0572
LAML	'Furosemide'	0.191	-0.7232
LAML	'Gemfibrozil'	0.6567	0.4425
LAML	'Guanfacine'	0.4192	0.806
LAML	'Hydrochlorothiazide'	0.6534	1.1138
LAML	'Hydroflumethiazide'	0.3477	1.0736
LAML	'Ifenprodil'	0.1492	-1.5738
LAML	'Indapamide'	0.6274	1.0002
LAML	'Isradipine'	0.2777	0.3409
LAML	'Labetalol'	0.8778	-0.7004
LAML	'Lisinopril'	0.5517	-1.8607
LAML	'Lovastatin'	0.1713	-0.1854
LAML	'Mecamylamine'	0.309	1.8891
LAML	'Methoxamine'	0.2298	0.5944
LAML	'Metolazone'	0.083	1.1005
LAML	'Metoprolol'	0.0069	-0.757
LAML	'Mexiletine'	0.3205	-0.4882
LAML	'Milrinone'	0.2379	-0.5438
LAML	'Nadolol'	0.0154	-0.6536
LAML	'Nicardipine'	0.1388	-0.694
LAML	'Nifedipine'	0.679	-0.3645
LAML	'Nimodipine'	0.1007	-0.2195
LAML	'Nitrendipine'	0.5526	1.0705
LAML	'Ouabain'	0.2538	1.0057
LAML	'Pargyline'	0.2288	0.5277
LAML	'Pentoxifylline'	0.6461	-1.5566
LAML	'Perhexiline'	0.3893	-0.9955
LAML	'Phenoxybenzamine'	0.2922	-0.8785
LAML	'Phentolamine'	0.5377	0.2067
LAML	'Pindolol'	0.2463	-0.3115
LAML	'Practolol'	0.2417	-1.0961
LAML	'Prazosin'	0.3786	0.2383
LAML	'Procainamide'	0.6152	-1.94
LAML	'Propafenone'	0.0628	-1.1535
LAML	'Propranolol'	0.1757	-0.615
LAML	'Quinethazone'	0.4155	0.8178
LAML	'Quinidine'	0.2137	-0.6745
LAML	'Ramipril'	0.2893	-1.7946
LAML	'Simvastatin'	0.0113	0.2307
LAML	'Sotalol'	0.104	-0.651
LAML	'Spironolactone'	0.8349	4.1937
LAML	'Timolol'	0.0037	-0.6315
LAML	'Tolazoline'	0.0374	0.8598
LAML	'Trichlormethiazide'	0.0396	1.0833
LAML	'Verapamil'	0.1726	-0.2629
LAML	'Chloropyramine'	0.6055	-0.0377
LAML	'Clemastine'	0.0205	0.0727
LAML	'Dapsone'	0.2146	0.2151
LAML	'Diclofenac'	0.7258	0.2808
LAML	'Diphenhydramine'	0.0599	-1.2635
LAML	'Econazole'	0.162	-0.6465
LAML	'Finasteride'	0.4041	NaN
LAML	'Isoconazole'	0.4325	0.7529
LAML	'Mafenide'	0.3711	0.6806
LAML	'Mepyramine'	0.3886	-2.1753
LAML	'Methoxsalen'	0.395	-1.2114
LAML	'Pheniramine'	0.0494	0.1703
LAML	'Promethazine'	0.0306	-0.5606
LAML	'Alfuzosin'	0.4606	-0.1951
LAML	'Apomorphine'	0.0058	-0.3259
LAML	'Danazol'	0.6397	-0.5632
LAML	'Dinoprostone'	0.003	1.7245
LAML	'Estradiol'	0.2632	0.0261
LAML	'Estriol'	0.1495	-0.5122
LAML	'Estrone'	0.4126	-0.1689
LAML	'Levonorgestrel'	0.0147	-0.5385
LAML	'Lisuride'	0.0051	0.9412
LAML	'Methylergometrine'	0.0038	-0.0614
LAML	'Mifepristone'	0.0876	2.3968
LAML	'Oxybutynin'	0.4003	-0.2064
LAML	'Progesterone'	0.7251	1.4548
LAML	'Raloxifene'	0.2404	0.2406
LAML	'Terazosin'	0.3043	0.4811
LAML	'Terconazole'	0.6235	-0.9336
LAML	'Testosterone'	0.1941	-0.1392
LAML	'Yohimbine'	0.711	-0.1125
LAML	'Cefadroxil'	0.2517	0.8192
LAML	'Cefalotin'	0.0226	1.042
LAML	'Cefamandole'	0.0545	0.9941
LAML	'Cefazolin'	0.0176	0.9906
LAML	'Cefotaxime'	0.531	0.9992
LAML	'Dicloxacillin'	0.0724	-0.0811
LAML	'Enoxacin'	0.3457	1.0529
LAML	'Idoxuridine'	0.0954	9.9449
LAML	'Isoniazid'	0.0161	-0.5784
LAML	'Ribavirin'	0.3201	0.4051
LAML	'Sulfamethizole'	0.2001	-1.0217
LAML	'Sulfanilamide'	0.3557	0.7261
LAML	'Sulfaphenazole'	0.048	0.681
LAML	'Trimethoprim'	0.2545	-1.4477
LAML	'Vidarabine'	0.1533	0.7792
LAML	'Zalcitabine'	0.56	-0.3493
LAML	'Zidovudine'	0.1104	2.1412
LAML	'Aminoglutethimide'	0.2082	-1.3126
LAML	'Carmustine'	0.1329	-1.4842
LAML	'Celecoxib'	0.6635	0.7737
LAML	'Daunorubicin'	0.286	-1.2427
LAML	'Doxorubicin'	0.2052	-0.6867
LAML	'Etoposide'	0.0045	8.7091
LAML	'Flutamide'	0.1424	7.3825
LAML	'Gefitinib'	0.0034	-1.1994
LAML	'Imatinib'	0.8183	-0.5893
LAML	'Irinotecan'	0.0116	-0.237
LAML	'Leflunomide'	0.1531	0.0573
LAML	'Letrozole'	0.0011	-0.4014
LAML	'Methotrexate'	0.024	-2.0132
LAML	'Mitoxantrone'	0.0573	0.3859
LAML	'Mycophenolic acid'	0.4975	0.3258
LAML	'Nilutamide'	0.0297	8.7091
LAML	'Tamoxifen'	0.3592	-0.7211
LAML	'Vorinostat'	0.6604	-0.5307
LAML	'Etodolac'	0.0287	-0.6793
LAML	'Fenoprofen'	0.0396	-0.6543
LAML	'Flurbiprofen'	0.2291	0.3318
LAML	'Ketoprofen'	0.7308	0.0511
LAML	'Ketorolac'	0.2747	-0.8732
LAML	'Meclofenamic acid'	0.4272	-0.6619
LAML	'Mefenamic acid'	0.1099	-0.4527
LAML	'Methocarbamol'	0.5022	0.0486
LAML	'Oxaprozin'	0.0807	-0.5559
LAML	'Piroxicam'	0.2109	-1.1173
LAML	'Probenecid'	0.1344	0.9422
LAML	'Rofecoxib'	0.1783	0.4004
LAML	'Sulfinpyrazone'	0.0006	-1.6793
LAML	'Suprofen'	0.398	-0.39
LAML	'Tolmetin'	0.565	-0.7963
LAML	'Valdecoxib'	0.8823	0.2117
LAML	'Acepromazine'	0.6576	-0.2897
LAML	'Amitriptyline'	0.1088	1.0562
LAML	'Amoxapine'	0.1644	0.5385
LAML	'Bethanechol'	0.013	0.3896
LAML	'Biperiden'	0.2934	-0.2659
LAML	'Bupropion'	0.8522	-0.2673
LAML	'Buspirone'	0.2242	1.401
LAML	'Carbachol'	0.001	-0.2436
LAML	'Chlorpromazine'	0.7165	0.6152
LAML	'Chlorprothixene'	0.0229	-0.3348
LAML	'Cinnarizine'	0.3207	0.1235
LAML	'Citalopram'	0.7785	-0.9816
LAML	'Clomipramine'	0.5045	1.2837
LAML	'Clozapine'	0.2778	0.6357
LAML	'Desipramine'	0.2115	-0.1407
LAML	'Diflunisal'	0.1041	0.5967
LAML	'Dihydroergotamine'	0.3377	1.0281
LAML	'Disulfiram'	0.6911	0.2291
LAML	'Doxepin'	0.3097	-0.511
LAML	'Droperidol'	0.5195	-0.7157
LAML	'Etomidate'	0.5514	0.5193
LAML	'Flunarizine'	0.1465	-0.4626
LAML	'Fluoxetine'	0.1352	-0.3573
LAML	'Fluphenazine'	0.6159	-0.4438
LAML	'Fluspirilene'	0.5298	-1.3064
LAML	'Fluvoxamine'	0.5819	-0.4096
LAML	'Gabapentin'	0.1048	0.6952
LAML	'Galantamine'	0.01	-0.9666
LAML	'Haloperidol'	0.3305	-0.7887
LAML	'Hydroxyzine'	0.0112	-2.3268
LAML	'Imipramine'	0.5644	0.2941
LAML	'Loxapine'	0.0015	1.2917
LAML	'Maprotiline'	0.5029	0.0915
LAML	'Melatonin'	0.2985	-0.5976
LAML	'Memantine'	0.6526	1.784
LAML	'Mesoridazine'	0.2996	-0.3357
LAML	'Mianserin'	0.8208	1.2105
LAML	'Molindone'	0.2592	0.7403
LAML	'Nalbuphine'	0.4289	-1.0476
LAML	'Nortriptyline'	0.6835	0.4441
LAML	'Paroxetine'	0.4	-0.0014
LAML	'Pergolide'	0.1447	0.031
LAML	'Perphenazine'	0.0327	0.0577
LAML	'Phenelzine'	0.3044	0.759
LAML	'Pilocarpine'	0.5562	0.3867
LAML	'Pimozide'	0.4536	-0.7604
LAML	'Prochlorperazine'	0.3449	-1.3725
LAML	'Procyclidine'	0.0471	-0.2378
LAML	'Promazine'	0.0067	-1.0468
LAML	'Protriptyline'	0.7917	-0.2055
LAML	'Remoxipride'	0.6565	0.673
LAML	'Risperidone'	0.5739	-0.5903
LAML	'Sulpiride'	0.0942	-0.3667
LAML	'Thioproperazine'	0.0066	-0.1954
LAML	'Thioridazine'	0.2658	0.4054
LAML	'Topiramate'	0.0533	0.9623
LAML	'Trazodone'	0.1555	0.629
LAML	'Trifluoperazine'	0.5451	-0.0877
LAML	'Triflupromazine'	0.2949	1.1231
LAML	'Trihexyphenidyl'	0.1269	-0.2439
LAML	'Trimipramine'	0.2027	-1.0805
LAML	'Amodiaquine'	0.0784	-0.6873
LAML	'Chloroquine'	0.0093	-2.0531
LAML	'Halofantrine'	0.0847	-1.0528
LAML	'Mebendazole'	0.0671	1.633
LAML	'Mefloquine'	0.0803	-1.0764
LAML	'Niclosamide'	0.015	2.3639
LAML	'Primaquine'	0.1289	-1.4231
LAML	'Pyrimethamine'	0.224	0.8529
LAML	'Aminophylline'	0.1528	-0.1635
LAML	'Astemizole'	0.1587	-2.0413
LAML	'Brompheniramine'	0.453	-2.1261
LAML	'Budesonide'	0.0627	8.7091
LAML	'Cetirizine'	0.1271	-1.9923
LAML	'Chlorphenamine'	0.1119	-1.1855
LAML	'Clenbuterol'	0.7702	-0.4744
LAML	'Cromoglicic acid'	0.1544	-1.9755
LAML	'Cyproheptadine'	0.0738	-0.2469
LAML	'Dextromethorphan'	0.5712	0.1234
LAML	'Fenoterol'	0.2317	-0.4909
LAML	'Isoetarine'	0.4108	-0.5305
LAML	'Ketotifen'	0.309	-0.0364
LAML	'Naphazoline'	0.1578	0.9765
LAML	'Orciprenaline'	0.4029	-0.4849
LAML	'Oxymetazoline'	0.3473	0.6675
LAML	'Salbutamol'	0.6465	-1.1783
LAML	'Terbutaline'	0.0624	1.6207
LAML	'Triprolidine'	0.1866	-2.0174
LAML	'Xylometazoline'	0.0575	0.1449
LAML	'Acetazolamide'	0.4368	1.4631
LAML	'Brinzolamide'	0.0103	0.9494
LAML	'Chlorhexidine'	0.579	0.138
LAML	'Dexamethasone'	0.0306	1.3147
LAML	'Diclofenamide'	0.0002	1.0433
LAML	'Dorzolamide'	0.0508	1.3871
LAML	'Levobunolol'	0.016	0.2234
LAML	'Physostigmine'	0.0307	-1.0027
LAML	'Prednisolone'	0.1598	2.5775
LAML	'Tropicamide'	0.2419	-2.0736
LAML	'Metyrapone'	0.5001	-0.2655
LAML	'Naloxone'	0.2378	-1.0914
LUAD	'Acepromazine'	0.2582	-4.0214
LUAD	'Dipyridamole'	0.771	-3.011
LUAD	'Fluspirilene'	0.225	-2.6923
LUAD	'Promazine'	0.1523	-2.6503
LUAD	'Propranolol'	0.3303	-2.581
LUAD	'Papaverine'	0.1855	-2.4641
LUAD	'Chloroquine'	0.0166	-2.2165
LUAD	'Ouabain'	0.0002	-2.0375
LUAD	'Niclosamide'	0.0002	-1.9795
LUAD	'Phenoxybenzamine'	0.0033	-1.9005
LUAD	'Yohimbine'	0.7155	-1.899
LUAD	'Naphazoline'	0.0371	-1.8775
LUAD	'Molindone'	0.0488	-1.8685
LUAD	'Oxymetazoline'	0.1557	-1.8657
LUAD	'Prochlorperazine'	0.0824	-1.8336
LUAD	'Promethazine'	0.1265	-1.7705
LUAD	'Ketotifen'	0.3413	-1.7593
LUAD	'Pindolol'	0.0205	-1.7017
LUAD	'Desipramine'	0.5236	-1.6883
LUAD	'Trazodone'	0.0923	-1.6358
LUAD	'Tolazoline'	0.3735	-1.5779
LUAD	'Pimozide'	0.7451	-1.5213
LUAD	'Quinidine'	0.0057	-1.5018
LUAD	'Nortriptyline'	0.2132	-1.4661
LUAD	'Haloperidol'	0.4904	-1.465
LUAD	'Perphenazine'	0.0857	-1.4492
LUAD	'Trifluoperazine'	0.2635	-1.4477
LUAD	'Pargyline'	0.5893	-1.4308
LUAD	'Gefitinib'	0.3375	-1.4245
LUAD	'Verapamil'	0.1217	-1.4108
LUAD	'Cefamandole'	0.3538	-1.4106
LUAD	'Imatinib'	0.2956	-1.3873
LUAD	'Phenformin'	0.1227	-1.376
LUAD	'Mefenamic acid'	0.0362	-1.3651
LUAD	'Cefotaxime'	0.9768	-1.3614
LUAD	'Mianserin'	0.1758	-1.355
LUAD	'Clemastine'	0.1245	-1.333
LUAD	'Simvastatin'	0.0056	-1.3253
LUAD	'Cefazolin'	0.4922	-1.3215
LUAD	'Metoprolol'	0.0002	-1.3174
LUAD	'Ursodeoxycholic acid'	0.3648	-1.3168
LUAD	'Phenelzine'	0.2291	-1.3155
LUAD	'Cefalotin'	0.0584	-1.3128
LUAD	'Milrinone'	0.3012	-1.2989
LUAD	'Bisoprolol'	0.1202	-1.2982
LUAD	'Fluphenazine'	0.0357	-1.282
LUAD	'Tropicamide'	0.0416	-1.2566
LUAD	'Sotalol'	0.0244	-1.2547
LUAD	'Alprenolol'	0.061	-1.2415
LUAD	'Nadolol'	0.001	-1.2231
LUAD	'Loxapine'	0.0333	-1.2118
LUAD	'Amodiaquine'	0.7519	-1.2086
LUAD	'Methylergometrine'	0.0218	-1.2067
LUAD	'Chlorhexidine'	0.2159	-1.2023
LUAD	'Levobunolol'	0.3424	-1.1997
LUAD	'Clonidine'	0.0332	-1.1977
LUAD	'Timolol'	0.0332	-1.1968
LUAD	'Dapsone'	0.1419	-1.1795
LUAD	'Labetalol'	0.5125	-1.1761
LUAD	'Furosemide'	0.7214	-1.1732
LUAD	'Propafenone'	0.3888	-1.1679
LUAD	'Remoxipride'	0.0179	-1.1662
LUAD	'Gemfibrozil'	0.7902	-1.153
LUAD	'Brompheniramine'	0.6004	-1.1456
LUAD	'Mesoridazine'	0.0019	-1.1373
LUAD	'Hydroxyzine'	0.0076	-1.1347
LUAD	'Mepyramine'	0.0377	-1.1262
LUAD	'Guanfacine'	0.2443	-1.1167
LUAD	'Cetirizine'	0.0028	-1.1079
LUAD	'Metoclopramide'	0.0287	-1.1048
LUAD	'Cromoglicic acid'	0.1336	-1.1031
LUAD	'Imipramine'	0.2265	-1.0822
LUAD	'Clotrimazole'	0.608	-1.0462
LUAD	'Piroxicam'	0.5816	-1.0368
LUAD	'Triprolidine'	0.0306	-1.0273
LUAD	'Apomorphine'	0.2334	-1.0133
LUAD	'Rosiglitazone'	0.6714	-1.0038
LUAD	'Sulpiride'	0.0001	-0.9568
LUAD	'Paroxetine'	0.0002	-0.9552
LUAD	'Procainamide'	0.2888	-0.9514
LUAD	'Thioridazine'	0.0704	-0.9496
LUAD	'Miconazole'	0.0131	-0.9432
LUAD	'Progesterone'	0.0841	-0.9307
LUAD	'Pergolide'	0.0066	-0.9303
LUAD	'Pioglitazone'	0.2008	-0.9249
LUAD	'Lisinopril'	0.6082	-0.9132
LUAD	'Probenecid'	0.0583	-0.9104
LUAD	'Sulfinpyrazone'	0.3009	-0.9059
LUAD	'Disopyramide'	0.1128	-0.8931
LUAD	'Fluvoxamine'	0.1436	-0.889
LUAD	'Nicardipine'	0.0507	-0.8766
LUAD	'Ramipril'	0.3156	-0.8681
LUAD	'Amoxapine'	0.0106	-0.8656
LUAD	'Droperidol'	0.7507	-0.8621
[truncated: 2,082 more rows]
