# Supplementary material for: A genome-wide positioning systems network algorithm for in silico drug repurposing
Source: Nat Commun. 2019 Aug 2;10:3476. doi: 10.1038/s41467-019-10744-6 (PMC6677722; doi:10.1038/s41467-019-10744-6)
Supplement: Supplementary file 8 — Supplementary Data 6 [file 41467_2019_10744_MOESM8_ESM.xlsx]

## Sheet: Supplementary Data 6
Supplementary Data 6: Differentially expression analysis in LUAD patients and correlation analysis between gene expression and metabolite abundance in ~70 NSCLC cell lines.
HIF1A transcriptional factors collected from two studies (Bovolenta et al., BMC Genomics 2012; Xia and Kung, Genome Biology 2009)				Differentially gene expression analysis in LUAD patients comparing to matched normal controls (TCGA data)				Correlation between gene expression and metabolite abundance
Gene Entrez ID	Gene Symbol	Gene name	map_location	logFC	logCPM	PValue	FDR	Serine 6hr	Serine 24hr	Glycine 6hr	Glycine 24hr
3623	INHA	inhibin, alpha	2q33-q36	6.91389	3.71985	9.46566e-25	8.77775e-24	N/A	N/A	N/A	N/A
768	CA9	carbonic anhydrase IX	9p13.3	6.3291	4.73284	8.55937e-30	1.0841e-28	N/A	N/A	N/A	N/A
5544	PRB3	proline-rich protein BstNI subfamily 3	12p13.2	6.17387	0.720445	4.65036e-20	3.13655e-19	N/A	N/A	N/A	N/A
55532	SLC30A10	solute carrier family 30, member 10	1q41	6.16452	-1.05633	1.06714e-11	3.73819e-11	N/A	N/A	N/A	N/A
6299	SALL1	sal-like 1 (Drosophila)	16q12.1	6.10197	1.10931	2.0293e-17	1.12757e-16	N/A	N/A	N/A	N/A
283869	NPW	neuropeptide W	16p13.3	5.52123	1.95104	2.13327e-24	1.91929e-23	N/A	N/A	N/A	N/A
7018	TF	transferrin	3q22.1	5.04769	5.61259	1.37606e-15	6.63503e-15	N/A	N/A	N/A	N/A
1048	CEACAM5	carcinoembryonic antigen-related cell adhesion molecule 5	19q13.1-q13.2	4.83977	9.91317	2.65882e-25	2.53781e-24	N/A	N/A	N/A	N/A
388323	GLTPD2	glycolipid transfer protein domain containing 2	17p13.2	4.69227	0.378979	7.83958e-13	3.01131e-12	N/A	N/A	N/A	N/A
2256	FGF11	fibroblast growth factor 11	17p13.1	4.02618	3.59254	7.93338e-52	2.80345e-50	N/A	N/A	N/A	N/A
348487	FAM131C	family with sequence similarity 131, member C	1p36.13	3.85007	-1.28752	1.49718e-21	1.11615e-20	N/A	N/A	N/A	N/A
10991	SLC38A3	solute carrier family 38, member 3	3p21.3	3.7765	0.934919	1.47705e-14	6.53704e-14	N/A	N/A	N/A	N/A
1356	CP	ceruloplasmin (ferroxidase)	3q23-q25	3.72139	9.02259	1.44338e-32	2.13964e-31	N/A	N/A	N/A	N/A
2305	FOXM1	forkhead box M1	12p13	3.63491	5.48379	1.91573e-53	7.11244e-52	N/A	N/A	N/A	N/A
6513	SLC2A1	solute carrier family 2 (facilitated glucose transporter), member 1	1p34.2	3.61858	7.5328	1.33291e-46	3.75392e-45	N/A	N/A	N/A	N/A
6513	SLC2A1	solute carrier family 2 (facilitated glucose transporter), member 1	1p34.2	3.61858	7.5328	1.33291e-46	3.75392e-45	N/A	N/A	N/A	N/A
84706	GPT2	glutamic pyruvate transaminase (alanine aminotransferase) 2	16q12.1	3.53824	6.20007	1.66433e-50	5.52024e-49	N/A	N/A	N/A	N/A
3161	HMMR	hyaluronan-mediated motility receptor (RHAMM)	5q33.2-qter	3.44439	3.90417	4.55058e-55	1.83913e-53	N/A	N/A	N/A	N/A
6241	RRM2	ribonucleotide reductase M2	2p25-p24	3.36351	5.76993	6.3195e-54	2.43425e-52	N/A	N/A	N/A	N/A
51512	GTSE1	G-2 and S-phase expressed 1	22q13.2-q13.3	3.34149	3.39191	7.28545e-56	3.02177e-54	N/A	N/A	N/A	N/A
6676	SPAG4	sperm associated antigen 4	20q11.21	3.27757	3.44551	3.72713e-62	1.98758e-60	N/A	N/A	N/A	N/A
112399	EGLN3	egl nine homolog 3 (C. elegans)	14q13.1	3.21416	6.10975	2.92017e-29	3.58791e-28	N/A	N/A	N/A	N/A
1944	EFNA3	ephrin-A3	1q21-q22	3.05499	3.19262	1.67336e-56	7.12773e-55	N/A	N/A	N/A	N/A
114088	TRIM9	tripartite motif containing 9	14q22.1	3.02499	1.74973	1.39574e-16	7.28016e-16	N/A	N/A	N/A	N/A
3172	HNF4A	hepatocyte nuclear factor 4, alpha	20q13.12	3.00701	2.00514	1.26035e-08	3.38251e-08	N/A	N/A	N/A	N/A
1592	CYP26A1	cytochrome P450, family 26, subfamily A, polypeptide 1	10q23-q24	2.93	-0.229654	2.06806e-10	6.53825e-10	0.31	N/A	N/A	0.296
6790	AURKA	aurora kinase A	20q13	2.79135	4.60699	2.34521e-44	6.05653e-43	N/A	N/A	N/A	N/A
731	C8A	complement component 8, alpha polypeptide	1p32	2.78808	0.21459	5.43692e-06	1.14582e-05	N/A	N/A	N/A	N/A
610	HCN2	hyperpolarization activated cyclic nucleotide-gated potassium channel 2	19p13.3	2.75783	0.700762	9.40171e-19	5.7879e-18	N/A	N/A	N/A	N/A
23105	FSTL4	follistatin-like 4	5q31.1	2.73904	4.13611	4.52304e-13	1.77659e-12	N/A	N/A	N/A	N/A
137970	UNC5D	unc-5 homolog D (C. elegans)	8p12	2.73592	0.339781	4.15697e-05	8.01453e-05	N/A	N/A	N/A	N/A
23072	HECW1	HECT, C2 and WW domain containing E3 ubiquitin protein ligase 1	7p13	2.70151	0.434272	4.30718e-23	3.55001e-22	N/A	N/A	N/A	N/A
1594	CYP27B1	cytochrome P450, family 27, subfamily B, polypeptide 1	12q13.1-q13.3	2.69149	2.91843	1.99734e-36	3.62255e-35	N/A	N/A	N/A	N/A
5697	PYY	peptide YY	17q21.1	2.68677	-2.39254	2.50337e-06	5.44341e-06	N/A	N/A	N/A	N/A
494514	C18orf56	chromosome 18 open reading frame 56	18p11.32	2.66854	-0.397528	2.36339e-31	3.25219e-30	0.268	N/A	N/A	N/A
6518	SLC2A5	solute carrier family 2 (facilitated glucose/fructose transporter), member 5	1p36.2	2.64264	3.08653	4.22535e-28	4.85182e-27	N/A	N/A	N/A	N/A
983	CDK1	cyclin-dependent kinase 1	10q21.1	2.61281	5.15718	1.138e-40	2.5396e-39	N/A	N/A	N/A	N/A
92815	HIST3H2A	histone cluster 3, H2a	1q42.13	2.59538	1.69458	1.17402e-15	5.70638e-15	N/A	N/A	N/A	N/A
4025	LPO	lactoperoxidase	17q23.1	2.47441	-1.2706	2.81498e-12	1.03094e-11	N/A	N/A	N/A	N/A
9735	KNTC1	kinetochore associated 1	12q24.31	2.41828	4.65666	5.32132e-55	2.1422e-53	N/A	N/A	N/A	N/A
9154	SLC28A1	solute carrier family 28 (sodium-coupled nucleoside transporter), member 1	15q25.3	2.38665	-2.38567	3.04967e-12	1.11292e-11	N/A	N/A	N/A	N/A
23704	KCNE4	potassium voltage-gated channel, Isk-related family, member 4	2q36.1	2.37229	4.65029	2.23023e-15	1.05601e-14	N/A	N/A	N/A	N/A
340024	SLC6A19	solute carrier family 6 (neutral amino acid transporter), member 19	5p15.33	2.3145	-2.31994	0.000911301	0.00152796	N/A	N/A	N/A	N/A
4830	NME1	NME/NM23 nucleoside diphosphate kinase 1	17q21.3	2.29116	6.69587	9.62552e-58	4.31488e-56	N/A	N/A	N/A	N/A
7298	TYMS	thymidylate synthetase	18p11.32	2.28634	4.9657	1.09041e-41	2.544e-40	N/A	0.279	N/A	N/A
1832	DSP	desmoplakin	6p24	2.23957	8.63147	1.63172e-24	1.48628e-23	N/A	N/A	N/A	N/A
9718	ECE2	endothelin converting enzyme 2	3q27.1|.	2.18215	3.73191	3.61504e-44	9.26598e-43	N/A	N/A	N/A	N/A
5352	PLOD2	procollagen-lysine, 2-oxoglutarate 5-dioxygenase 2	3q24	2.07537	6.94672	1.04895e-22	8.44215e-22	N/A	N/A	N/A	N/A
10058	ABCB6	ATP-binding cassette, sub-family B (MDR/TAP), member 6	2q36	1.98059	5.39115	8.13705e-30	1.0338e-28	0.28	N/A	N/A	0.27
3299	HSF4	heat shock transcription factor 4	16q21	1.93015	3.50733	1.07367e-17	6.09273e-17	N/A	N/A	N/A	N/A
9108	MTMR7	myotubularin related protein 7	8p22	1.9039	3.41073	8.05491e-09	2.20618e-08	N/A	N/A	N/A	N/A
55974	SLC50A1	solute carrier family 50 (sugar transporter), member 1	1q22	1.87899	6.77255	1.16575e-43	2.91878e-42	N/A	N/A	N/A	N/A
150280	HORMAD2	HORMA domain containing 2	22q12.2	1.86286	-2.76352	9.97124e-07	2.2509e-06	N/A	N/A	N/A	N/A
2597	GAPDH	glyceraldehyde-3-phosphate dehydrogenase	12p13	1.81478	11.4196	2.17094e-42	5.18878e-41	N/A	N/A	N/A	N/A
65267	WNK3	WNK lysine deficient protein kinase 3	Xp11.22	1.78933	0.187663	7.90063e-10	2.36765e-09	N/A	0.287	0.358	N/A
158056	MAMDC4	MAM domain containing 4	9q34.3	1.77431	2.50787	2.24451e-15	1.06229e-14	N/A	N/A	N/A	N/A
51655	RASD1	RAS, dexamethasone-induced 1	17p11.2	1.74888	6.68733	1.9222e-10	6.0921e-10	N/A	N/A	N/A	N/A
122622	ADSSL1	adenylosuccinate synthase like 1	14q32.33	1.74372	3.92679	2.46774e-18	1.46686e-17	N/A	N/A	N/A	N/A
339105	PRSS53	protease, serine, 53	16p11.2	1.73515	1.62427	9.00519e-22	6.84255e-21	N/A	N/A	N/A	N/A
1181	CLCN2	chloride channel, voltage-sensitive 2	3q27-q28	1.72726	2.67456	5.44408e-39	1.10666e-37	N/A	N/A	N/A	N/A
4477	MSMB	microseminoprotein, beta-	10q11.2	1.68368	6.02167	0.00244489	0.00390205	N/A	N/A	N/A	N/A
79774	GRTP1	growth hormone regulated TBC protein 1	13q34	1.6784	3.57245	4.40812e-28	5.05322e-27	N/A	N/A	N/A	N/A
10509	SEMA4B	sema domain, immunoglobulin domain (Ig), transmembrane domain (TM) and short cytoplasmic domain, (semaphorin) 4B	15q25	1.67213	7.7471	8.00378e-30	1.01876e-28	N/A	N/A	N/A	N/A
4282	MIF	macrophage migration inhibitory factor (glycosylation-inhibiting factor)	22q11.23	1.64265	8.26722	1.6892e-30	2.22886e-29	N/A	N/A	N/A	N/A
91057	CCDC34	coiled-coil domain containing 34	11p14.1	1.55097	3.69397	1.81739e-25	1.75672e-24	0.328	0.423	N/A	0.312
168975	CNBD1	cyclic nucleotide binding domain containing 1	8q21.3	1.54779	-4.26746	0.00210356	0.0033836	N/A	N/A	N/A	N/A
22889	KIAA0907	KIAA0907	1q22	1.5362	5.77823	1.52999e-42	3.66966e-41	N/A	N/A	N/A	N/A
113622	ADPRHL1	ADP-ribosylhydrolase like 1	13q34	1.52658	2.61215	1.2403e-14	5.52499e-14	N/A	N/A	N/A	N/A
389813	C9orf172	chromosome 9 open reading frame 172	9q34.3	1.5192	0.0102049	3.18838e-16	1.62111e-15	N/A	N/A	N/A	N/A
51129	ANGPTL4	angiopoietin-like 4	19p13.3	1.51425	5.88486	2.95125e-08	7.6767e-08	N/A	N/A	N/A	N/A
7762	ZNF215	zinc finger protein 215	11p15.4	1.50567	1.03694	1.14578e-14	5.12393e-14	N/A	N/A	N/A	N/A
84725	PLEKHA8	pleckstrin homology domain containing, family A (phosphoinositide binding specific) member 8	7p21-p11.2	1.47495	2.63971	1.14825e-37	2.19299e-36	N/A	N/A	N/A	N/A
9518	GDF15	growth differentiation factor 15	19p13.11	1.47399	6.46888	3.77518e-10	1.16326e-09	N/A	N/A	N/A	N/A
4234	METTL1	methyltransferase like 1	12q13	1.47141	4.63999	5.41216e-32	7.77042e-31	N/A	N/A	N/A	N/A
9123	SLC16A3	solute carrier family 16, member 3 (monocarboxylic acid transporter 4)	17q25	1.43741	7.62102	1.16753e-19	7.6461e-19	N/A	N/A	N/A	N/A
3939	LDHA	lactate dehydrogenase A	11p15.4	1.42588	9.84494	3.68497e-34	5.98072e-33	N/A	N/A	N/A	N/A
23457	ABCB9	ATP-binding cassette, sub-family B (MDR/TAP), member 9	12q24	1.40612	3.16671	1.83466e-24	1.66155e-23	N/A	N/A	N/A	N/A
25879	DCAF13	DDB1 and CUL4 associated factor 13	8q22.3	1.39518	5.8131	3.96081e-39	8.07541e-38	N/A	N/A	N/A	N/A
79969	ATAT1	alpha tubulin acetyltransferase 1	6p21.33	1.36769	3.68789	3.08647e-33	4.73251e-32	0.314	N/A	0.311	N/A
26012	NSMF	NMDA receptor synaptonuclear signaling and neuronal migration factor	9q34.3	1.36237	5.80053	3.314e-26	3.34512e-25	N/A	N/A	N/A	N/A
1140	CHRNB1	cholinergic receptor, nicotinic, beta 1 (muscle)	17p13.1	1.35472	3.88219	2.67412e-25	2.54886e-24	N/A	N/A	N/A	N/A
55759	WDR12	WD repeat domain 12	2q33.2	1.34942	4.52295	8.33891e-40	1.75957e-38	N/A	N/A	N/A	N/A
26502	NARF	nuclear prelamin A recognition factor	17q25.3	1.34385	6.12985	1.22853e-51	4.3116e-50	N/A	N/A	N/A	N/A
6364	CCL20	chemokine (C-C motif) ligand 20	2q36.3	1.3305	5.2649	1.76127e-05	3.52477e-05	N/A	N/A	N/A	N/A
56915	EXOSC5	exosome component 5	19q13.1	1.28407	4.40882	4.44634e-29	5.40484e-28	N/A	N/A	N/A	N/A
664	BNIP3	BCL2/adenovirus E1B 19kDa interacting protein 3	10q26.3	1.28403	6.45104	1.82623e-21	1.35358e-20	N/A	N/A	N/A	N/A
2023	ENO1	enolase 1, (alpha)	1p36.2	1.28013	10.9696	3.40798e-38	6.6701e-37	N/A	N/A	N/A	N/A
4233	MET	met proto-oncogene (hepatocyte growth factor receptor)	7q31	1.27971	8.28126	6.64537e-08	1.67078e-07	N/A	N/A	N/A	N/A
226	ALDOA	aldolase A, fructose-bisphosphate	16p11.2	1.26899	10.5044	1.30734e-31	1.83591e-30	N/A	N/A	N/A	N/A
5437	POLR2H	polymerase (RNA) II (DNA directed) polypeptide H	3q28	1.26315	5.6245	2.94322e-40	6.38091e-39	N/A	N/A	N/A	N/A
148523	C1orf51	chromosome 1 open reading frame 51	1q21.2	1.25307	2.81141	4.39716e-11	1.46389e-10	N/A	N/A	N/A	N/A
51537	MTFP1	mitochondrial fission process 1	22q	1.25122	4.4961	4.87529e-27	5.22142e-26	N/A	N/A	N/A	N/A
54541	DDIT4	DNA-damage-inducible transcript 4	10q22.1	1.20129	7.83639	1.1877e-10	3.82745e-10	N/A	N/A	N/A	N/A
2821	GPI	glucose-6-phosphate isomerase	19q13.1	1.19819	8.45577	2.73519e-31	3.75626e-30	N/A	N/A	N/A	N/A
10195	ALG3	ALG3, alpha-1,3- mannosyltransferase	3q27.1	1.19294	5.83691	2.47802e-37	4.65899e-36	N/A	N/A	N/A	N/A
5034	P4HB	prolyl 4-hydroxylase, beta polypeptide	17q25	1.18778	10.5947	4.60025e-42	1.08686e-40	N/A	N/A	N/A	N/A
444	ASPH	aspartate beta-hydroxylase	8q12.1	1.14846	8.81278	2.51985e-10	7.91781e-10	N/A	N/A	N/A	N/A
131076	CCDC58	coiled-coil domain containing 58	3q21.1	1.13285	3.40647	2.50682e-22	1.96441e-21	N/A	N/A	N/A	N/A
5024	P2RX3	purinergic receptor P2X, ligand-gated ion channel, 3	11q12	1.13065	-4.04994	0.00288416	0.00456165	N/A	N/A	N/A	N/A
9918	NCAPD2	non-SMC condensin I complex, subunit D2	12p13.3	1.11736	6.47135	6.29898e-20	4.21115e-19	N/A	N/A	N/A	N/A
3690	ITGB3	integrin, beta 3 (platelet glycoprotein IIIa, antigen CD61)	17q21.32	1.11648	4.02206	5.43354e-06	1.14534e-05	N/A	N/A	N/A	N/A
23541	SEC14L2	SEC14-like 2 (S. cerevisiae)	22q12.2	1.11535	3.69625	6.82048e-11	2.24014e-10	N/A	N/A	N/A	N/A
10098	TSPAN5	tetraspanin 5	4q23	1.11514	2.79433	4.84545e-11	1.60766e-10	N/A	N/A	N/A	N/A
10765	KDM5B	lysine (K)-specific demethylase 5B	1q32.1	1.10636	6.92032	5.97151e-36	1.0624e-34	N/A	N/A	N/A	N/A
84102	SLC41A2	solute carrier family 41, member 2	12q23.3	1.1044	4.73203	8.9276e-17	4.72525e-16	N/A	N/A	N/A	N/A
3249	HPN	hepsin	19q13.12	1.10133	6.01351	2.31439e-07	5.5413e-07	N/A	N/A	N/A	N/A
23480	SEC61G	Sec61 gamma subunit	7p11.2	1.07852	6.14992	1.308e-21	9.7938e-21	N/A	N/A	N/A	N/A
5046	PCSK6	proprotein convertase subtilisin/kexin type 6	15q26.3	1.07232	4.61381	4.78453e-08	1.22072e-07	N/A	N/A	N/A	N/A
55076	TMEM45A	transmembrane protein 45A	3q12.2	1.06534	5.08847	2.55356e-06	5.54667e-06	N/A	N/A	N/A	N/A
79896	THNSL1	threonine synthase-like 1 (S. cerevisiae)	10p12.1	1.06463	3.54695	1.67016e-23	1.4187e-22	N/A	N/A	N/A	N/A
51363	CHST15	carbohydrate (N-acetylgalactosamine 4-sulfate 6-O) sulfotransferase 15	10q26	1.03004	6.32546	3.7365e-17	2.04081e-16	N/A	N/A	N/A	N/A
2287	FKBP3	FK506 binding protein 3, 25kDa	14q21.2	1.02529	6.00956	9.37426e-24	8.14141e-23	N/A	N/A	N/A	N/A
6897	TARS	threonyl-tRNA synthetase	5p13.2	1.02377	6.7566	1.4709e-22	1.17323e-21	N/A	N/A	N/A	N/A
8996	NOL3	nucleolar protein 3 (apoptosis repressor with CARD domain)	16q22.1	1.01974	5.1805	3.21667e-17	1.76252e-16	N/A	N/A	N/A	N/A
7184	HSP90B1	heat shock protein 90kDa beta (Grp94), member 1	12q24.2-q24.3	1.01568	10.1163	9.77563e-27	1.02557e-25	N/A	N/A	N/A	N/A
5315	PKM	pyruvate kinase, muscle	15q22	0.998478	10.4746	6.95327e-26	6.9199e-25	N/A	N/A	N/A	N/A
9557	CHD1L	chromodomain helicase DNA binding protein 1-like	1q12	0.980382	6.00453	1.11647e-25	1.09886e-24	N/A	N/A	N/A	N/A
10102	TSFM	Ts translation elongation factor, mitochondrial	12q14.1	0.978115	5.15891	2.60817e-20	1.78554e-19	N/A	N/A	N/A	N/A
5033	P4HA1	prolyl 4-hydroxylase, alpha polypeptide I	10q21.3-q23.1	0.960694	6.81937	5.71379e-17	3.07416e-16	N/A	N/A	N/A	N/A
90019	SYT8	synaptotagmin VIII	11p15.5	0.95403	3.49472	0.00396719	0.00616675	N/A	N/A	N/A	N/A
25895	METTL21B	methyltransferase like 21B	12q14.1	0.953845	4.03852	5.4085e-18	3.13678e-17	N/A	N/A	N/A	N/A
80010	RMI1	RecQ mediated genome instability 1	9q21.32	0.947363	3.99217	4.47011e-24	3.95927e-23	0.295	0.301	N/A	0.27
2785	GNG3	guanine nucleotide binding protein (G protein), gamma 3	11p11	0.941223	-2.17068	2.82717e-06	6.11769e-06	N/A	N/A	N/A	N/A
145226	RDH12	retinol dehydrogenase 12 (all-trans/9-cis/11-cis)	14q24.1	0.935185	-1.25623	0.0019991	0.00322466	N/A	N/A	N/A	N/A
153768	PRELID2	PRELI domain containing 2	5q32	0.934975	1.83188	8.2293e-11	2.68099e-10	N/A	N/A	N/A	N/A
79760	GEMIN7	gem (nuclear organelle) associated protein 7	19q13.32	0.917773	4.21769	8.10493e-20	5.37128e-19	N/A	N/A	N/A	N/A
55139	ANKZF1	ankyrin repeat and zinc finger domain containing 1	2q35	0.915744	5.29087	3.19135e-26	3.22608e-25	N/A	N/A	N/A	N/A
5351	PLOD1	procollagen-lysine, 2-oxoglutarate 5-dioxygenase 1	1p36.22	0.9083	7.55857	6.2577e-22	4.80827e-21	N/A	N/A	N/A	N/A
51400	PPME1	protein phosphatase methylesterase 1	11q13.4	0.907682	6.05447	1.48858e-30	1.96793e-29	N/A	N/A	N/A	N/A
8568	RRP1	ribosomal RNA processing 1 homolog (S. cerevisiae)	21q22.3	0.900904	5.01214	2.73661e-27	2.98382e-26	N/A	N/A	N/A	N/A
55033	FKBP14	FK506 binding protein 14, 22 kDa	7p14.3	0.899389	3.43925	5.68148e-15	2.59965e-14	N/A	N/A	N/A	N/A
89796	NAV1	neuron navigator 1	1q32.3	0.898585	5.90723	4.81409e-12	1.73187e-11	N/A	N/A	N/A	N/A
84661	DPY30	dpy-30 homolog (C. elegans)	2p22.3	0.896444	5.52575	9.02199e-22	6.85024e-21	N/A	N/A	N/A	N/A
2026	ENO2	enolase 2 (gamma, neuronal)	12p13	0.894283	6.2331	2.99023e-09	8.50899e-09	N/A	N/A	N/A	N/A
26355	FAM162A	family with sequence similarity 162, member A	3q21.1	0.883068	5.45535	5.9566e-14	2.52415e-13	N/A	N/A	N/A	N/A
4355	MPP2	membrane protein, palmitoylated 2 (MAGUK p55 subfamily member 2)	17q12-q21	0.88189	1.85487	2.33479e-05	4.61451e-05	N/A	N/A	N/A	N/A
54814	QPCTL	glutaminyl-peptide cyclotransferase-like	19q13.32	0.879369	3.98194	1.79894e-18	1.08311e-17	N/A	N/A	N/A	N/A
54802	TRIT1	tRNA isopentenyltransferase 1	1p34.2	0.879084	4.49752	3.47808e-20	2.36608e-19	N/A	N/A	N/A	N/A
136	ADORA2B	adenosine A2b receptor	17p12	0.878641	3.58101	1.0096e-08	2.73559e-08	N/A	N/A	N/A	N/A
10783	NEK6	NIMA-related kinase 6	9q33.3-q34.11	0.868438	6.21381	5.75055e-24	5.0715e-23	N/A	N/A	N/A	N/A
140823	ROMO1	reactive oxygen species modulator 1	20q11.22	0.864986	5.86738	3.02976e-12	1.10644e-11	N/A	N/A	N/A	N/A
23363	OBSL1	obscurin-like 1	2q35	0.864033	6.36452	2.10455e-07	5.05718e-07	N/A	N/A	N/A	N/A
5210	PFKFB4	6-phosphofructo-2-kinase/fructose-2,6-biphosphatase 4	3p22-p21	0.861866	3.87739	3.58139e-08	9.25364e-08	N/A	N/A	N/A	N/A
11190	CEP250	centrosomal protein 250kDa	20q11.22	0.861657	5.51464	4.40573e-16	2.22137e-15	N/A	N/A	N/A	N/A
90850	ZNF598	zinc finger protein 598	16p13.3	0.860116	5.47945	2.05604e-21	1.5168e-20	N/A	N/A	N/A	N/A
5230	PGK1	phosphoglycerate kinase 1	Xq13.3	0.858554	9.40376	8.56703e-14	3.583e-13	N/A	N/A	N/A	N/A
51602	NOP58	NOP58 ribonucleoprotein	2q33.1	0.85769	6.11934	2.12556e-30	2.79743e-29	N/A	N/A	N/A	N/A
2065	ERBB3	v-erb-b2 erythroblastic leukemia viral oncogene homolog 3 (avian)	12q13	0.851209	7.99327	4.76479e-11	1.58245e-10	N/A	N/A	N/A	N/A
9315	NREP	neuronal regeneration related protein	5q22.1	0.850427	5.99581	6.74489e-09	1.86228e-08	N/A	N/A	N/A	N/A
55110	MAGOHB	mago-nashi homolog B (Drosophila)	12p13.2	0.843871	3.87586	9.09784e-17	4.81164e-16	0.362	0.407	N/A	0.289
8614	STC2	stanniocalcin 2	5q35.1	0.810547	4.45	0.000191637	0.000344981	N/A	N/A	N/A	N/A
79850	FAM57A	family with sequence similarity 57, member A	17p13.3	0.792211	4.7397	3.99042e-14	1.71468e-13	N/A	N/A	N/A	N/A
6324	SCN1B	sodium channel, voltage-gated, type I, beta subunit	19q13.1	0.790607	3.35594	4.78886e-06	1.01486e-05	N/A	N/A	N/A	N/A
493856	CISD2	CDGSH iron sulfur domain 2	4q24	0.789881	5.28729	6.36134e-23	5.19509e-22	N/A	N/A	N/A	N/A
79415	C17orf62	chromosome 17 open reading frame 62	17q25.3	0.787472	6.70218	5.48225e-27	5.8562e-26	N/A	N/A	N/A	N/A
24140	FTSJ1	FtsJ RNA methyltransferase homolog 1 (E. coli)	Xp11.23	0.786435	5.46916	5.31361e-24	4.69423e-23	N/A	N/A	N/A	N/A
54953	C1orf27	chromosome 1 open reading frame 27	1q25	0.785102	5.48604	4.83178e-21	3.47586e-20	N/A	N/A	N/A	N/A
339231	ARL16	ADP-ribosylation factor-like 16	17q25.3	0.784868	4.78777	6.53798e-15	2.97564e-14	N/A	N/A	N/A	N/A
55687	TRMU	tRNA 5-methylaminomethyl-2-thiouridylate methyltransferase	22q13	0.781367	3.80819	1.25975e-16	6.58955e-16	N/A	0.272	0.269	N/A
9054	NFS1	NFS1 nitrogen fixation 1 homolog (S. cerevisiae)	20q11.22	0.777925	4.73433	3.44331e-28	3.97831e-27	N/A	N/A	N/A	N/A
162979	ZNF296	zinc finger protein 296	19q13.32	0.776884	1.56279	3.26591e-10	1.01364e-09	N/A	N/A	N/A	N/A
9805	SCRN1	secernin 1	7p14.3-p14.1	0.770363	6.87489	8.13081e-10	2.43379e-09	N/A	N/A	N/A	N/A
6611	SMS	spermine synthase	Xp22.1	0.76322	6.32299	8.88891e-15	4.00391e-14	N/A	N/A	N/A	N/A
144406	WDR66	WD repeat domain 66	12q24.31	0.760458	4.26808	0.000458395	0.000793868	N/A	N/A	N/A	N/A
6199	RPS6KB2	ribosomal protein S6 kinase, 70kDa, polypeptide 2	11q13.2	0.759135	5.71818	2.51275e-20	1.72079e-19	N/A	N/A	N/A	N/A
51255	RNF181	ring finger protein 181	2p11.2	0.758487	6.35445	1.25298e-13	5.17707e-13	N/A	N/A	N/A	N/A
997	CDC34	cell division cycle 34	19p13.3	0.754786	5.62179	8.29668e-16	4.08879e-15	N/A	N/A	N/A	N/A
51026	GOLT1B	golgi transport 1B	12p12.1	0.746418	6.17173	2.30327e-10	7.25282e-10	N/A	N/A	N/A	N/A
27005	USP21	ubiquitin specific peptidase 21	1q22	0.746311	4.85731	2.0256e-23	1.71142e-22	N/A	N/A	N/A	N/A
121504	HIST4H4	histone cluster 4, H4	12p12.3	0.742516	-0.356889	6.42308e-07	1.47409e-06	N/A	N/A	N/A	N/A
57026	PDXP	pyridoxal (pyridoxine, vitamin B6) phosphatase	22q12.3	0.742281	3.66369	1.47614e-14	6.53581e-14	0.323	0.304	0.312	N/A
56342	PPAN	peter pan homolog (Drosophila)	19p13	0.741274	4.41142	9.88866e-15	4.4406e-14	N/A	N/A	N/A	N/A
9168	TMSB10	thymosin beta 10	2p11.2	0.735386	10.4617	1.39282e-09	4.08457e-09	N/A	N/A	N/A	N/A
7416	VDAC1	voltage-dependent anion channel 1	5q31	0.727638	7.5518	2.97115e-17	1.63147e-16	N/A	N/A	N/A	N/A
388327	C17orf100	chromosome 17 open reading frame 100	17p13.1	0.725147	1.68774	1.15081e-11	4.02579e-11	N/A	N/A	N/A	N/A
55226	NAT10	N-acetyltransferase 10 (GCN5-related)	11p13	0.723915	6.00636	9.3605e-25	8.68416e-24	N/A	N/A	N/A	N/A
152185	SPICE1	spindle and centriole associated protein 1	3q13.2	0.721951	4.3083	1.07246e-16	5.6458e-16	N/A	N/A	N/A	0.269
6633	SNRPD2	small nuclear ribonucleoprotein D2 polypeptide 16.5kDa	19q13.2	0.704707	7.03667	1.61021e-10	5.13819e-10	N/A	0.289	N/A	N/A
204	AK2	adenylate kinase 2	1p34	0.704613	7.30231	7.96036e-16	3.93065e-15	N/A	N/A	N/A	N/A
51428	DDX41	DEAD (Asp-Glu-Ala-Asp) box polypeptide 41	5q35.3	0.699568	6.14527	1.96425e-27	2.16701e-26	N/A	N/A	N/A	N/A
9146	HGS	hepatocyte growth factor-regulated tyrosine kinase substrate	17q25	0.698907	6.87287	5.44089e-20	3.65294e-19	N/A	N/A	N/A	N/A
1022	CDK7	cyclin-dependent kinase 7	5q12.1	0.688271	4.58083	1.60484e-15	7.68221e-15	N/A	N/A	N/A	N/A
163154	PRR22	proline rich 22	19p13.3	0.678211	0.786923	2.60034e-05	5.10985e-05	N/A	N/A	N/A	N/A
55092	TMEM51	transmembrane protein 51	1p36.21	0.677407	4.83473	3.5935e-11	1.20494e-10	N/A	N/A	N/A	N/A
100125288	ZGLP1	zinc finger, GATA-like protein 1	19p13.2	0.669537	0.52774	3.07526e-05	6.00286e-05	N/A	N/A	N/A	N/A
84874	ZNF514	zinc finger protein 514	2q11.1	0.66323	3.65427	3.96318e-09	1.11524e-08	N/A	N/A	N/A	N/A
1615	DARS	aspartyl-tRNA synthetase	2q21.3	0.662681	6.60849	2.92401e-20	1.99578e-19	N/A	N/A	N/A	N/A
83873	GPR61	G protein-coupled receptor 61	1p13.3	0.662031	-3.67965	0.028858	0.0401984	0.273	N/A	0.423	N/A
55094	GPATCH1	G patch domain containing 1	19q13.11	0.660905	3.67647	7.07445e-15	3.20985e-14	N/A	N/A	N/A	N/A
29085	PHPT1	phosphohistidine phosphatase 1	9q34.3	0.656728	6.22366	2.04054e-08	5.37865e-08	N/A	N/A	N/A	N/A
586	BCAT1	branched chain amino-acid transaminase 1, cytosolic	12p12.1	0.65548	6.67878	0.00260566	0.00414287	N/A	N/A	N/A	N/A
54205	CYCS	cytochrome c, somatic	7p15.3	0.650955	7.19551	3.88137e-10	1.19383e-09	N/A	N/A	0.306	0.314
6749	SSRP1	structure specific recognition protein 1	11q12	0.649554	7.50996	1.00369e-19	6.59627e-19	N/A	N/A	N/A	N/A
2091	FBL	fibrillarin	19q13.1	0.648545	6.79279	5.66223e-14	2.40487e-13	N/A	N/A	N/A	N/A
11311	VPS45	vacuolar protein sorting 45 homolog (S. cerevisiae)	1q21.2	0.644766	5.55621	1.08468e-19	7.11491e-19	N/A	N/A	N/A	N/A
10592	SMC2	structural maintenance of chromosomes 2	9q31.1	0.641485	4.81486	3.52908e-09	9.98559e-09	N/A	0.368	N/A	N/A
81570	CLPB	ClpB caseinolytic peptidase B homolog (E. coli)	11q13.4	0.636924	4.03009	2.29431e-11	7.81818e-11	N/A	N/A	N/A	N/A
124512	METTL23	methyltransferase like 23	17q25.1	0.630279	4.5514	8.2738e-20	5.47966e-19	N/A	N/A	N/A	N/A
118487	CHCHD1	coiled-coil-helix-coiled-coil-helix domain containing 1	10q22.2	0.629856	5.0948	4.61332e-13	1.80967e-12	N/A	N/A	N/A	N/A
10617	STAMBP	STAM binding protein	2p13.1	0.627669	5.33523	1.14271e-21	8.58436e-21	N/A	N/A	N/A	N/A
83937	RASSF4	Ras association (RalGDS/AF-6) domain family member 4	10q11.21	0.623484	6.08008	3.18217e-07	7.513e-07	N/A	N/A	N/A	N/A
123169	LEO1	Leo1, Paf1/RNA polymerase II complex component, homolog (S. cerevisiae)	15q21.2	0.620053	4.48716	3.68986e-18	2.16138e-17	0.519	0.506	0.402	0.46
6202	RPS8	ribosomal protein S8	1p34.1-p32	0.616008	9.97663	5.12649e-08	1.30311e-07	N/A	N/A	N/A	N/A
8799	PEX11B	peroxisomal biogenesis factor 11 beta	1q21.1	0.614981	5.64269	3.27203e-16	1.66159e-15	N/A	N/A	N/A	N/A
3066	HDAC2	histone deacetylase 2	6q21	0.611672	6.60435	4.5501e-13	1.78654e-12	0.293	0.263	N/A	N/A
57695	USP37	ubiquitin specific peptidase 37	2q35	0.610987	4.58988	1.88788e-15	8.98887e-15	N/A	N/A	0.302	N/A
51747	LUC7L3	LUC7-like 3 (S. cerevisiae)	17q21.33	0.606748	6.80371	2.24153e-11	7.64592e-11	N/A	N/A	N/A	N/A
3313	HSPA9	heat shock 70kDa protein 9 (mortalin)	5q31.1	0.600249	7.99667	3.87253e-14	1.66646e-13	N/A	N/A	N/A	N/A
8683	SRSF9	serine/arginine-rich splicing factor 9	12q24.31	0.598855	6.95503	4.71488e-16	2.36851e-15	N/A	N/A	N/A	N/A
97	ACYP1	acylphosphatase 1, erythrocyte (common) type	14q24.3	0.598293	1.94079	6.11541e-06	1.28327e-05	N/A	N/A	N/A	N/A
57697	FANCM	Fanconi anemia, complementation group M	14q21.2	0.597771	2.54046	8.60492e-09	2.3493e-08	N/A	N/A	N/A	N/A
624	BDKRB2	bradykinin receptor B2	14q32.1-q32.2	0.595889	4.32995	0.000670818	0.00113983	N/A	N/A	N/A	N/A
7157	TP53	tumor protein p53	17p13.1	0.594195	6.07113	9.91858e-08	2.4517e-07	N/A	N/A	N/A	N/A
79676	OGFOD2	2-oxoglutarate and iron-dependent oxygenase domain containing 2	12q24.31	0.592257	4.26512	1.16248e-11	4.06384e-11	N/A	N/A	N/A	N/A
103	ADAR	adenosine deaminase, RNA-specific	1q21.3	0.589859	8.90841	2.05381e-15	9.75403e-15	N/A	N/A	N/A	N/A
8877	SPHK1	sphingosine kinase 1	17q25.2	0.589435	3.89808	0.000929055	0.00155633	N/A	N/A	N/A	N/A
4015	LOX	lysyl oxidase	5q23.2	0.586061	5.26113	0.000749054	0.00126648	N/A	N/A	N/A	N/A
10484	SEC23A	Sec23 homolog A (S. cerevisiae)	14q21.1	0.582799	6.21185	1.00335e-07	2.47922e-07	N/A	N/A	N/A	N/A
10467	ZNHIT1	zinc finger, HIT-type containing 1	7q22.1	0.579265	6.29657	1.22809e-07	3.01205e-07	N/A	N/A	N/A	N/A
27440	CECR5	cat eye syndrome chromosome region, candidate 5	-	0.579189	5.02977	1.65935e-11	5.72188e-11	N/A	N/A	N/A	N/A
57571	CARNS1	carnosine synthase 1	11q13.2	0.579124	1.81528	0.00301977	0.00476584	N/A	N/A	N/A	N/A
81889	FAHD1	fumarylacetoacetate hydrolase domain containing 1	16p13.3	0.57876	4.84142	6.06729e-14	2.56999e-13	N/A	N/A	N/A	N/A
57380	MRS2	MRS2 magnesium transporter	6p22.3-p22.1	0.575398	5.52237	3.55419e-10	1.09847e-09	0.391	0.37	N/A	0.322
25873	RPL36	ribosomal protein L36	19p13.3	0.575281	8.43566	6.84347e-07	1.56672e-06	N/A	N/A	N/A	N/A
85291	KRTAP4-2	keratin associated protein 4-2	17q12-q21	0.5736	-4.38286	0.105607	0.135344	N/A	N/A	N/A	N/A
129303	TMEM150A	transmembrane protein 150A	2p11.2	0.568002	5.19663	3.62787e-07	8.5251e-07	N/A	N/A	N/A	N/A
7532	YWHAG	tyrosine 3-monooxygenase/tryptophan 5-monooxygenase activation protein, gamma polypeptide	7q11.23	0.566876	7.98967	2.85706e-11	9.66047e-11	0.393	N/A	0.329	N/A
10598	AHSA1	AHA1, activator of heat shock 90kDa protein ATPase homolog 1 (yeast)	14q24	0.566793	6.58784	2.3531e-14	1.02812e-13	N/A	N/A	N/A	N/A
6016	RIT1	Ras-like without CAAX 1	1q22	0.566337	5.95058	1.76738e-08	4.6851e-08	N/A	N/A	N/A	N/A
5682	PSMA1	proteasome (prosome, macropain) subunit, alpha type, 1	11p15.1	0.565252	6.97383	1.11382e-15	5.42404e-15	N/A	N/A	N/A	N/A
27044	SND1	staphylococcal nuclease and tudor domain containing 1	7q31.3	0.564669	7.92367	2.19958e-17	1.21921e-16	N/A	N/A	N/A	N/A
55191	NADSYN1	NAD synthetase 1	11q13.4	0.556723	5.73497	7.72634e-14	3.24078e-13	N/A	N/A	N/A	N/A
9361	LONP1	lon peptidase 1, mitochondrial	19p13.2	0.556032	6.55085	3.12507e-12	1.13917e-11	N/A	N/A	N/A	N/A
55236	UBA6	ubiquitin-like modifier activating enzyme 6	4q13.2	0.553443	5.62215	6.0752e-13	2.3574e-12	N/A	N/A	N/A	N/A
11284	PNKP	polynucleotide kinase 3'-phosphatase	19q13.3-q13.4	0.551988	4.85002	1.76334e-11	6.06721e-11	N/A	N/A	N/A	N/A
80856	KIAA1715	KIAA1715	2q31	0.550015	5.05949	2.61842e-11	8.87693e-11	N/A	N/A	N/A	N/A
55720	TSR1	TSR1, 20S rRNA accumulation, homolog (S. cerevisiae)	17p13.3	0.54419	5.73603	3.93259e-13	1.55499e-12	N/A	N/A	N/A	N/A
10144	FAM13A	family with sequence similarity 13, member A	4q22.1	0.542764	6.22877	2.81845e-05	5.51942e-05	N/A	N/A	N/A	N/A
80155	NAA15	N(alpha)-acetyltransferase 15, NatA auxiliary subunit	4q31.1	0.540927	5.75244	8.53067e-12	3.01296e-11	N/A	N/A	N/A	N/A
23481	PES1	pescadillo ribosomal biogenesis factor 1	22q12.1	0.538064	6.24838	9.16705e-15	4.12648e-14	N/A	0.3	N/A	N/A
112840	WDR89	WD repeat domain 89	14q23.2	0.530911	4.19767	6.27037e-12	2.23502e-11	N/A	N/A	N/A	N/A
152002	XXYLT1	xyloside xylosyltransferase 1	3q29	0.529968	4.01454	1.65148e-07	4.00786e-07	0.327	N/A	N/A	0.303
4351	MPI	mannose phosphate isomerase	15q22-qter	0.528298	5.05563	9.83758e-13	3.74306e-12	N/A	N/A	N/A	N/A
10307	APBB3	amyloid beta (A4) precursor protein-binding, family B, member 3	5q31	0.526337	3.57423	3.778e-05	7.31548e-05	N/A	N/A	N/A	N/A
55847	CISD1	CDGSH iron sulfur domain 1	10q21.1	0.526236	4.47006	5.25272e-10	1.59626e-09	N/A	N/A	N/A	N/A
57706	DENND1A	DENN/MADD domain containing 1A	9q33.3	0.525478	4.83948	2.26155e-07	5.41985e-07	N/A	N/A	0.274	N/A
5223	PGAM1	phosphoglycerate mutase 1 (brain)	10q25.3	0.523435	7.57389	3.2155e-10	9.98902e-10	N/A	N/A	N/A	N/A
29911	HOOK2	hook homolog 2 (Drosophila)	19p13.2	0.516312	5.2668	3.1808e-07	7.51064e-07	N/A	N/A	N/A	N/A
1942	EFNA1	ephrin-A1	1q21-q22	0.516013	7.78301	0.000152721	0.000277431	N/A	N/A	N/A	N/A
55006	TRMT61B	tRNA methyltransferase 61 homolog B (S. cerevisiae)	2p23.2	0.51183	3.75238	1.41871e-12	5.32886e-12	0.27	N/A	N/A	N/A
90480	GADD45GIP1	growth arrest and DNA-damage-inducible, gamma interacting protein 1	19p13.2	0.505555	5.30321	1.19376e-06	2.67653e-06	N/A	N/A	N/A	N/A
5378	PMS1	PMS1 postmeiotic segregation increased 1 (S. cerevisiae)	2q31.1	0.503994	3.86171	1.49217e-12	5.5915e-12	N/A	N/A	N/A	N/A
5912	RAP2B	RAP2B, member of RAS oncogene family	3q25.2	0.499994	5.94035	9.05868e-08	2.24781e-07	N/A	N/A	N/A	N/A
861	RUNX1	runt-related transcription factor 1	21q22.3	0.4994	7.23855	1.11848e-08	3.01675e-08	N/A	N/A	N/A	N/A
4686	NCBP1	nuclear cap binding protein subunit 1, 80kDa	9q34.1	0.497012	5.31738	8.23462e-13	3.15655e-12	N/A	N/A	0.268	N/A
112812	FDX1L	ferredoxin 1-like	19p13.2	0.496218	3.71585	9.50441e-08	2.35273e-07	N/A	N/A	N/A	N/A
23613	ZMYND8	zinc finger, MYND-type containing 8	20q13.12	0.494937	5.91583	4.80374e-08	1.22531e-07	N/A	N/A	N/A	N/A
54801	HAUS6	HAUS augmin-like complex, subunit 6	9p22.1	0.493953	4.27516	4.77991e-07	1.11064e-06	N/A	0.282	N/A	N/A
3308	HSPA4	heat shock 70kDa protein 4	5q31.1	0.492158	6.77157	2.3093e-12	8.50291e-12	N/A	N/A	N/A	N/A
79001	VKORC1	vitamin K epoxide reductase complex, subunit 1	16p11.2	0.487889	6.47582	5.38351e-08	1.36455e-07	N/A	N/A	N/A	N/A
54540	FAM193B	family with sequence similarity 193, member B	5q35.3	0.486239	5.12875	3.84961e-05	7.44571e-05	N/A	N/A	N/A	N/A
79717	PPCS	phosphopantothenoylcysteine synthetase	1p34.2	0.485151	6.06538	7.5555e-09	2.07521e-08	N/A	N/A	N/A	N/A
330	BIRC3	baculoviral IAP repeat containing 3	11q22	0.481826	6.11227	0.00870116	0.0129583	N/A	N/A	N/A	N/A
3191	HNRNPL	heterogeneous nuclear ribonucleoprotein L	19q13.2	0.47966	8.0481	2.45022e-25	2.34634e-24	N/A	N/A	N/A	N/A
6781	STC1	stanniocalcin 1	8p21-p11.2	0.472699	5.24251	0.0365969	0.0502589	N/A	N/A	N/A	N/A
125950	RAVER1	ribonucleoprotein, PTB-binding 1	19p13.2	0.472158	6.20566	3.48305e-10	1.07745e-09	N/A	N/A	N/A	N/A
8985	PLOD3	procollagen-lysine, 2-oxoglutarate 5-dioxygenase 3	7q22	0.466404	6.52386	3.31337e-07	7.8093e-07	N/A	N/A	N/A	N/A
9939	RBM8A	RNA binding motif protein 8A	1q21.1	0.46401	6.74608	8.03374e-12	2.84233e-11	N/A	N/A	0.374	N/A
10856	RUVBL2	RuvB-like 2 (E. coli)	19q13.3	0.463652	6.26675	1.38454e-08	3.70515e-08	N/A	N/A	N/A	N/A
51506	UFC1	ubiquitin-fold modifier conjugating enzyme 1	1q23.3	0.462399	7.00892	1.52606e-08	4.06534e-08	N/A	N/A	N/A	N/A
8495	PPFIBP2	PTPRF interacting protein, binding protein 2 (liprin beta 2)	11p15.4	0.459466	4.90194	4.76767e-05	9.13107e-05	N/A	N/A	N/A	0.269
5481	PPID	peptidylprolyl isomerase D	4q31.3	0.457702	4.89918	9.75622e-12	3.43282e-11	N/A	N/A	N/A	N/A
79665	DHX40	DEAH (Asp-Glu-Ala-His) box polypeptide 40	17q23.1	0.44292	6.24857	3.23234e-08	8.38554e-08	N/A	N/A	N/A	N/A
4076	CAPRIN1	cell cycle associated protein 1	11p13	0.441527	8.10746	7.31935e-13	2.82045e-12	0.287	N/A	N/A	N/A
901	CCNG2	cyclin G2	4q21.1	0.440057	5.96714	1.67474e-06	3.70559e-06	N/A	N/A	N/A	N/A
5887	RAD23B	RAD23 homolog B (S. cerevisiae)	9q31.2	0.439848	7.66582	3.2982e-10	1.02274e-09	N/A	N/A	N/A	N/A
89782	LMLN	leishmanolysin-like (metallopeptidase M8 family)	3q29	0.439323	4.17843	2.35255e-06	5.12578e-06	N/A	N/A	N/A	N/A
9125	RQCD1	RCD1 required for cell differentiation1 homolog (S. pombe)	2q35	0.438794	3.52785	3.53279e-09	9.99255e-09	N/A	N/A	N/A	N/A
8242	KDM5C	lysine (K)-specific demethylase 5C	Xp11.22-p11.21	0.435946	7.06397	1.92804e-08	5.09519e-08	N/A	0.272	N/A	N/A
282890	ZNF311	zinc finger protein 311	6p22.1	0.434938	1.18328	0.0176178	0.025275	N/A	N/A	N/A	N/A
143888	KDELC2	KDEL (Lys-Asp-Glu-Leu) containing 2	11q22.3	0.433355	5.8596	1.20032e-05	2.44167e-05	N/A	N/A	N/A	N/A
114799	ESCO1	establishment of sister chromatid cohesion N-acetyltransferase 1	18q11.2	0.432122	4.62409	2.46928e-09	7.08947e-09	N/A	N/A	N/A	N/A
170850	KCNG3	potassium voltage-gated channel, subfamily G, member 3	2p21	0.43055	0.196631	0.0909773	0.117821	N/A	N/A	N/A	N/A
3621	ING1	inhibitor of growth family, member 1	13q34	0.430376	4.39374	8.55846e-07	1.94438e-06	N/A	N/A	N/A	N/A
26580	BSCL2	Berardinelli-Seip congenital lipodystrophy 2 (seipin)	11q13	0.429068	6.70443	7.35358e-07	1.67919e-06	N/A	N/A	N/A	N/A
55011	PIH1D1	PIH1 domain containing 1	19q13.33	0.428429	5.62761	5.6221e-10	1.70563e-09	N/A	N/A	N/A	N/A
1477	CSTF1	cleavage stimulation factor, 3' pre-RNA, subunit 1, 50kDa	20q13.2	0.427506	5.03548	6.62425e-12	2.35747e-11	N/A	N/A	N/A	N/A
8819	SAP30	Sin3A-associated protein, 30kDa	4q34.1	0.427382	2.80421	0.000103281	0.000191033	N/A	N/A	N/A	N/A
6613	SUMO2	small ubiquitin-like modifier 2	17q25.1	0.42474	7.49012	7.09776e-09	1.95629e-08	N/A	N/A	N/A	N/A
221322	C6orf170	chromosome 6 open reading frame 170	6q22.31	0.422901	1.687	0.000328138	0.000576156	N/A	N/A	N/A	N/A
134637	ADAT2	adenosine deaminase, tRNA-specific 2	6q24.2	0.422132	3.0816	0.000587123	0.00100402	N/A	N/A	N/A	N/A
2002	ELK1	ELK1, member of ETS oncogene family	Xp11.2	0.415965	5.27678	3.54123e-10	1.09479e-09	0.273	N/A	N/A	N/A
7175	TPR	translocated promoter region, nuclear basket protein	1q25	0.414467	7.29342	6.6482e-08	1.67129e-07	N/A	N/A	N/A	N/A
28973	MRPS18B	mitochondrial ribosomal protein S18B	6p21.3	0.413825	6.25361	1.04027e-06	2.34341e-06	N/A	N/A	N/A	N/A
7156	TOP3A	topoisomerase (DNA) III alpha	17p12-p11.2	0.412545	4.3822	2.63112e-07	6.26314e-07	N/A	N/A	N/A	N/A
6687	SPG7	spastic paraplegia 7 (pure and complicated autosomal recessive)	16q24.3	0.411648	6.00758	2.16391e-07	5.19253e-07	N/A	N/A	N/A	N/A
1476	CSTB	cystatin B (stefin B)	21q22.3	0.410811	8.32654	0.000688999	0.00116995	N/A	N/A	N/A	N/A
26118	WSB1	WD repeat and SOCS box containing 1	17q11.1	0.410269	8.11069	0.00678391	0.010248	N/A	N/A	N/A	N/A
134492	NUDCD2	NudC domain containing 2	5q34	0.404518	4.49628	5.35412e-07	1.23846e-06	N/A	N/A	N/A	N/A
3135	HLA-G	major histocompatibility complex, class I, G	6p21.3	0.403907	4.18938	0.118734	0.15098	N/A	N/A	N/A	N/A
7422	VEGFA	vascular endothelial growth factor A	6p12	0.402797	8.1678	0.00324009	0.00509398	N/A	N/A	N/A	N/A
7422	VEGFA	vascular endothelial growth factor A	6p12	0.402797	8.1678	0.00324009	0.00509398	N/A	N/A	N/A	N/A
84335	AKT1S1	AKT1 substrate 1 (proline-rich)	19q13.33	0.397256	5.63832	1.19995e-07	2.94657e-07	N/A	N/A	N/A	N/A
54583	EGLN1	egl nine homolog 1 (C. elegans)	1q42.1	0.394209	6.11424	3.95163e-05	7.63442e-05	N/A	N/A	N/A	N/A
9546	APBA3	amyloid beta (A4) precursor protein-binding, family A, member 3	19p13.3	0.38995	3.72691	8.84412e-07	2.00728e-06	N/A	N/A	N/A	N/A
821	CANX	calnexin	5q35	0.387426	9.80611	6.03331e-07	1.38883e-06	N/A	N/A	N/A	N/A
56888	KCMF1	potassium channel modulatory factor 1	2p11.2	0.38206	6.03504	1.25077e-08	3.35769e-08	0.286	0.463	N/A	N/A
51078	THAP4	THAP domain containing 4	2q37.3	0.380219	5.71616	2.89496e-08	7.53504e-08	0.331	0.299	N/A	0.307
1973	EIF4A1	eukaryotic translation initiation factor 4A1	17p13	0.374373	8.99301	9.10376e-07	2.06302e-06	N/A	N/A	N/A	N/A
8886	DDX18	DEAD (Asp-Glu-Ala-Asp) box polypeptide 18	2q14.1	0.372139	6.63616	1.23215e-08	3.30899e-08	N/A	N/A	N/A	N/A
9632	SEC24C	SEC24 family, member C (S. cerevisiae)	10q22.2	0.36969	7.41723	1.75372e-10	5.57794e-10	N/A	N/A	N/A	N/A
11103	KRR1	KRR1, small subunit (SSU) processome component, homolog (yeast)	12q21.2	0.369036	5.16292	1.35199e-06	3.01713e-06	N/A	N/A	N/A	N/A
4835	NQO2	NAD(P)H dehydrogenase, quinone 2	6p25.2	0.368943	4.61776	0.00161461	0.00263363	N/A	0.297	N/A	N/A
84328	LZIC	leucine zipper and CTNNBIP1 domain containing	1p36.22	0.36782	4.03904	1.46088e-06	3.25166e-06	N/A	N/A	N/A	N/A
56948	SDR39U1	short chain dehydrogenase/reductase family 39U, member 1	14q12	0.361266	4.76937	6.26633e-05	0.000118477	N/A	N/A	N/A	N/A
80273	GRPEL1	GrpE-like 1, mitochondrial (E. coli)	4p16	0.360763	5.15615	4.36811e-06	9.29632e-06	N/A	N/A	N/A	N/A
25911	DPCD	deleted in primary ciliary dyskinesia homolog (mouse)	10q24.32	0.359822	3.94706	0.000209269	0.000375306	N/A	N/A	N/A	N/A
220001	VWCE	von Willebrand factor C and EGF domains	11q12.2	0.359283	-0.34029	0.0917942	0.118814	N/A	N/A	N/A	N/A
23192	ATG4B	autophagy related 4B, cysteine peptidase	2q37.3	0.35881	5.62619	1.6341e-06	3.62034e-06	N/A	N/A	N/A	0.268
11196	SEC23IP	SEC23 interacting protein	10q25-q26	0.356174	5.93138	4.11242e-08	1.05672e-07	N/A	N/A	N/A	N/A
10011	SRA1	steroid receptor RNA activator 1	5q31.3	0.354141	5.17497	1.10347e-05	2.25315e-05	N/A	N/A	N/A	N/A
3320	HSP90AA1	heat shock protein 90kDa alpha (cytosolic), class A member 1	14q32.33	0.347565	10.1401	8.23317e-05	0.00015378	N/A	N/A	N/A	N/A
6150	MRPL23	mitochondrial ribosomal protein L23	11p15.5	0.347092	5.22577	0.000302043	0.000532204	N/A	N/A	N/A	N/A
51008	ASCC1	activating signal cointegrator 1 complex subunit 1	10pter-q25.3	0.343997	4.63856	2.87664e-06	6.22081e-06	N/A	N/A	N/A	N/A
2342	FNTB	farnesyltransferase, CAAX box, beta	14q23.3	0.340849	4.88352	2.28557e-08	5.99757e-08	N/A	N/A	N/A	N/A
55818	KDM3A	lysine (K)-specific demethylase 3A	2p11.2	0.340176	6.03068	3.24823e-07	7.66192e-07	N/A	N/A	N/A	N/A
64794	DDX31	DEAD (Asp-Glu-Ala-Asp) box polypeptide 31	9q34.13	0.334574	3.83474	2.27439e-06	4.96286e-06	N/A	N/A	N/A	N/A
55314	TMEM144	transmembrane protein 144	4q32.1	0.331685	4.34658	0.00135323	0.00222747	N/A	N/A	N/A	N/A
8453	CUL2	cullin 2	10p11.21	0.323796	5.22385	3.44762e-06	7.40874e-06	N/A	N/A	N/A	N/A
9584	RBM39	RNA binding motif protein 39	20q11.22	0.321991	7.455	3.40932e-07	8.02808e-07	N/A	N/A	N/A	N/A
2997	GYS1	glycogen synthase 1 (muscle)	19q13.3	0.321357	5.87403	2.49202e-06	5.41931e-06	N/A	N/A	N/A	N/A
5498	PPOX	protoporphyrinogen oxidase	1q22	0.317253	3.94106	0.000592655	0.00101246	N/A	N/A	N/A	N/A
682	BSG	basigin (Ok blood group)	19p13.3	0.316768	9.17054	0.000303072	0.00053388	N/A	N/A	N/A	N/A
57223	SMEK2	SMEK homolog 2, suppressor of mek1 (Dictyostelium)	2p16.1	0.312969	6.63147	1.8362e-07	4.43885e-07	N/A	N/A	N/A	N/A
5442	POLRMT	polymerase (RNA) mitochondrial (DNA directed)	19p13.3	0.311557	5.0538	5.66972e-05	0.000107713	N/A	N/A	N/A	N/A
8615	USO1	USO1 vesicle transport factor	4q21.1	0.300519	6.80567	1.63966e-06	3.63187e-06	N/A	N/A	N/A	N/A
57541	ZNF398	zinc finger protein 398	7q36.1	0.299691	4.44911	2.37133e-06	5.16505e-06	N/A	N/A	N/A	N/A
22852	ANKRD26	ankyrin repeat domain 26	10p12.1	0.299202	2.95851	0.00328542	0.00516051	N/A	N/A	N/A	N/A
5694	PSMB6	proteasome (prosome, macropain) subunit, beta type, 6	17p13	0.296742	6.5121	0.000495147	0.000854203	N/A	N/A	N/A	N/A
26005	C2CD3	C2 calcium-dependent domain containing 3	11q13.4	0.293065	5.10461	0.000329245	0.000577952	N/A	N/A	N/A	N/A
677	ZFP36L1	ZFP36 ring finger protein-like 1	14q22-q24	0.292291	8.93033	0.00741686	0.01115	N/A	N/A	N/A	N/A
2800	GOLGA1	golgin A1	9q33.3	0.290333	4.82465	5.5805e-06	1.17463e-05	N/A	N/A	N/A	N/A
90231	KIAA2013	KIAA2013	1p36.22	0.285977	6.2821	1.74972e-06	3.86482e-06	N/A	N/A	N/A	N/A
8664	EIF3D	eukaryotic translation initiation factor 3, subunit D	22q13.1	0.281684	7.6214	3.64148e-05	7.06047e-05	N/A	N/A	N/A	N/A
134430	WDR36	WD repeat domain 36	5q22.1	0.279169	5.21743	1.94169e-05	3.867e-05	N/A	N/A	N/A	N/A
83854	ANGPTL6	angiopoietin-like 6	19p13.2	0.278347	-0.851179	0.0861813	0.112029	N/A	N/A	N/A	N/A
55090	MED9	mediator complex subunit 9	17p11.2	0.277611	4.31314	0.000127109	0.000232675	N/A	N/A	N/A	N/A
5715	PSMD9	proteasome (prosome, macropain) 26S subunit, non-ATPase, 9	12q24.31-q24.32	0.27634	5.54824	0.000126651	0.000231856	N/A	N/A	N/A	N/A
8409	UXT	ubiquitously-expressed, prefoldin-like chaperone	Xp11.23-p11.22	0.275537	5.60688	0.00170233	0.00276748	N/A	0.276	N/A	N/A
5451	POU2F1	POU class 2 homeobox 1	1q24.2	0.275009	2.43165	0.0331941	0.045831	0.271	N/A	0.269	N/A
56995	TULP4	tubby like protein 4	6q25-q26	0.273015	5.19714	0.000584909	0.00100056	N/A	N/A	0.328	N/A
3964	LGALS8	lectin, galactoside-binding, soluble, 8	1q43	0.27209	5.8234	0.000467973	0.000809772	N/A	N/A	N/A	N/A
79065	ATG9A	autophagy related 9A	2q35	0.270961	6.34334	1.15624e-05	2.35691e-05	N/A	N/A	N/A	N/A
7360	UGP2	UDP-glucose pyrophosphorylase 2	2p14-p13	0.270896	7.12572	5.31282e-05	0.00010126	N/A	N/A	N/A	N/A
4717	NDUFC1	NADH dehydrogenase (ubiquinone) 1, subcomplex unknown, 1, 6kDa	4q31.1	0.267843	5.09783	0.00104811	0.00174708	N/A	N/A	N/A	N/A
26960	NBEA	neurobeachin	13q13	0.266799	3.76027	0.142845	0.179286	N/A	N/A	N/A	N/A
5032	P2RY11	purinergic receptor P2Y, G-protein coupled, 11	19p13.2	0.26631	2.74868	0.0551153	0.0736748	N/A	N/A	N/A	N/A
22868	FASTKD2	FAST kinase domains 2	2q33.3	0.26596	5.51585	7.42851e-06	1.54633e-05	N/A	N/A	N/A	N/A
29015	SLC43A3	solute carrier family 43, member 3	11q11	0.265112	7.07906	0.0454958	0.0616145	N/A	N/A	N/A	N/A
2769	GNA15	guanine nucleotide binding protein (G protein), alpha 15 (Gq class)	19p13.3	0.261087	5.03549	0.024283	0.034192	N/A	N/A	N/A	N/A
94101	ORMDL1	ORM1-like 1 (S. cerevisiae)	2q32	0.258241	5.33057	4.04773e-05	7.81052e-05	N/A	N/A	N/A	N/A
10555	AGPAT2	1-acylglycerol-3-phosphate O-acyltransferase 2	9q34.3	0.258166	7.11022	0.0433626	0.0588886	N/A	N/A	N/A	N/A
93974	ATPIF1	ATPase inhibitory factor 1	1p35.3	0.256767	6.33182	0.00452207	0.00697593	N/A	N/A	0.332	N/A
27030	MLH3	mutL homolog 3 (E. coli)	14q24.3	0.255514	4.3029	0.000192405	0.000346333	N/A	N/A	N/A	N/A
253430	IPMK	inositol polyphosphate multikinase	10q21.1	0.254372	1.6189	0.0611766	0.0812797	N/A	N/A	N/A	N/A
27343	POLL	polymerase (DNA directed), lambda	10q23	0.248571	4.77691	9.18384e-05	0.00017059	N/A	N/A	N/A	N/A
1499	CTNNB1	catenin (cadherin-associated protein), beta 1, 88kDa	3p21	0.245387	9.17219	0.00695065	0.0104868	N/A	N/A	N/A	N/A
133	ADM	adrenomedullin	11p15.4	0.244995	4.68935	0.24296	0.292306	N/A	N/A	N/A	N/A
1717	DHCR7	7-dehydrocholesterol reductase	11q13.4	0.244895	6.35144	0.0272864	0.0381126	N/A	N/A	N/A	N/A
4082	MARCKS	myristoylated alanine-rich protein kinase C substrate	6q22.2	0.243571	7.32851	0.0155231	0.0224471	N/A	N/A	N/A	N/A
56931	DUS3L	dihydrouridine synthase 3-like (S. cerevisiae)	19p13.3	0.24	4.11619	0.00762785	0.0114504	N/A	N/A	N/A	N/A
51003	MED31	mediator complex subunit 31	17p13.1	0.236621	3.0159	0.0249701	0.0350585	N/A	N/A	N/A	N/A
1635	DCTD	dCMP deaminase	4q35.1	0.236018	6.38864	0.000199439	0.000358617	N/A	N/A	N/A	N/A
6619	SNAPC3	small nuclear RNA activating complex, polypeptide 3, 50kDa	9p22.3	0.232056	4.61423	0.00399007	0.00620183	N/A	N/A	N/A	N/A
8731	RNMT	RNA (guanine-7-) methyltransferase	18p11.21	0.230963	5.59361	0.00124099	0.00205208	N/A	N/A	N/A	N/A
5536	PPP5C	protein phosphatase 5, catalytic subunit	19q13.3	0.229078	5.88833	0.00047413	0.000819597	N/A	N/A	N/A	N/A
401265	KLHL31	kelch-like family member 31	6p12.1	0.228456	0.358665	0.24511	0.294513	N/A	N/A	N/A	N/A
65117	RSRC2	arginine/serine-rich coiled-coil 2	12q24.31	0.227639	5.94696	7.98533e-06	1.65687e-05	N/A	N/A	N/A	N/A
23023	TMCC1	transmembrane and coiled-coil domain family 1	3q22.1	0.222894	5.357	0.0017086	0.00277702	N/A	N/A	N/A	N/A
23036	ZNF292	zinc finger protein 292	6q14.3	0.221878	5.24908	0.00596738	0.00907729	N/A	N/A	N/A	N/A
162417	NAGS	N-acetylglutamate synthase	17q21.31	0.221317	3.0361	0.12732	0.16115	N/A	N/A	N/A	N/A
9905	SGSM2	small G protein signaling modulator 2	17p13.3	0.217257	6.02424	0.0537802	0.0720121	N/A	N/A	N/A	N/A
29110	TBK1	TANK-binding kinase 1	12q14.1	0.211213	5.06215	0.00137936	0.00226775	N/A	N/A	N/A	N/A
4190	MDH1	malate dehydrogenase 1, NAD (soluble)	2p13.3	0.205821	6.84902	0.00192915	0.00311746	N/A	N/A	N/A	N/A
23210	JMJD6	jumonji domain containing 6	17q25	0.205286	4.90275	0.00580447	0.00884193	N/A	N/A	N/A	N/A
8655	DYNLL1	dynein, light chain, LC8-type 1	12q24.23	0.205089	7.30011	0.0064229	0.00973271	0.346	0.356	N/A	0.321
9686	VGLL4	vestigial like 4 (Drosophila)	3p25.3	0.203255	6.35902	0.00161778	0.0026386	N/A	N/A	N/A	N/A
9329	GTF3C4	general transcription factor IIIC, polypeptide 4, 90kDa	9q34.13	0.201246	4.43237	0.0262528	0.0367614	N/A	N/A	N/A	N/A
388536	ZNF790	zinc finger protein 790	19q13.12	0.199311	2.19037	0.0365425	0.0501909	N/A	N/A	N/A	N/A
26168	SENP3	SUMO1/sentrin/SMT3 specific peptidase 3	17p13	0.191177	5.52401	0.00245416	0.00391594	N/A	N/A	N/A	N/A
7549	ZNF2	zinc finger protein 2	2q11.2	0.190343	2.5051	0.00265708	0.004222	N/A	N/A	N/A	N/A
3155	HMGCL	3-hydroxymethyl-3-methylglutaryl-CoA lyase	1p36.1-p35	0.187722	5.6806	0.0153756	0.0222433	N/A	N/A	N/A	N/A
138311	FAM69B	family with sequence similarity 69, member B	9q34.3	0.186859	4.64794	0.276504	0.328525	N/A	N/A	N/A	N/A
996	CDC27	cell division cycle 27	17q21.32	0.185309	6.03918	0.00292729	0.00462559	N/A	N/A	N/A	N/A
117154	DACH2	dachshund homolog 2 (Drosophila)	Xq21.3	0.180692	-2.24187	0.694849	0.751948	N/A	N/A	N/A	N/A
55503	TRPV6	transient receptor potential cation channel, subfamily V, member 6	7q34	0.180176	0.293485	0.58455	0.645792	N/A	N/A	N/A	N/A
55208	DCUN1D2	DCN1, defective in cullin neddylation 1, domain containing 2	13q34	0.178845	3.62365	0.151383	0.189134	N/A	N/A	0.278	N/A
23616	SH3BP1	SH3-domain binding protein 1	22q13.1	0.178707	4.61927	0.0698483	0.091962	N/A	N/A	N/A	N/A
84181	CHD6	chromodomain helicase DNA binding protein 6	20q12	0.178359	6.04578	0.0686585	0.0905058	N/A	N/A	N/A	0.281
8780	RIOK3	RIO kinase 3	18q11.2	0.174724	6.49835	0.0375149	0.0514234	N/A	N/A	N/A	N/A
9794	MAML1	mastermind-like 1 (Drosophila)	5q35	0.174046	5.92142	0.00759803	0.0114115	N/A	N/A	0.318	0.269
6122	RPL3	ribosomal protein L3	22q13	0.17338	10.6168	0.0494892	0.0666752	N/A	N/A	N/A	N/A
9439	MED23	mediator complex subunit 23	6q22.33-q24.1	0.172934	5.03308	0.00739861	0.0111234	N/A	N/A	N/A	N/A
55508	SLC35E3	solute carrier family 35, member E3	12q15	0.170638	3.80084	0.13599	0.171373	N/A	N/A	N/A	N/A
54980	C2orf42	chromosome 2 open reading frame 42	2p13.3	0.169942	3.16321	0.000471049	0.000814684	N/A	N/A	N/A	N/A
382	ARF6	ADP-ribosylation factor 6	14q21.3	0.165394	7.39723	0.015151	0.0219401	N/A	N/A	N/A	N/A
125988	C19orf70	chromosome 19 open reading frame 70	19p13.3	0.16394	5.20416	0.0846522	0.110174	N/A	N/A	N/A	N/A
11100	HNRNPUL1	heterogeneous nuclear ribonucleoprotein U-like 1	19q13.2	0.163066	8.25801	0.00728617	0.0109624	N/A	N/A	N/A	N/A
374875	HSD11B1L	hydroxysteroid (11-beta) dehydrogenase 1-like	19p13.3	0.15559	2.56873	0.149982	0.187532	N/A	N/A	N/A	N/A
9188	DDX21	DEAD (Asp-Glu-Ala-Asp) box helicase 21	10q21	0.155068	6.63323	0.154187	0.192263	N/A	N/A	N/A	N/A
2773	GNAI3	guanine nucleotide binding protein (G protein), alpha inhibiting activity polypeptide 3	1p13	0.153189	6.69366	0.0189302	0.0270596	N/A	N/A	N/A	N/A
54936	ADPRHL2	ADP-ribosylhydrolase like 2	1p34.3	0.15033	5.49582	0.0294538	0.0409726	N/A	N/A	N/A	N/A
79876	UBA5	ubiquitin-like modifier activating enzyme 5	3q22.1	0.147906	5.21437	0.0131302	0.019146	N/A	N/A	N/A	N/A
84912	SLC35B4	solute carrier family 35, member B4	7q33	0.147692	4.30937	0.0545436	0.072982	0.279	0.313	N/A	N/A
6928	HNF1B	HNF1 homeobox B	17q12	0.141128	5.0265	0.448215	0.509513	N/A	N/A	N/A	N/A
51184	GPN3	GPN-loop GTPase 3	12q24.11	0.136067	4.58202	0.0982269	0.126478	N/A	N/A	N/A	N/A
359948	IRF2BP2	interferon regulatory factor 2 binding protein 2	1q42.3	0.130977	7.9991	0.0530568	0.0711362	N/A	N/A	N/A	N/A
91452	ACBD5	acyl-CoA binding domain containing 5	10p12.1	0.127085	5.56871	0.118133	0.150281	N/A	N/A	N/A	N/A
81034	SLC25A32	solute carrier family 25 (mitochondrial folate carrier), member 32	8q22.3	0.124546	4.91887	0.0940685	0.121543	N/A	N/A	N/A	N/A
257397	TAB3	TGF-beta activated kinase 1/MAP3K7 binding protein 3	Xp21.2	0.123858	5.31796	0.0784605	0.102532	N/A	N/A	N/A	N/A
90324	CCDC97	coiled-coil domain containing 97	19q13.2	0.123496	5.69529	0.0416529	0.0567224	N/A	N/A	N/A	N/A
55109	AGGF1	angiogenic factor with G patch and FHA domains 1	5q13.3	0.122021	5.2421	0.0361181	0.0496479	N/A	N/A	N/A	N/A
57209	ZNF248	zinc finger protein 248	10p11.2	0.119241	3.84257	0.155484	0.193728	N/A	N/A	N/A	N/A
9147	NEMF	nuclear export mediator factor	14q22	0.112251	5.28567	0.120227	0.152785	N/A	N/A	N/A	N/A
79009	DDX50	DEAD (Asp-Glu-Ala-Asp) box polypeptide 50	10q22.1	0.112089	5.33818	0.0736267	0.0966145	N/A	N/A	N/A	N/A
79587	CARS2	cysteinyl-tRNA synthetase 2, mitochondrial (putative)	13q34	0.110993	5.13864	0.164996	0.204622	N/A	N/A	N/A	N/A
4088	SMAD3	SMAD family member 3	15q22.33	0.108253	6.34699	0.281801	0.334353	N/A	N/A	N/A	N/A
284114	TMEM102	transmembrane protein 102	17p13.1	0.10784	3.41546	0.209378	0.255024	N/A	N/A	N/A	N/A
25831	HECTD1	HECT domain containing E3 ubiquitin protein ligase 1	14q12	0.107141	7.31743	0.204522	0.249512	N/A	N/A	N/A	N/A
51	ACOX1	acyl-CoA oxidase 1, palmitoyl	17q25.1	0.102153	6.59825	0.155209	0.19342	N/A	N/A	N/A	N/A
23589	CARHSP1	calcium regulated heat stable protein 1, 24kDa	16p13.2	0.102147	6.36298	0.253338	0.303564	N/A	N/A	0.27	N/A
57805	KIAA1967	KIAA1967	8p22	0.101855	6.6144	0.135328	0.170592	N/A	N/A	N/A	N/A
23351	KHNYN	KH and NYN domain containing	14q12	0.0994405	6.6276	0.150273	0.187851	N/A	N/A	N/A	N/A
128312	HIST3H2BB	histone cluster 3, H2bb	1q42.13	0.0961293	-2.09979	0.720697	0.77583	N/A	N/A	N/A	N/A
3300	DNAJB2	DnaJ (Hsp40) homolog, subfamily B, member 2	2q32-q34	0.0917263	6.7185	0.208846	0.254454	N/A	N/A	N/A	N/A
4189	DNAJB9	DnaJ (Hsp40) homolog, subfamily B, member 9	7q31|14q24.2-q24.3	0.0863009	6.04213	0.39536	0.45469	N/A	N/A	N/A	N/A
6018	RLF	rearranged L-myc fusion	1p32	0.0834243	4.92465	0.235309	0.283817	N/A	N/A	N/A	N/A
6654	SOS1	son of sevenless homolog 1 (Drosophila)	2p21	0.0825745	5.91027	0.208501	0.25405	N/A	N/A	N/A	N/A
539	ATP5O	ATP synthase, H+ transporting, mitochondrial F1 complex, O subunit	21q22.11	0.0817704	6.90435	0.34628	0.402962	N/A	N/A	N/A	N/A
10400	PEMT	phosphatidylethanolamine N-methyltransferase	17p11.2	0.0743476	3.94638	0.474889	0.537365	N/A	N/A	N/A	N/A
9375	TM9SF2	transmembrane 9 superfamily member 2	13q32.3	0.0736672	7.77747	0.375213	0.433608	N/A	N/A	N/A	N/A
2632	GBE1	glucan (1,4-alpha-), branching enzyme 1	3p12.3	0.0706361	5.11585	0.475668	0.538157	N/A	N/A	N/A	N/A
379	ARL4D	ADP-ribosylation factor-like 4D	17q21.31	0.0695918	3.59996	0.683613	0.741194	N/A	N/A	N/A	N/A
8518	IKBKAP	inhibitor of kappa light polypeptide gene enhancer in B-cells, kinase complex-associated protein	9q31	0.067028	5.41562	0.289651	0.342737	0.354	0.416	N/A	N/A
5965	RECQL	RecQ protein-like (DNA helicase Q1-like)	12p12	0.0651671	5.39883	0.48724	0.550068	N/A	N/A	N/A	N/A
10881	ACTL7A	actin-like 7A	9q31	0.0559198	-4.31696	1	1	N/A	N/A	N/A	N/A
55272	IMP3	IMP3, U3 small nucleolar ribonucleoprotein, homolog (yeast)	15q24	0.0555772	5.69831	0.455954	0.517765	N/A	N/A	N/A	N/A
29104	N6AMT1	N-6 adenine-specific DNA methyltransferase 1 (putative)	21q21.3	0.0504989	3.4076	0.534619	0.597218	N/A	N/A	N/A	N/A
51594	NBAS	neuroblastoma amplified sequence	2p24	0.0501363	5.77482	0.438722	0.499912	N/A	N/A	N/A	N/A
593	BCKDHA	branched chain keto acid dehydrogenase E1, alpha polypeptide	19q13.1-q13.2	0.0483616	5.86115	0.560427	0.622356	N/A	N/A	N/A	N/A
80349	WDR61	WD repeat domain 61	15q25.1	0.0434379	5.30335	0.608955	0.668867	0.28	0.291	N/A	N/A
64928	MRPL14	mitochondrial ribosomal protein L14	6p21.3	0.0415967	6.36304	0.707466	0.763228	N/A	N/A	N/A	N/A
23030	KDM4B	lysine (K)-specific demethylase 4B	19p13.3	0.0380341	5.38483	0.608507	0.668482	N/A	N/A	N/A	N/A
11334	TUSC2	tumor suppressor candidate 2	3p21.3	0.0376163	5.02008	0.563019	0.624931	N/A	N/A	N/A	N/A
6432	SRSF7	serine/arginine-rich splicing factor 7	2p22.1	0.0322999	6.73885	0.577254	0.638763	N/A	N/A	N/A	N/A
64802	NMNAT1	nicotinamide nucleotide adenylyltransferase 1	1p36.22	0.0320461	3.29161	0.691589	0.748893	N/A	N/A	N/A	N/A
5093	PCBP1	poly(rC) binding protein 1	2p13-p12	0.0286631	8.56253	0.542523	0.604862	N/A	N/A	N/A	N/A
81605	URM1	ubiquitin related modifier 1	9q34.11	0.0283035	5.73613	0.678559	0.736609	N/A	N/A	N/A	N/A
80213	TM2D3	TM2 domain containing 3	15q26.3	0.0243168	5.18162	0.703726	0.759952	N/A	N/A	N/A	N/A
10120	ACTR1B	ARP1 actin-related protein 1 homolog B, centractin beta (yeast)	2q11.1-q11.2	0.0241571	6.23486	0.72487	0.779546	N/A	N/A	N/A	N/A
56946	C11orf30	chromosome 11 open reading frame 30	11q13.5	0.0240686	4.238	0.765105	0.817804	N/A	N/A	N/A	N/A
22826	DNAJC8	DnaJ (Hsp40) homolog, subfamily C, member 8	1p35.3	0.0240478	6.59074	0.695594	0.752555	N/A	N/A	N/A	N/A
7852	CXCR4	chemokine (C-X-C motif) receptor 4	2q21	0.0216472	6.63347	0.88143	0.92547	N/A	N/A	0.339	N/A
27291	R3HCC1L	R3H domain and coiled-coil containing 1-like	10q24.2	0.0193229	4.07104	0.735149	0.788906	N/A	N/A	N/A	N/A
221416	C6orf223	chromosome 6 open reading frame 223	6p21.1	0.0174173	3.90446	0.97081	1	N/A	N/A	N/A	N/A
4928	NUP98	nucleoporin 98kDa	11p15.5	0.00897337	6.89847	0.88586	0.929582	N/A	N/A	N/A	N/A
5635	PRPSAP1	phosphoribosyl pyrophosphate synthetase-associated protein 1	17q24-q25	0.00656076	5.24955	0.926576	0.966397	N/A	N/A	N/A	N/A
123283	TARSL2	threonyl-tRNA synthetase-like 2	15q26.3	0.00574678	3.50905	0.959259	0.995277	N/A	N/A	N/A	N/A
26297	SERGEF	secretion regulating guanine nucleotide exchange factor	11p14.3	-0.0018532	3.67316	0.970716	1	N/A	N/A	N/A	N/A
7593	MZF1	myeloid zinc finger 1	19q13.4	-0.00206777	3.93354	0.968023	1	N/A	N/A	N/A	N/A
79939	SLC35E1	solute carrier family 35, member E1	19p13.11	-0.0022684	6.58636	0.962327	0.997755	N/A	N/A	N/A	N/A
8987	STBD1	starch binding domain 1	4q21.1	-0.00252974	5.13701	0.965248	1	N/A	N/A	N/A	N/A
54891	INO80D	INO80 complex subunit D	2q33.3	-0.00601675	4.61994	0.919134	0.959464	N/A	N/A	N/A	N/A
8933	FAM127A	family with sequence similarity 127, member A	Xq26	-0.00701635	6.31701	0.922048	0.962089	N/A	N/A	N/A	N/A
51141	INSIG2	insulin induced gene 2	2q14.2	-0.00951114	5.31191	0.892636	0.935418	N/A	N/A	N/A	N/A
51329	ARL6IP4	ADP-ribosylation-like factor 6 interacting protein 4	12q24.31	-0.0110286	6.7716	0.874722	0.919273	N/A	N/A	N/A	N/A
11216	AKAP10	A kinase (PRKA) anchor protein 10	17p11.1	-0.0153739	4.43644	0.814997	0.863935	N/A	N/A	N/A	N/A
23240	KIAA0922	KIAA0922	4q31.3	-0.0164305	4.64312	0.855092	0.901443	N/A	N/A	N/A	N/A
394	ARHGAP5	Rho GTPase activating protein 5	14q12	-0.0164936	6.75262	0.833612	0.881303	N/A	N/A	N/A	N/A
129787	TMEM18	transmembrane protein 18	2p25.3	-0.0165302	4.72961	0.819168	0.867864	N/A	N/A	0.263	N/A
155054	ZNF425	zinc finger protein 425	7q36.1	-0.0204111	1.57711	0.831219	0.879179	N/A	N/A	N/A	N/A
1399	CRKL	v-crk sarcoma virus CT10 oncogene homolog (avian)-like	22q11.21	-0.0270102	6.68171	0.710226	0.765883	N/A	N/A	N/A	N/A
8553	BHLHE40	basic helix-loop-helix family, member e40	3p26	-0.0296072	8.39232	0.78555	0.836955	N/A	N/A	N/A	N/A
2965	GTF2H1	general transcription factor IIH, polypeptide 1, 62kDa	11p15.1-p14	-0.0300716	5.17754	0.599014	0.6595	N/A	N/A	N/A	N/A
9772	KIAA0195	KIAA0195	17q25.1	-0.0313447	6.47254	0.658747	0.71753	N/A	N/A	N/A	N/A
414332	LCN10	lipocalin 10	9q34.3	-0.0382319	0.671333	0.842673	0.889416	N/A	N/A	N/A	N/A
50640	PNPLA8	patatin-like phospholipase domain containing 8	7q31	-0.0434354	5.59127	0.545996	0.608371	N/A	N/A	N/A	N/A
3622	ING2	inhibitor of growth family, member 2	4q35.1	-0.0449288	3.52903	0.565471	0.627246	N/A	N/A	N/A	N/A
51315	KRCC1	lysine-rich coiled-coil 1	2p11.2	-0.0469563	5.418	0.621755	0.681868	N/A	N/A	N/A	N/A
79800	CARF	calcium responsive transcription factor	2q33.2	-0.0471921	2.83149	0.600195	0.660446	N/A	N/A	N/A	N/A
23283	CSTF2T	cleavage stimulation factor, 3' pre-RNA, subunit 2, 64kDa, tau variant	10q11	-0.0560483	5.26835	0.349721	0.406598	N/A	N/A	N/A	N/A
284306	ZNF547	zinc finger protein 547	19q13.43	-0.0610924	1.032	0.526152	0.588752	N/A	N/A	N/A	N/A
3073	HEXA	hexosaminidase A (alpha polypeptide)	15q24.1	-0.0680571	7.23307	0.412102	0.472726	N/A	N/A	N/A	N/A
1837	DTNA	dystrobrevin, alpha	18q12	-0.0714106	3.62858	0.675493	0.73363	N/A	N/A	N/A	N/A
55766	H2AFJ	H2A histone family, member J	12p12.3	-0.0731591	5.5562	0.506984	0.569819	N/A	N/A	N/A	N/A
9150	CTDP1	CTD (carboxy-terminal domain, RNA polymerase II, polypeptide A) phosphatase, subunit 1	18q23	-0.0770929	4.78965	0.263167	0.314096	N/A	N/A	N/A	N/A
10124	ARL4A	ADP-ribosylation factor-like 4A	7p21.3	-0.0794341	4.83742	0.443557	0.504804	N/A	N/A	N/A	N/A
26191	PTPN22	protein tyrosine phosphatase, non-receptor type 22 (lymphoid)	1p13.2	-0.081265	3.51035	0.574854	0.636518	N/A	N/A	N/A	N/A
201626	PDE12	phosphodiesterase 12	3p14.3	-0.0838893	4.7802	0.143603	0.180115	N/A	N/A	N/A	N/A
8178	ELL	elongation factor RNA polymerase II	19p13.1	-0.083973	4.61147	0.184665	0.226946	N/A	N/A	N/A	N/A
80207	OPA3	optic atrophy 3 (autosomal recessive, with chorea and spastic paraplegia)	19q13.32	-0.0850912	4.71151	0.233888	0.282269	N/A	0.273	N/A	N/A
389170	LEKR1	leucine, glutamate and lysine rich 1	3q25.31	-0.0891285	-0.319341	0.512798	0.575503	N/A	N/A	N/A	N/A
54890	ALKBH5	alkB, alkylation repair homolog 5 (E. coli)	17p11.2|17p11.2	-0.0928658	6.72587	0.113289	0.144567	N/A	N/A	N/A	N/A
115290	FBXO17	F-box protein 17	19q13.2	-0.0955244	3.03883	0.553876	0.616048	N/A	N/A	N/A	N/A
4254	KITLG	KIT ligand	12q22	-0.0980768	6.73623	0.437571	0.498711	N/A	N/A	N/A	N/A
5598	MAPK7	mitogen-activated protein kinase 7	17p11.2	-0.101989	4.48099	0.171257	0.211697	N/A	N/A	N/A	N/A
1107	CHD3	chromodomain helicase DNA binding protein 3	17p13.1	-0.104293	7.45376	0.236123	0.284731	N/A	N/A	N/A	N/A
257364	SNX33	sorting nexin 33	15q24.2	-0.109947	5.62809	0.126184	0.159801	N/A	N/A	N/A	N/A
126133	ALDH16A1	aldehyde dehydrogenase 16 family, member A1	19q13.33	-0.114309	5.03609	0.190031	0.233094	N/A	N/A	N/A	N/A
10983	CCNI	cyclin I	4q21.1	-0.117022	7.81964	0.11046	0.141176	N/A	N/A	N/A	N/A
51109	RDH11	retinol dehydrogenase 11 (all-trans/9-cis/11-cis)	14q24.1	-0.118231	6.44841	0.133837	0.168805	N/A	N/A	N/A	N/A
10640	EXOC5	exocyst complex component 5	14q22.3	-0.118363	6.03276	0.0855109	0.1112	N/A	N/A	N/A	N/A
4779	NFE2L1	nuclear factor (erythroid-derived 2)-like 1	17q21.3	-0.118707	8.26278	0.0609952	0.081044	N/A	N/A	N/A	N/A
25957	PNISR	PNN-interacting serine/arginine-rich protein	6q16.3	-0.120471	6.05538	0.153269	0.191258	N/A	N/A	N/A	N/A
55845	BRK1	BRICK1, SCAR/WAVE actin-nucleating complex subunit	3p25.3	-0.124705	7.14179	0.0534732	0.0716291	N/A	N/A	N/A	N/A
168451	THAP5	THAP domain containing 5	7q31.1	-0.126013	4.79387	0.0691127	0.0910578	0.288	0.294	N/A	N/A
79885	HDAC11	histone deacetylase 11	3p25.1	-0.127415	4.71015	0.159216	0.197969	N/A	N/A	N/A	N/A
9489	PGS1	phosphatidylglycerophosphate synthase 1	17q25.3	-0.134115	5.22636	0.0635791	0.0842211	N/A	N/A	N/A	N/A
22794	CASC3	cancer susceptibility candidate 3	17q21.1	-0.139409	6.76701	0.0224868	0.0318003	N/A	N/A	N/A	N/A
3029	HAGH	hydroxyacylglutathione hydrolase	16p13.3	-0.144101	5.3732	0.0772196	0.101013	N/A	N/A	N/A	N/A
9943	OXSR1	oxidative stress responsive 1	3p22.2	-0.144886	5.77638	0.0149352	0.0216367	N/A	N/A	N/A	N/A
80344	DCAF11	DDB1 and CUL4 associated factor 11	14q11.2	-0.148318	6.51317	0.0104442	0.0153956	N/A	N/A	N/A	N/A
6651	SON	SON DNA binding protein	21q22.11	-0.149179	8.00311	0.0194969	0.0278115	N/A	N/A	N/A	N/A
26258	BLOC1S6	biogenesis of lysosomal organelles complex-1, subunit 6, pallidin	15q21.1	-0.156974	5.8088	0.00583575	0.00888628	N/A	N/A	N/A	N/A
1385	CREB1	cAMP responsive element binding protein 1	2q34	-0.158864	5.71654	0.000781805	0.00131957	N/A	N/A	N/A	N/A
25771	TBC1D22A	TBC1 domain family, member 22A	22q13.3	-0.163362	4.62918	0.00749876	0.0112673	N/A	N/A	N/A	N/A
158427	TSTD2	thiosulfate sulfurtransferase (rhodanese)-like domain containing 2	9q22.33	-0.166046	4.36385	0.00928281	0.0137706	0.286	N/A	N/A	N/A
10413	YAP1	Yes-associated protein 1	11q13	-0.167452	7.40385	0.0637662	0.0844471	N/A	N/A	N/A	N/A
623	BDKRB1	bradykinin receptor B1	14q32.1-q32.2	-0.16747	0.824082	0.427402	0.488259	N/A	N/A	N/A	N/A
26127	FGFR1OP2	FGFR1 oncogene partner 2	12p11.23	-0.173713	4.78468	0.0329294	0.045484	N/A	N/A	N/A	N/A
84129	ACAD11	acyl-CoA dehydrogenase family, member 11	3q22.1	-0.177055	4.02853	0.061976	0.0822674	N/A	N/A	N/A	N/A
400569	MED11	mediator complex subunit 11	17p13.2	-0.177153	3.85249	0.0363283	0.0499201	N/A	N/A	N/A	N/A
23324	MAN2B2	mannosidase, alpha, class 2B, member 2	4p16.1	-0.18199	6.52568	0.0175461	0.025181	N/A	N/A	N/A	N/A
549	AUH	AU RNA binding protein/enoyl-CoA hydratase	9q22.31	-0.184263	3.39101	0.0218363	0.0309315	N/A	N/A	N/A	N/A
8028	MLLT10	myeloid/lymphoid or mixed-lineage leukemia (trithorax homolog, Drosophila); translocated to, 10	10p12	-0.188866	4.90415	0.0042938	0.00664527	N/A	N/A	N/A	N/A
113829	SLC35A4	solute carrier family 35, member A4	5q31.3	-0.190618	6.64488	0.000659314	0.00112112	0.287	0.272	N/A	0.325
5799	PTPRN2	protein tyrosine phosphatase, receptor type, N polypeptide 2	7q36	-0.190914	4.5266	0.355527	0.412625	N/A	N/A	N/A	N/A
84058	WDR54	WD repeat domain 54	2p13.1	-0.192268	3.84335	0.109796	0.140371	N/A	N/A	N/A	N/A
23389	MED13L	mediator complex subunit 13-like	12q24.21	-0.192843	6.67875	0.0430047	0.0584295	N/A	N/A	N/A	N/A
57492	ARID1B	AT rich interactive domain 1B (SWI1-like)	6q25.1	-0.193539	6.18189	0.00348205	0.00545767	N/A	0.307	0.323	0.372
8545	CGGBP1	CGG triplet repeat binding protein 1	3p12-p11.1	-0.200006	6.53974	0.000197966	0.000356092	N/A	N/A	N/A	N/A
120	ADD3	adducin 3 (gamma)	10q25.2	-0.201144	6.40443	0.097948	0.126167	N/A	N/A	N/A	N/A
55904	KMT2E	lysine (K)-specific methyltransferase 2E	7q22.1	-0.213187	6.46992	0.00216288	0.00347438	N/A	N/A	N/A	N/A
5514	PPP1R10	protein phosphatase 1, regulatory subunit 10	6p21.3	-0.213416	6.5627	0.00178166	0.00288936	N/A	N/A	N/A	N/A
23081	KDM4C	lysine (K)-specific demethylase 4C	9p24.1	-0.215043	4.59828	0.00119933	0.00198705	N/A	N/A	N/A	N/A
285605	DTWD2	DTW domain containing 2	5q23.1	-0.215167	3.05067	0.0124478	0.0181936	N/A	N/A	N/A	N/A
6344	SCTR	secretin receptor	2q14.1	-0.217677	4.25676	0.405496	0.465644	N/A	N/A	N/A	N/A
7323	UBE2D3	ubiquitin-conjugating enzyme E2D 3	4q24	-0.223294	8.01265	7.02266e-05	0.000132035	N/A	N/A	N/A	N/A
140775	SMCR8	Smith-Magenis syndrome chromosome region, candidate 8	17p11.2	-0.225844	5.49079	0.00288054	0.00455661	N/A	N/A	N/A	N/A
399694	SHC4	SHC (Src homology 2 domain containing) family, member 4	15q21.1-q21.2	-0.240012	-0.475253	0.169994	0.210326	N/A	N/A	N/A	N/A
3099	HK2	hexokinase 2	2p13	-0.24505	6.53309	0.0789324	0.103129	N/A	N/A	N/A	N/A
4645	MYO5B	myosin VB	18q21	-0.247106	6.05465	0.0255951	0.0358894	N/A	N/A	N/A	N/A
9818	NUPL1	nucleoporin like 1	13q12.13	-0.249457	6.06249	0.00142719	0.00234169	0.26	0.271	N/A	N/A
1317	SLC31A1	solute carrier family 31 (copper transporters), member 1	9q32	-0.250585	6.37708	0.00110388	0.00183601	N/A	N/A	N/A	N/A
8504	PEX3	peroxisomal biogenesis factor 3	6q24.2	-0.252587	3.86408	0.00132304	0.00218057	N/A	N/A	N/A	N/A
307	ANXA4	annexin A4	2p13	-0.255895	7.33743	0.0206535	0.0293533	N/A	N/A	N/A	N/A
375775	PNPLA7	patatin-like phospholipase domain containing 7	9q34.3	-0.259594	3.52767	0.165929	0.205681	N/A	N/A	N/A	N/A
51057	WDPCP	WD repeat containing planar cell polarity effector	2p15	-0.261478	1.53045	0.00101039	0.00168653	N/A	N/A	N/A	N/A
139596	UPRT	uracil phosphoribosyltransferase (FUR1) homolog (S. cerevisiae)	Xq13.3	-0.269505	3.60266	3.90752e-05	7.55275e-05	N/A	0.271	N/A	N/A
4609	MYC	v-myc myelocytomatosis viral oncogene homolog (avian)	8q24.21	-0.270166	6.33173	0.058474	0.0778705	N/A	N/A	N/A	N/A
10229	COQ7	coenzyme Q7 homolog, ubiquinone (yeast)	16p12.3	-0.273774	4.16226	2.1226e-05	4.21257e-05	N/A	0.265	N/A	N/A
29997	GLTSCR2	glioma tumor suppressor candidate region gene 2	19q13.3	-0.273906	7.88282	0.00120454	0.00199456	N/A	N/A	N/A	N/A
115294	PCMTD1	protein-L-isoaspartate (D-aspartate) O-methyltransferase domain containing 1	8q11.23	-0.274333	6.20183	0.000123375	0.000226222	N/A	N/A	N/A	N/A
116541	MRPL54	mitochondrial ribosomal protein L54	19p13.3	-0.275111	4.85416	0.00799278	0.0119667	N/A	N/A	N/A	N/A
55102	ATG2B	autophagy related 2B	14q32.2	-0.275962	5.21101	0.00027888	0.000493296	N/A	N/A	N/A	N/A
665	BNIP3L	BCL2/adenovirus E1B 19kDa interacting protein 3-like	8p21	-0.282142	7.27754	0.000518762	0.000892094	N/A	N/A	N/A	N/A
55325	UFSP2	UFM1-specific peptidase 2	4q35.1	-0.286543	4.53683	1.62115e-06	3.59281e-06	N/A	N/A	N/A	N/A
27006	FGF22	fibroblast growth factor 22	19p13.3	-0.288608	-4.13657	0.462227	0.524337	N/A	N/A	N/A	N/A
3004	GZMM	granzyme M (lymphocyte met-ase 1)	19p13.3	-0.291004	1.78748	0.12758	0.161429	N/A	N/A	N/A	N/A
170384	FUT11	fucosyltransferase 11 (alpha (1,3) fucosyltransferase)	10q22.2	-0.291754	3.47301	0.000317559	0.000558393	N/A	N/A	N/A	N/A
822	CAPG	capping protein (actin filament), gelsolin-like	2p11.2	-0.295648	7.89306	0.0041498	0.00643719	N/A	N/A	N/A	N/A
353322	ANKRD37	ankyrin repeat domain 37	4q35.1	-0.298014	3.2882	0.0362899	0.0498707	N/A	N/A	N/A	N/A
10014	HDAC5	histone deacetylase 5	17q21	-0.301784	6.06566	2.36072e-05	4.66441e-05	N/A	N/A	N/A	N/A
51735	RAPGEF6	Rap guanine nucleotide exchange factor (GEF) 6	5q31.1	-0.304279	3.88893	0.0060327	0.00917395	N/A	N/A	N/A	N/A
153830	RNF145	ring finger protein 145	5q33.3	-0.30444	7.94027	0.0108463	0.0159483	N/A	N/A	N/A	N/A
5144	PDE4D	phosphodiesterase 4D, cAMP-specific	5q12	-0.310359	6.04904	0.0673606	0.0889148	N/A	N/A	N/A	N/A
56160	NDNL2	necdin-like 2	15q13.1	-0.314296	4.32039	6.35554e-07	1.45957e-06	N/A	N/A	N/A	N/A
10791	VAMP5	vesicle-associated membrane protein 5	2p11.2	-0.314587	5.76646	0.0299806	0.0416491	N/A	N/A	N/A	N/A
119504	ANAPC16	anaphase promoting complex subunit 16	10q22.1	-0.325541	6.84486	1.01462e-05	2.08166e-05	N/A	N/A	N/A	N/A
51247	PAIP2	poly(A) binding protein interacting protein 2	5q31.2	-0.326995	6.34338	1.85341e-07	4.47939e-07	N/A	N/A	N/A	N/A
84217	ZMYND12	zinc finger, MYND-type containing 12	1p34.2	-0.334031	1.84332	0.0299128	0.0415605	N/A	N/A	N/A	N/A
54497	HEATR5B	HEAT repeat containing 5B	2p22.2	-0.352303	5.2661	8.67219e-08	2.15764e-07	N/A	N/A	N/A	N/A
9807	IP6K1	inositol hexakisphosphate kinase 1	3p21.31	-0.353173	5.86148	3.72046e-14	1.60237e-13	N/A	N/A	N/A	N/A
25819	CCRN4L	CCR4 carbon catabolite repression 4-like (S. cerevisiae)	4q31.1	-0.356327	2.43135	0.000845998	0.001423	N/A	N/A	N/A	N/A
5595	MAPK3	mitogen-activated protein kinase 3	16p11.2	-0.359273	6.27002	2.35181e-07	5.62828e-07	N/A	N/A	N/A	N/A
10880	ACTL7B	actin-like 7B	9q31	-0.359433	-4.19344	0.273214	0.324916	N/A	N/A	N/A	N/A
79858	NEK11	NIMA-related kinase 11	3q22.1	-0.373701	3.19566	0.00240877	0.00384769	N/A	N/A	N/A	N/A
10252	SPRY1	sprouty homolog 1, antagonist of FGF signaling (Drosophila)	4q28.1	-0.375118	5.53426	0.000260887	0.000463144	N/A	N/A	N/A	N/A
55846	ITFG2	integrin alpha FG-GAP repeat containing 2	12p13.33	-0.376642	4.38137	3.69841e-07	8.68689e-07	N/A	N/A	N/A	N/A
92745	SLC38A5	solute carrier family 38, member 5	Xp11.23	-0.37981	4.29782	0.0109417	0.0160805	N/A	N/A	N/A	N/A
10670	RRAGA	Ras-related GTP binding A	9p22.1	-0.380039	6.20958	9.76813e-12	3.43642e-11	N/A	N/A	N/A	N/A
51531	C9orf156	chromosome 9 open reading frame 156	9q22.33	-0.383056	3.52657	2.40516e-09	6.91504e-09	N/A	N/A	N/A	N/A
9441	MED26	mediator complex subunit 26	19p13.11	-0.392744	3.86953	2.61598e-09	7.49074e-09	N/A	N/A	N/A	N/A
51585	PCF11	PCF11, cleavage and polyadenylation factor subunit, homolog (S. cerevisiae)	11q13	-0.401954	5.64492	3.43068e-11	1.15203e-10	N/A	N/A	N/A	N/A
54665	RSBN1	round spermatid basic protein 1	1p13.2	-0.404741	4.75671	1.05878e-10	3.42274e-10	N/A	N/A	N/A	N/A
541565	C8orf58	chromosome 8 open reading frame 58	8p21	-0.408045	3.21384	4.67933e-08	1.19521e-07	N/A	N/A	N/A	N/A
253635	GPATCH11	G patch domain containing 11	2p22.2	-0.408245	1.67226	4.43807e-05	8.52926e-05	N/A	N/A	N/A	N/A
8671	SLC4A4	solute carrier family 4, sodium bicarbonate cotransporter, member 4	4q21	-0.421409	5.27895	0.0200619	0.028554	N/A	N/A	N/A	N/A
22882	ZHX2	zinc fingers and homeoboxes 2	8q24.13	-0.425101	5.18008	8.09843e-09	2.21692e-08	N/A	N/A	N/A	N/A
64284	RAB17	RAB17, member RAS oncogene family	2q37.3	-0.431477	4.93306	6.61934e-05	0.000124852	N/A	N/A	N/A	N/A
23307	FKBP15	FK506 binding protein 15, 133kDa	9q32	-0.437854	5.96959	2.49456e-13	1.00207e-12	N/A	N/A	N/A	N/A
83938	C10orf11	chromosome 10 open reading frame 11	10q22.3	-0.446177	2.13525	0.00024209	0.000431528	N/A	N/A	N/A	N/A
5209	PFKFB3	6-phosphofructo-2-kinase/fructose-2,6-biphosphatase 3	10p15.1	-0.448289	7.31524	0.000239529	0.000427297	N/A	N/A	N/A	N/A
55893	ZNF395	zinc finger protein 395	8p21.1	-0.454926	6.03269	1.42322e-08	3.80372e-08	N/A	N/A	N/A	N/A
57683	ZDBF2	zinc finger, DBF-type containing 2	2q33.3	-0.456504	3.29382	0.000348479	0.000610567	N/A	N/A	N/A	N/A
79735	TBC1D17	TBC1 domain family, member 17	19q13.33	-0.463361	5.25777	2.47199e-13	9.93391e-13	N/A	N/A	N/A	N/A
7026	NR2F2	nuclear receptor subfamily 2, group F, member 2	15q26	-0.47362	5.6989	1.16662e-06	2.61768e-06	N/A	N/A	N/A	N/A
22856	CHSY1	chondroitin sulfate synthase 1	15q26.3	-0.495367	5.72946	1.88251e-08	4.97873e-08	N/A	N/A	N/A	N/A
4750	NEK1	NIMA-related kinase 1	4q33	-0.498373	3.71744	6.7852e-10	2.04412e-09	N/A	N/A	N/A	N/A
84303	CHCHD6	coiled-coil-helix-coiled-coil-helix domain containing 6	3q21.3	-0.504214	2.91708	1.70683e-08	4.53044e-08	N/A	N/A	N/A	N/A
5269	SERPINB6	serpin peptidase inhibitor, clade B (ovalbumin), member 6	6p25	-0.51155	7.06084	3.46172e-11	1.16227e-10	N/A	N/A	N/A	N/A
9114	ATP6V0D1	ATPase, H+ transporting, lysosomal 38kDa, V0 subunit d1	16q22.1	-0.515167	7.0387	1.48016e-13	6.06208e-13	N/A	N/A	N/A	N/A
140738	TMEM37	transmembrane protein 37	2q14.2	-0.518233	4.36203	0.000590122	0.00100856	N/A	N/A	N/A	N/A
5507	PPP1R3C	protein phosphatase 1, regulatory subunit 3C	10q23-q24	-0.520813	3.59595	0.00107458	0.00178903	N/A	N/A	N/A	N/A
8031	NCOA4	nuclear receptor coactivator 4	10q11.2	-0.52823	7.87874	1.55876e-14	6.88977e-14	N/A	N/A	N/A	N/A
439921	MXRA7	matrix-remodelling associated 7	17q25.1	-0.529639	6.95188	1.54059e-06	3.42056e-06	N/A	N/A	N/A	N/A
345757	FAM174A	family with sequence similarity 174, member A	5q21.1	-0.53014	4.39829	1.42251e-13	5.8341e-13	N/A	N/A	N/A	N/A
11186	RASSF1	Ras association (RalGDS/AF-6) domain family member 1	3p21.3	-0.533671	4.8908	1.75655e-16	9.10011e-16	N/A	N/A	N/A	N/A
64855	FAM129B	family with sequence similarity 129, member B	9q34.13	-0.536082	8.71967	8.38391e-11	2.72919e-10	N/A	N/A	N/A	N/A
7097	TLR2	toll-like receptor 2	4q32	-0.543912	5.76771	0.000118354	0.000217326	N/A	N/A	N/A	N/A
5569	PKIA	protein kinase (cAMP-dependent, catalytic) inhibitor alpha	8q21.12	-0.570542	2.91017	0.00173016	0.00281072	N/A	N/A	N/A	N/A
5054	SERPINE1	serpin peptidase inhibitor, clade E (nexin, plasminogen activator inhibitor type 1), member 1	7q22.1	-0.580823	7.09404	0.00175777	0.00285287	N/A	N/A	N/A	N/A
2745	GLRX	glutaredoxin (thioltransferase)	5q14	-0.581641	5.53264	5.43418e-06	1.14536e-05	N/A	N/A	N/A	N/A
84223	IQCG	IQ motif containing G	3q29	-0.594044	3.75146	2.72424e-07	6.46903e-07	N/A	N/A	N/A	N/A
441054	C4orf47	chromosome 4 open reading frame 47	4q35.1	-0.598635	-0.00977809	0.00226556	0.00363024	N/A	N/A	N/A	N/A
401152	C4orf3	chromosome 4 open reading frame 3	4q26	-0.599359	7.10361	8.54551e-25	7.94601e-24	N/A	N/A	N/A	N/A
27106	ARRDC2	arrestin domain containing 2	19p13.11	-0.601905	5.72526	2.62086e-10	8.21636e-10	N/A	N/A	N/A	N/A
9867	PJA2	praja ring finger 2, E3 ubiquitin protein ligase	5q21.3	-0.60848	7.0802	3.38821e-19	2.15366e-18	N/A	N/A	N/A	N/A
79930	DOK3	docking protein 3	5q35.3	-0.610079	4.05616	1.5945e-08	4.24106e-08	N/A	N/A	N/A	N/A
1845	DUSP3	dual specificity phosphatase 3	17q21	-0.6147	6.73524	1.23272e-24	1.13037e-23	N/A	N/A	N/A	N/A
7074	TIAM1	T-cell lymphoma invasion and metastasis 1	21q22.11	-0.614991	3.853	6.19847e-06	1.29924e-05	N/A	N/A	N/A	N/A
1657	DMXL1	Dmx-like 1	5q22	-0.628907	4.99312	2.20921e-21	1.62687e-20	N/A	0.366	N/A	N/A
23741	EID1	EP300 interacting inhibitor of differentiation 1	15q21.1	-0.631557	7.17508	1.86399e-24	1.68737e-23	N/A	N/A	N/A	N/A
135112	NCOA7	nuclear receptor coactivator 7	6q22.32	-0.64265	7.38475	7.61687e-07	1.73611e-06	N/A	N/A	N/A	N/A
79630	C1orf54	chromosome 1 open reading frame 54	1q21.2	-0.645322	2.76235	7.16179e-08	1.79622e-07	N/A	N/A	N/A	N/A
123	PLIN2	perilipin 2	9p22.1	-0.651317	6.58143	1.21522e-06	2.72288e-06	N/A	N/A	N/A	N/A
29780	PARVB	parvin, beta	22q13.2-q13.33	-0.663637	4.47422	2.05393e-11	7.02585e-11	N/A	N/A	N/A	N/A
7855	FZD5	frizzled family receptor 5	2q33.3	-0.665449	5.68688	3.36078e-11	1.12949e-10	N/A	N/A	N/A	0.295
4889	NPY5R	neuropeptide Y receptor Y5	4q31-q32	-0.672582	-2.22725	0.0598707	0.0796169	N/A	N/A	N/A	N/A
63976	PRDM16	PR domain containing 16	1p36.23-p33	-0.684689	4.11878	0.00107331	0.00178705	N/A	N/A	N/A	N/A
10957	PNRC1	proline-rich nuclear receptor coactivator 1	6q15	-0.69474	6.7594	3.70176e-25	3.50234e-24	N/A	N/A	N/A	N/A
2889	RAPGEF1	Rap guanine nucleotide exchange factor (GEF) 1	9q34.3	-0.708225	6.76556	7.2333e-25	6.74725e-24	N/A	N/A	N/A	N/A
23189	KANK1	KN motif and ankyrin repeat domains 1	9p24.3	-0.732194	5.2722	2.16516e-14	9.47824e-14	0.27	N/A	N/A	0.268
768211	RELL1	RELT-like 1	4p14	-0.740557	4.52713	2.26043e-13	9.11764e-13	N/A	N/A	N/A	N/A
8793	TNFRSF10D	tumor necrosis factor receptor superfamily, member 10d, decoy with truncated death domain	8p21	-0.747107	3.86068	4.99406e-09	1.39311e-08	N/A	N/A	N/A	N/A
23171	GPD1L	glycerol-3-phosphate dehydrogenase 1-like	3p22.3	-0.74867	6.33986	2.7019e-11	9.15239e-11	N/A	N/A	N/A	N/A
23258	DENND5A	DENN/MADD domain containing 5A	11p15.4	-0.76186	6.19339	2.75355e-34	4.4939e-33	N/A	N/A	N/A	N/A
2051	EPHB6	EPH receptor B6	7q33-q35	-0.802132	3.09959	9.57779e-05	0.000177619	N/A	N/A	N/A	N/A
4081	MAB21L1	mab-21-like 1 (C. elegans)	13q13	-0.804882	-2.97686	0.000125701	0.000230199	N/A	N/A	N/A	N/A
51162	EGFL7	EGF-like-domain, multiple 7	9q34.3	-0.808607	5.78966	2.58765e-09	7.41481e-09	N/A	N/A	N/A	N/A
56999	ADAMTS9	ADAM metallopeptidase with thrombospondin type 1 motif, 9	3p14.1	-0.81172	4.03489	2.1557e-08	5.67056e-08	N/A	N/A	N/A	N/A
84100	ARL6	ADP-ribosylation factor-like 6	3q11.2	-0.817498	1.89928	3.60149e-21	2.6165e-20	N/A	N/A	N/A	N/A
80055	PGAP1	post-GPI attachment to proteins 1	2q33.1	-0.81788	3.8235	2.21153e-15	1.04789e-14	N/A	0.306	0.28	N/A
144195	SLC2A14	solute carrier family 2 (facilitated glucose transporter), member 14	12p13.31	-0.841564	1.13165	1.55051e-07	3.77397e-07	N/A	N/A	N/A	N/A
10233	LRRC23	leucine rich repeat containing 23	12p13	-0.844224	4.06433	6.85328e-13	2.64781e-12	N/A	N/A	N/A	N/A
6319	SCD	stearoyl-CoA desaturase (delta-9-desaturase)	10q24.31	-0.851558	9.0537	4.24636e-11	1.41552e-10	N/A	N/A	N/A	N/A
6506	SLC1A2	solute carrier family 1 (glial high affinity glutamate transporter), member 2	11p13-p12	-0.854109	1.5864	1.35412e-05	2.73959e-05	N/A	N/A	N/A	N/A
4035	LRP1	low density lipoprotein receptor-related protein 1	12q13.3	-0.906999	8.78643	4.70496e-18	2.73725e-17	N/A	N/A	N/A	N/A
5071	PARK2	parkinson protein 2, E3 ubiquitin protein ligase (parkin)	6q25.2-q27	-0.930824	0.755493	1.47113e-08	3.92512e-08	N/A	N/A	N/A	N/A
284013	VMO1	vitelline membrane outer layer 1 homolog (chicken)	17p13.2	-0.937115	2.54529	1.62931e-08	4.32971e-08	N/A	N/A	N/A	N/A
9683	N4BP1	NEDD4 binding protein 1	16q12.1	-0.939218	6.28366	6.90153e-61	3.53355e-59	N/A	N/A	N/A	N/A
599	BCL2L2	BCL2-like 2	14q11.2-q12	-0.941746	5.65109	1.29994e-41	3.02253e-40	N/A	N/A	N/A	N/A
10699	CORIN	corin, serine peptidase	4p13-p12	-0.975289	1.85121	4.81972e-08	1.22893e-07	N/A	N/A	N/A	N/A
79365	BHLHE41	basic helix-loop-helix family, member e41	12p12.1	-0.985351	4.70108	4.48375e-13	1.76183e-12	N/A	N/A	N/A	N/A
3638	INSIG1	insulin induced gene 1	7q36	-0.988338	5.9877	3.09031e-24	2.75738e-23	N/A	N/A	N/A	N/A
58191	CXCL16	chemokine (C-X-C motif) ligand 16	17p13	-0.991631	7.38889	1.69739e-27	1.8817e-26	N/A	N/A	N/A	N/A
6275	S100A4	S100 calcium binding protein A4	1q21	-0.995165	7.78649	2.8256e-09	8.06513e-09	N/A	N/A	N/A	N/A
4635	MYL4	myosin, light chain 4, alkali; atrial, embryonic	17q21-qter	-0.998943	-2.12013	9.28851e-08	2.3015e-07	N/A	N/A	N/A	N/A
3687	ITGAX	integrin, alpha X (complement component 3 receptor 4 subunit)	16p11.2	-1.03876	5.62296	9.50724e-16	4.66077e-15	N/A	N/A	N/A	N/A
3725	JUN	jun proto-oncogene	1p32-p31	-1.03993	8.03561	3.53573e-22	2.74658e-21	N/A	N/A	N/A	N/A
6383	SDC2	syndecan 2	8q22-q23	-1.05585	5.88282	1.08689e-18	6.64334e-18	N/A	N/A	N/A	N/A
5583	PRKCH	protein kinase C, eta	14q23.1	-1.05803	5.38614	4.72879e-53	1.73991e-51	N/A	N/A	N/A	N/A
6515	SLC2A3	solute carrier family 2 (facilitated glucose transporter), member 3	12p13.3	-1.06555	6.41729	5.66711e-13	2.20571e-12	N/A	N/A	N/A	N/A
64759	TNS3	tensin 3	7p12.3	-1.08626	7.54708	1.72973e-38	3.4279e-37	N/A	N/A	N/A	N/A
3726	JUNB	jun B proto-oncogene	19p13.2	-1.10555	7.78199	1.09029e-26	1.13801e-25	N/A	N/A	N/A	N/A
11234	HPS5	Hermansky-Pudlak syndrome 5	11p14	-1.13679	5.15087	5.73372e-75	5.2088e-73	N/A	N/A	N/A	N/A
93663	ARHGAP18	Rho GTPase activating protein 18	6q22.33	-1.16023	5.83818	2.88035e-44	7.41057e-43	N/A	N/A	N/A	N/A
29950	SERTAD1	SERTA domain containing 1	19q13.1-q13.2	-1.17998	5.01917	3.97306e-35	6.79757e-34	N/A	N/A	N/A	N/A
2776	GNAQ	guanine nucleotide binding protein (G protein), q polypeptide	9q21	-1.18689	6.52575	6.35659e-66	4.07835e-64	N/A	N/A	N/A	N/A
30846	EHD2	EH-domain containing 2	19q13.3	-1.20524	7.55426	1.94773e-31	2.70744e-30	N/A	N/A	N/A	N/A
316	AOX1	aldehyde oxidase 1	2q33	-1.22563	3.60913	8.3489e-10	2.49579e-09	N/A	N/A	N/A	N/A
57213	SPRYD7	SPRY domain containing 7	13q14	-1.22721	4.05156	3.64537e-65	2.26797e-63	N/A	0.314	N/A	N/A
84225	ZMYND15	zinc finger, MYND-type containing 15	17p13.2	-1.2354	2.6519	2.28498e-26	2.3363e-25	N/A	N/A	N/A	N/A
3772	KCNJ15	potassium inwardly-rectifying channel, subfamily J, member 15	21q22.2	-1.2362	5.48145	1.90029e-10	6.02638e-10	N/A	N/A	N/A	N/A
9033	PKD2L1	polycystic kidney disease 2-like 1	10q24	-1.24798	-0.479237	6.43346e-10	1.94157e-09	N/A	N/A	N/A	N/A
7140	TNNT3	troponin T type 3 (skeletal, fast)	11p15.5	-1.2496	-1.02086	0.00021016	0.000376805	N/A	0.296	N/A	N/A
374378	GALNT18	UDP-N-acetyl-alpha-D-galactosamine:polypeptide N-acetylgalactosaminyltransferase 18	11p15.3	-1.35831	5.01483	8.4637e-43	2.05157e-41	N/A	N/A	N/A	N/A
4784	NFIX	nuclear factor I/X (CCAAT-binding transcription factor)	19p13.3	-1.39093	6.59907	2.18302e-27	2.40191e-26	N/A	N/A	N/A	N/A
201456	FBXO15	F-box protein 15	18q22.3	-1.42416	0.738991	2.63375e-14	1.14733e-13	N/A	N/A	N/A	N/A
358	AQP1	aquaporin 1 (Colton blood group)	7p14	-1.46916	9.50372	1.36762e-13	5.6236e-13	N/A	N/A	N/A	N/A
968	CD68	CD68 molecule	17p13	-1.48674	8.29072	3.86857e-43	9.52345e-42	N/A	N/A	N/A	N/A
284904	SEC14L4	SEC14-like 4 (S. cerevisiae)	22q12.2	-1.49483	2.25255	1.15984e-14	5.18119e-14	N/A	N/A	N/A	N/A
6547	SLC8A3	solute carrier family 8 (sodium/calcium exchanger), member 3	14q24.1	-1.5006	-0.648981	4.07118e-17	2.21536e-16	N/A	N/A	N/A	N/A
130752	MDH1B	malate dehydrogenase 1B, NAD (soluble)	2q33.3	-1.5188	0.910944	5.73077e-13	2.22965e-12	N/A	N/A	N/A	N/A
7482	WNT2B	wingless-type MMTV integration site family, member 2B	1p13	-1.53372	0.133995	4.99022e-35	8.50949e-34	N/A	N/A	N/A	N/A
2159	F10	coagulation factor X	13q34	-1.56595	1.98314	3.30726e-23	2.74904e-22	N/A	N/A	N/A	N/A
51299	NRN1	neuritin 1	6p25.1	-1.60013	3.40815	2.13252e-23	1.79806e-22	N/A	N/A	N/A	N/A
5592	PRKG1	protein kinase, cGMP-dependent, type I	10q11.2	-1.60401	1.85869	4.34697e-30	5.64501e-29	N/A	N/A	N/A	N/A
3162	HMOX1	heme oxygenase (decycling) 1	22q13.1	-1.60637	6.45217	6.45758e-39	1.31138e-37	N/A	N/A	N/A	N/A
219670	ENKUR	enkurin, TRPC channel interacting protein	10p12.1	-1.66616	1.96181	3.26183e-13	1.29759e-12	N/A	N/A	N/A	N/A
7136	TNNI2	troponin I type 2 (skeletal, fast)	11p15.5	-1.66993	0.840645	2.89263e-19	1.84954e-18	N/A	N/A	N/A	N/A
27285	TEKT2	tektin 2 (testicular)	1p34.3	-1.68777	2.0761	5.35017e-12	1.91901e-11	N/A	0.298	0.307	N/A
221421	RSPH9	radial spoke head 9 homolog (Chlamydomonas)	6p21.1	-1.70943	1.28784	1.13572e-17	6.43065e-17	N/A	N/A	N/A	N/A
6711	SPTBN1	spectrin, beta, non-erythrocytic 1	2p21	-1.71258	8.96818	6.83965e-104	1.37672e-101	N/A	N/A	N/A	N/A
257194	NEGR1	neuronal growth regulator 1	1p31.1	-1.71284	2.53544	5.85349e-27	6.23007e-26	N/A	N/A	N/A	N/A
11067	C10orf10	chromosome 10 open reading frame 10	10q11.21	-1.75919	7.3207	1.96117e-45	5.27717e-44	N/A	N/A	N/A	N/A
64236	PDLIM2	PDZ and LIM domain 2 (mystique)	8p21.3	-1.80504	5.2418	2.87962e-102	5.1861e-100	N/A	N/A	N/A	N/A
27019	DNAI1	dynein, axonemal, intermediate chain 1	9p13.3	-1.84396	1.57837	7.19087e-11	2.35652e-10	N/A	N/A	N/A	N/A
383	ARG1	arginase, liver	6q23	-2.05029	-2.72515	9.60838e-13	3.6606e-12	N/A	N/A	N/A	N/A
81575	APOLD1	apolipoprotein L domain containing 1	12p13.1	-2.05517	4.84115	4.9135e-71	3.8651e-69	N/A	N/A	N/A	N/A
23359	FAM189A1	family with sequence similarity 189, member A1	15q13.1	-2.13458	0.44126	9.31949e-26	9.22113e-25	N/A	N/A	N/A	N/A
7145	TNS1	tensin 1	2q35-q36	-2.13726	8.47422	3.98921e-99	6.5522e-97	N/A	N/A	N/A	N/A
9510	ADAMTS1	ADAM metallopeptidase with thrombospondin type 1 motif, 1	21q21.2	-2.33489	5.89897	2.97994e-79	2.9414e-77	N/A	N/A	N/A	N/A
58494	JAM2	junctional adhesion molecule 2	21q21.2	-2.39771	2.93465	9.76713e-129	3.7135e-126	N/A	N/A	N/A	N/A
167359	NIM1	serine/threonine-protein kinase NIM1	5p12	-2.45419	0.909668	8.97771e-37	1.65459e-35	N/A	N/A	N/A	N/A
257062	CATSPERD	catsper channel auxiliary subunit delta	19p13.3	-2.54498	-0.61022	1.31445e-17	7.40991e-17	N/A	N/A	N/A	N/A
158062	LCN6	lipocalin 6	9q34.3	-2.7913	-3.3331	1.91355e-26	1.96731e-25	N/A	N/A	N/A	N/A
181	AGRP	agouti related protein homolog (mouse)	16q22	-2.95071	-0.91575	3.77123e-49	1.17492e-47	N/A	N/A	N/A	N/A
212	ALAS2	aminolevulinate, delta-, synthase 2	Xp11.21	-4.60761	-1.12533	2.93844e-93	4.10402e-91	N/A	N/A	N/A	N/A
